# Supplementary material for: Suspect and Nontarget Screening of Organic Micropollutants in Swiss Sewage Sludge: A Nationwide Survey
Source: Environ Sci Technol. 2025 Apr 8;59(15):7688–98. doi: 10.1021/acs.est.4c13217 (PMC12444985; doi:10.1021/acs.est.4c13217)
Supplement: Supplementary file 2 [file es4c13217_si_002.xlsx]

## Sheet: Index
Suspect and nontarget screening of organic micropollutants in Swiss sewage sludge: a nationwide survey
Pablo A. Lara-Martín*, Lena Schinkel, Yves Eberhard, Walter Giger, Michael Berg, Juliane Hollender
* Corresponding author's e-mail: pablo.lara@uca.es
INDEX:
Table S1. Information on the sludge samples extracted by PLE. Elemental composition is referred to dry weight.
Table S2. List of labelled reference standards (internal standards).
Table S3. List of reference standards used for Level 1 identification of suspect compounds and semiquantification of their concentrations.
Table S4. Identification sources, frequencies of detection and areas (x103) of organic compounds identified at Level 2 in sludge samples (sorted by PLE method used).
Table S5. Frequencies of detection and concentrations of organic contaminants identified at Level 1 in sludge samples (sorted by PLE method used).
Table S6. Homologous series tentatively identified in sludge samples (sorted by PLE method used). Frequencies of detection, areas (x103), and identification level confidences are also shown.
Table S7. Concentrations (ng/g) of top 100 most frequently detected contaminants in sludge samples extracted using MeOH/CA.
Table S8. Concentrations (ng/g) of top 100 most frequently detected contaminants in sludge samples extracted using MeOH + C18.
Table S9. Concentrations (ng/g) of top 100 most frequently detected contaminants in sludge samples extracted using MeOH + Florisil.

## Sheet: Table S1
Table S1. Information on the sludge samples extracted by PLE. Elemental composition is referred to dry weight.
Code	WWTP	Year	Anaerobic digestion (days)	Sludge production (kg/day d.w.)	Connected population	Wastewater treatment	TN %	TC %	S %	TIC %	TOC %
OPF	Opfikon-Kloten	2017	6	2879	37167	PND	4.684	30.538	0.962	0.7203	29.8177
DUE	Duebendorf	2017	14	2558	36232	PND	4.729	29.743	0.931	0.6243	29.1187
WIN	Winterthur	2017	30	12600	130110	PND	3.746	26.257	0.934	0.8802	25.3768
ZUE	Zuerich (Werdhoelzli)	2017	n.a.	25712	429371	PND	4.109	27.722	0.851	1.0948	26.6272
UNT	Unterseen (Interlaken)	2017	30	1400	25413	P	4.309	28.951	1.005	0.4636	28.4874
BRUE	Bruegg (Muera Biel)	2017	30	9968	85034	P	3.788	25.364	1.066	0.9068	24.4572
UETE	Uetendorf (Thun)	2017	n.a.	5240	123223	PND	4.676	28.959	0.982	0.6355	28.3235
BAS	Basel	2017	n.a.	36255	268317	P	4.464	32.131	0.627	0.1776	31.9534
BIRS	Birsfelden (Birs II)	2017	15	5400	82473	P	4.145	26.957	0.826	0.4527	26.5043
RAM	Ramsen (Bibertal-Hegau)	2017	35	5098	97591	PND	4.02	27.497	0.959	0.7319	26.7651
BUCH	Buchs	2017	28	2210	23913	PN	3.597	26.242	1.072	1.2814	24.9606
POSC	Poschiavo	2017	20	483	3271	P	3.426	23.662	1.193	0.319	23.343
CHUR	Chur	2017	18	7553	54610	P	3.839	26.382	0.952	0.7486	25.6334
AAR	Aarau	2017	25	6600	74022	P	4.397	31.903	1.221	0.879	31.024
REIN	Reinach (Oberwynental)	2017	25	1750	17395	PND	3.287	21.743	1.013	0.7957	20.9473
WEIN	Weinfelden (Mittelthurgau)	2017	11	2240	30136	PN	3.094	21.096	0.847	0.8122	20.2838
BIO	Bioggio (Lugano)	2017	n.a.	13350	124990	PND	4.295	27.295	0.87	0.2301	27.0649
RAN	Rancate/Mendrisio	2017	25	4265	29009	PN	3.383	24.004	0.851	0.5677	23.4363
LAU	Lausanne	2017	n.a.	23100	235359	P	3.21	29.506	0.422	0.8196	28.6864
VEV	Vevey/Aviron	2017	35	5544	51937	P	3.867	29.263	1.013	0.7022	28.5608
BRI	Brig-Glis (Briglina)	2017	n.a.	3300	27702	P	3.806	24.623	1.145	0.2834	24.3396
CHDF	La-Chaux-De-Fonds	2017	50	2271	37455	P	3.215	25.153	0.988	1.4758	23.6772
NEU	Neuchatel	2017	39	3760	40567	P	3.895	28.959	1.137	1.0734	27.8856
VERN	Vernier/Aire	2017	n.a.	24500	440750	PN	4.556	31.313	1.145	0.6391	30.6739
POR	Porrentruy (Sepe)	2017	n.a.	1500	16209	P	3.409	22.122	1.122	0.5185	21.6035
GLA	Glarnerland	2019	23	3500	44667	PND	4.181	31.621	1.15	0.6855	30.9355
HER	Herisau Bachwis	2019	0	150	16155	P	5.634	43.251	0.756	0.327	42.924
SAM	Samedan	2019	23	646	3550	P	5.119	30.134	1.463	0.3081	29.8259
SAM2	Samedan	2020	26	646	3550	P	5.172	32.113	1.366	0.2982	31.8148
MUEN	Münchwilen	2019	21	1020	20480	PND	3.84	27.775	0.966	1.2534	26.5216
MUEN2	Münchwilen	2019	21	1020	20480	PND	3.626	27.028	0.957	0.8918	26.1362
n.a. = data not available
PND = mechanical and biological treatment with phosphorous elimination, nitrification and denitrification
PN = mechanical and biological treatment with phosphorous elimination and nitrification
P = mechanical and biological treatment with phosphorous elimination

## Sheet: Table S2
Table S2. List of labelled reference standards (internal standards).
CAS number	Formula	Name	Exact mass	log Kow	RT (ESI+) [min]	RT (ESI-) [min]
-	C8H10F2O5[13]C[15]N2	2,2-Difluoro-2-deoxyuridin-13C,15N2	267.053	-	3.90	3.6
-	C8H3D3Cl2O3	2,4-D-D3	222.989	2.81	-	7.3
1219804-28-0	C7H2D3Cl2NO	2,6-Dichlorbenzamide-3,4,5-D3	191.993	-	5.66	-
254762-27-1	C14H7D4Cl2NO3	4-Hydroxydiclofenac-D4	315.037	-	8.90	7.2
-	[13]C1C3H3FO2[15]N2	5-Fluorouracil-15N2C13	133.016	-	-	1.2
-	C7H1D6N3	5-Metyhl-1H-benzotriazole-D6	139.101	-	6.98	6.6
-	C4HD4NO4S	Acesulfame-D4	167.019	-	-	3.20
64315-36-2	C8H5D4N1O2	Acetaminophen-D4	155.088	-	4.41	-
-	C10H8D3ClN4	Acetamiprid-D3	225.086	-	6.50	6.53
-	C12H4D5ClN2O3	Aclonifen-D5	269.062	-	9.94	-
-	C14H7D13ClNO2	Alachlor-D13	282.2	3.52	9.72	-
-	[13]C2C5H11D3N2O2S	Aldicarb (N-methyl-13C-D3-carbamoyl-13C)	195.103	-	7.35	-
1246815-96-2	C30H47D6N3O6	Aliskiren-D6	557.431	-	8.80	9.4
-	C9H9D6N5O7S2	Amidosulfuron-D6	375.079	-	8.13	5.75
-	C25H25D4I2NO3	Amiodarone-D4	649.049	-	10.48	-
-	C17H22D5N3O4S	Amisulpride-D5	374.204	-	5.27	7.4
-	C17H22D5N3O5S	Amisulpride-D5 N-Oxide	390.199	-	5.65	5.65
-	C9H7D6N	Amphetamine-D6	141.143	-	5.52	-
-	C14H13D5N2O5	Aspartame-D5	299.152	-	6.13	6.13
-	C14H16N1O4D5	Atenolol acid-D5 (Metoprolol acid-D5)	272.178	-	5.20	4.9
-	C14H15D7N2O3	Atenolol-D7	273.207	0.23	4.20	-
-	C17H18D3NO	Atomoxetine-D3	258.181	-	8.38	-
-	C33H30D5FN2O5	Atorvastatin-D5	563.284	-	9.53	9.1
-	C8H10D5N5O	Atrazine-2-Hydroxy-D5	202.16	-	6.00	7.25
-	C8H9D5ClN5	Atrazine-D5	220.125	2.60	8.62	-
-	C6H10ClN2[15]N3	Atrazine-desethyl-15N3	190.054	1.51	6.97	-
-	C5H3D5ClN5	Atrazine-desisopropyl-D5	178.078	-	5.92	-
-	C38H69D3N2O12	Azithromycin-D3	751.527	-	7.36	-
-	C38H67D5N2O12	Azithromycin-D5	753.54		7.36	-
-	C22H13D4N3O5	Azoxystrobin-D4	407.142	2.50	8.97	-
-	C20H18D5NO3	Benalaxyl-d5	330.199	-	9.99	-
-	C10H6D6N2O3S	Bentazon-D6	246.095	2.34	-	8.4
1079-02-3	C6D5CO2H	Benzoic acid D5	127.068	-	1.24	3.3
22583-75-1	C13D10O	Benzophenone-D10	192.136	-	6.10	-
194423-51-3	C7HD4NS	Benzothiazole-D4	139.039	-	7.60	-
-	C6H1D4N3	Benzotriazole-D4	123.073	-	5.91	5
-	C16H16D3NO4	Benzoylecgonine-D3	292.15	-	6.05	6
-	C19H16D4ClNO4	Bezafibrate-D4	365.133	-	9.08	8
-	C18H10D4F4N2O4S	Bicalutamide-D4	434.086	-	8.74	8.75
102438-62-0	C15D4H12O2	Bisphenol A-D4	232.14	-	5.00	8.7
49609-84-9	C18H8D4Cl2N2O	Boscalide-D4	346.058	-	9.32	9.24
-	C27H25D4N5O6S	Bosentan-D4	555.209	-	9.44	9.25
41483-43-6	C13H19D5N4O3S	Bupirimate-D5	321.188	-	9.64	9.8
-	C16H17D6N3OS	Buprofezin-D6	311.194	-	10.58	-
1189650-58-5	C24H15D5N6O3	Candesartan-dD5	445.19	-	8.66	6.25
-	C15H4D8N2O2	Carbamazepine 10,11-epoxide-D8	260.14	-	7.30	-
-	C15H4D8N2O	Carbamazepine-D8	244.145	-	8.21	-
-	C9H5D4N3O2	Carbendazim-D4	195.095	-	5.50	6.53
-	C12H11D5N2O3	Carbetamid-D5	241.148	-	7.58	7.6
1185134-76-2	C10H9D5N2O4	Carbidopa-D5	231.127	-	-	4.4
1007459-98-4	C12H12D3NO3	Carbofuran-D3	224.124	-	7.96	-
-	C22H17D5N6O7S2	Ceftazidim-D5	551.13	-	4.80	-
-	C10H3D5ClN3O	Chloridazon-D5	226.067	-	6.57	6.59
-	C4H4ClN[15]N2O	Chloridazon-desphenyl-15N2	146.998	-	3.20	3.2
-	C5H3D3ClN3O	Chloridazon-methyl-desphenyl-D3	162.039	-	4.34	4.35
-	C18H22D4ClN3	Chloroquine-D4 diphosphate	323.207	-	5.25	8.9
1189440-79-6	C6[13]C1H6Cl1N1[15]N2O4S2	Chlorothiazide-13C,15N2	297.946	-	4.15	3.6
-	C10H7D6ClN2O	Chlorotoluron-D6	218.109	2.41	8.48	8.5
285138-81-0	C9HD10Cl3NO3PS	Chlorpyrifos-D10	358.988	-	10.78	-
-	C7HD6Cl3NO3PS	Chlorpyrifos-methyl-D6	326.933	-	10.32	-
-	[13]C2C6H5Cl3[15]N2O5S	Chlorthalonil Metabolite R471811-13C2, 15N2	349.899	-	-	1.8
-	[13]C2C6H3Cl3[15]N2O4S	Chlorthalonil Metabolite R417888-13C2, 15N2	331.889	-	-	5.3
-	C20H15D6FN2O	Citalopram-D6	330.202	-	7.67	-
-	C38H66D3NO13	Clarithromycin-D3	750.495	-	9.03	-
1185117-79-6	C15H13D4ClN2O2	Climbazole-D4	296.123	-	8.90	9.5
-	C10H7D4ClO3	Clofibric acid-D4	218.065	2.57	-	7.3
1262776-24-8	C6H5D3ClN5O2S	Clothianidin-D3	252.028	-	6.17	6.19
-	C22H12D5ClN2	Clotrimazole-D5	349.139	-	9.27	-
-	C18H11D8ClN4	Clozapine-D8	334.18	-	7.86	-
65266-73-1	C17H18D3NO4	Cocaine-D3	306.166	-	6.47	-
1007844-34-9	C18H15D6NO3	Codeine-D6	305.19	1.19	4.60	-
-	C8H1N4O2D9	Caffeine-D9	203.136	-	5.45	-
-	C6H2D11NO3S	Cyclamate-D11	190.131	-	-	4.82
173547-45-0	C7H11Cl2N2O2PD4	Cyclophosphamide-D4	264.05	-	7.36	-
-	C15H15D3ClN3O	Cyproconazoe-D3	294.133	-	9.50	9.5
n-a	C14H10D5N3	Cyprodinil-D5	230.158	-	9.86	-
-	C15H17D6NO2	D,L-N,N-Didesmethyl Venlafaxine-D6	255.21	-	7.52	-
-	C10H7D6ClN2O2	Metoxuron-D6	234.104	-	7.27	7.3
1133378-37-6	C27H28D9N3O7S	Darunavir-D9	556.291	-	8.49	8.51
-	C11H3I3N2O4D6	Diatrizoat-D6	619.807	-	3.90	3.90
-	C16H8Cl1N2O1D5	Diazepam-D5	289.103	-	9.31	-
333-41-5	C12H11D10N2O3PS	Diazinon-D10	314.163	3.81	10.03	10
1918-00-9	C8H3D3Cl2O3	Dicamba-D3	222.989	2.21	-	7.3
-	C9H2D6Cl2O3	Dichlorprop-D6	240.023	3.43	-	7.85
-	C14H7D4Cl2NO2	Diclofenac-D4	299.042	4.51	9.90	8.6
-	C19H8D3F5N2O2	Diflufenican-D3	397.092	-	10.29	10.3
-	C13H16D3NO5S	Dimethachlor ESA-D3 (Dimethachlor Metabolite CGA 354742-D3)	304.117	-	6.90	6.6
-	C10H4D9NO4S	Dimethachlor Metabolite CGA 369873-D9	252.113	-	5.45	5.2
-	C12H15D3ClNO2S	Dimethenamid-D3	278.093	2.15	9.25	-
-	C5H6D6NO3PS2	Dimethoate-D6	235.038	-	6.48	-
-	C21H16D6ClNO4	Dimethomorph-D6	393.161	-	9.35	-
-	C4[13]C6H12N2O5	Dinoseb-13C6	244.088	-	-	8.25
-	C9H4D6Cl2N2O	Diuron-D6	238.054	2.68	8.77	8.79
-	C23H17D8N5O5	Doxazosin-D8	459.236	-	7.91	8.91
-	C22H21D3N2O8	Doxycycline-D3	447.172	-	-	-
-	C20H20D3N	EDDP-D3	280.202	-	7.68	-
1217820-69-3	C7[13]CH10FN[15]N2O3S	Emtricitabine-13C,15N2	250.04	-	4.50	7.3
285979-73-9	C10H12D3NO	Ephedrine-D3	168.134	-	5.05	-
n-a	C17H9D4ClFN3O	Epoxyconazole-D4	333.098	-	9.63	-
-	C23H21D3N2O4S	Eprosartan-D3	427.164	-	7.64	6.5
114-07-8	C36H64D3NO13[13]C	Erythromycin-13C2,D3	737.483	-	8.50	-
1129526-19-7	C10H20D4N2O2	Ethambutol-D4 dihydrochloride	208.209	-	1.22	-
-	C14D3H14Cl2NO2	Fenhexamid-D3	304.082	-	9.58	9.2
-	C20H15D6ClO4	Fenofibrate-D6	366.151	-	10.63	-
-	C19H21D10N	Fenpropidin-D10	283.308	-	8.93	-
-	C20H30D3NO	Fenpropimorph-D3	306.275	-	9.13	-
548783-71-7	C32H33D6NO4	Fexofenadine-D6	507.326	-	8.34	9
120068-37-3	C10[13]C2H4Cl2F6N2[15]N2OS	Fipronil-13C2 15N2	447.966	-	-	9.7
-	C13H8F2N6O1D4	Fluconazole-D4	310.129	-	6.53	6.55
1185003-07-9	C9[13]C3H6F2N2O2	Fludioxonil-13C3	251.05	-	9.34	9.2
-	C11H7D7FNO4S	Flufenacet ESA-D7 (Flufenacet Metabolite M2-D7)	282.107	-	6.90	6.7
-	C14H9D4F4N3O2S	Flufenacet-D4	367.092	-	9.57	-
-	C16D4H7ClF6N2O	Fluopyram-D4	400.072	-	9.48	9.4
-	C21H12D4ClFN4O5	Fluoxastrobine-D4	462.104	-	9.50	-
-	C17H13F3N1O1D5	Fluoxetine-D5	314.165	-	8.77	-
-	[13]C2C5H3D2Cl2FN2O3	Fluroxypyr-D2,13C2	257.985	-	7.51	5.8
-	C17H9D7F3NO2	Flutolanil-D7	330.157	-	9.26	9.2
-	C12H6Cl1N2O5S1D5	Furosemide-D5	335.039	-	-	6.3
-	C9H13NO2D4	Gabapentin-D4	175.151	-	5.37	4.75
-	C8H11F2NO4[13]C[15]N2	Gemcitabine-13C,15N2	266.069	-	3.40	-
127893-34-9	C15H7D4ClF3NO4	Haloxyfop-D4	365.058	-	9.80	8.9
-	C12H14D6N4O2	Hexazinon-D6	258.196	-	7.98	-
-	C6H6ClN3O4S2D2[13]C	Hydrochlorothiazide-C13, D2	299.98	-	-	3.8
1007844-38-3	C18H15NO3D6	Hydrocodone-D6	305.19	2.16	5.00	-
136765-37-2	C17H16D3NO3	Hydromorphon-D3	288.155	0.11	3.80	-
1216432-56-2	C18H22D4ClN3O	Hydroxychloroquine-D4 Sulfate	339.202	-	5.13	8.8
-	C13H15D3O2	Ibuprofen-D3	209.149	3.97	-	8.7
1015855-75-0	C9H6D4ClN5O2	Imidacloprid-D4	259.077	-	6.08	6.15
-	C19H12Cl1N1O4D4	Indomethacin-D4	361.102	-	9.86	8.8
928623-33-0	C19H21I3N3O9D5	Iohexol-D5	825.912	-	4.00	4.00
-	C17H19I3N3O8D3	Iomeprol-D3	779.873	-	3.80	3.80
-	C17H19I3N3O8D3	Iopamidol-D3	779.873	-	4.10	4.10
1189947-73-6	C18H21I3N3O8D3	Iopromid-D3	793.889	-	4.50	4.50
-	C12H7I3N2O5D4	Ioxitalamic acid-D4	647.805	-	3.60	3.60
1216883-23-6	C25H24D4N6O	Irbesartan-D4	432.258	-	9.11	8.96
-	C11H10D9N5S1	Irgarol-D9	262.193	-	9.57	-
774596-24-6	C6H3D4N3O	Isoniazid-D4	141.084	-	1.50	-
-	C12H12D6N2O	Isoproturon-D6	212.179	2.87	8.69	8.7
-	C35H33D5Cl2N8O4	Itraconazole-D5	709.271	-	10.40	-
1246815-13-3	C6[13]C3H4D3Cl2N5	Lamotrigine-13C3,D3	261.037	-	6.67	6.9
-	C13H14D4N2O2	Lenacil-D4	238.162	-	8.67	8.7
-	C8H11D3N2O2	Levetiracetam-D3	173.124	-	4.97	-
-	C14H12N2O1D10	Lidocaine-D10	244.236	-	5.97	-
n-a	C9H4D6Cl2N2O2	Linuron-D6	254.05	-	9.16	9.17
-	C37H40D8N4O5	Lopinavir-D8	636.413	-	10.27	10.29
1030937-27-9	C22H19D4ClN6O	Losartan-D4	426.187	-	8.70	8.35
-	C9H6D3ClO3	MCPA-D3	203.043	5.90	6.00	7.3
n-a	C11H7ClO3D6	MCPB-D6	234.093	-	-	8.3
-	C25H19D8ClN2	Meclizine-D8 (Meclozine)	398.236	-	9.51	-
-	C10H5D6ClO3	Mecoprop-D6	220.078	-	-	7.8
-	C15H12D3N1O2	Mefenamicacid-D3	244.129	-	10.40	8.8
-	C14H10D3NO7S	Mesotrion-D3	342.061	1.49	6.92	4.4
57837-19-1	C15H15D6NO4	Metalaxyl-D6	285.185	-	8.60	-
-	C8D16O4	Metaldehyde-D16	192.205	-	5.80	-
-	C10H5D5N4O1	Metamitron-D5	207.117	-	6.41	-
67129-08-2	C14H10D6ClN3O	Metazachlor-D6	283.136	-	8.61	-
-	C17H16D6ClN3O	Metconazole-D6	325.183	-	10.14	10.16
-	C4H5N5D6	Metformin-D6	135.139	-	1.20	-
-	C21H18D9NO	Methadon-D9	318.266	-	8.58	-
-	C10H10D5N	Methamphetamine-D5	154.152	-	5.60	-
-	C11H12D3NO2S	Methiocarb-D3	228.101	-	9.20	-
1398109-07-3	C5H7D3N2O2S	Methomyl-D3	165.065	-	5.33	-
-	C22H19D9N2O3	Methoxyfenozid-D9	377.267	-	9.31	9.32
-	C22H27O5D3	Methylprednisolon-D3	377.228	-	8.81	8.8
-	C15H12D11N1O5S1	Metolachlor -ESA-D11	340.199	-	8.00	7.8
-	C15H16D6ClNO2	Metolachlor-D6	289.172	3.13	9.76	-
-	C15H18D7NO3	Metoprolol-D7	274.227	-	6.48	-
-	C19H12D9BrO5	Metrafenone-D9	417.114	-	10.19	10.1
-	C8H11D3N4OS	Metribuzine-D3	217.108	-	7.93	-
1215071-08-1	C6H5D4N3O3	Metronidazol-D4	175.089	-	4.47	4.67
-	C14H12D3N5O6S	Metsulfuron-methyl-D3	384.093	-	7.79	8.3
59467-64-0	C18H9D4ClFN3	Midazolam-D4 Maleate	329.103	-	7.95	-
1746-81-2	C9H5D6ClN2O2	Monolinuron-D6	220.089	-	8.32	8.3
67293-88-3	C17H16D3NO3	Morphine-D3	288.155	0.89	4.10	-
-	C15H13D4ClN4	Myclobutanil-D4	292.139	-	9.43	-
1215576-01-4	C12H7D10NO	N,N-diethyl-3-methylbenzamide-D10 (DEET-D10)	201.193	-	8.65	-
1189689-95-9	C2H2D6N2O2S	N,N-Dimethylsulfamide-D6	130.068	-	-	-
-	C12H8D5N3O4S	N4-Acetyl-Sulfamethoxazole-D5	300.094	-	6.60	4.8
-	C11H7D4N3O3S2	N4-Acetyl-Sulfathiazole-D4	301.05	-	5.45	5.1
22204-53-1	C14H11O3D3	Naproxen-D3	233.113	-	9.10	9.4
-	C16H22D3NO2	N-Desmethylvenlafaxine-D3	266.207	-	7.52	-
-	C32H42D3N3O4S	Nelfinavir-D3	570.332	-	9.20	10.41
-	C20H27D3N2O5	Neotame-D3	381.234	-	8.81	8.93
1189419-41-7	C15H12D6N6O6S	Nicosulfuron-D6	416.139	-	7.72	-
-	C11H2D17NOS	Octilinone-D17	230.226	-	9.66	-
-	C16H19D6NO2	O-Desmethylvenlafaxine-D6	269.226	-	6.27	8
-	C16H25D3N2O4	Oseltamivir-D3-Acid	315.224	-	8.23	-
-	C16H23D5N2O4	Oseltamivir-D5 Phosphate	317.236	-	7.91	8.47
65854-78-6	C15H6ClD5N2O2	Oxazepam-D5	291.082	-	8.74	8.76
1020719-39-4	C15H8D4N2O2	Oxcarbazepine-D4	256.115	-	7.63	-
152477-91-3	C18H15D6NO4	Oxycodone-D6	321.185	-	4.90	-
-	C13H8D7Cl2N3	Penconazole-D7	290.108	-	9.99	-
-	C13H14D5N3O4	Pendimethalin-D5	286.169	-	10.86	-
-	C11H9D3N2O	Phenazone-D3 (Antipyrine-D3)	191.114	-	6.10	-
-	C19H21D9O5	Piperonyl butoxide-D9	347.266	-	10.60	10.4
1015854-66-6	C11H12D6N4O2	Pirimicarb-D6	244.181	-	7.63	-
1133712-26-1	C37H38D4F2N8O4	Posaconazole-D4	704.355	-	9.85	-
-	C23H33D3O7	Pravastatin-D3	427.265	-	-	7.8
-	C12H9D5N2O2	Primidon-D5	223.137	-	6.60	6.62
-	C15H9D7Cl3N3O2	Prochloraz-D7	288.103	-	9.84	10.5
-	C11H10D5N1O4S1	Propachlor-ESA-D5	262.104	-	6.73	6.5
-	C11H8D5N1O3	Propachlor-OXA-D5	212.121	-	6.55	6.1
-	C9H13N2O2D7	Propamocarb-D7	195.196	-	4.74	-
-	C9H10D6ClN5	Propazine-D6	235.147	-	9.18	-
-	C15H12D5Cl2N3O2	Propiconazole-D7	346.101	-	8.58	-
-	C16H14D7NO2	Propranolol-D7	266.201	-	7.60	-
-	C12H8D3Cl2NO	Propyzamide-D3	258.041	-	9.42	9.43
-	C19H15D3ClN3O4	Pyraclostrobin-D3	390.117	-	10.06	11.2
53112-28-0	C12H8D5N3	Pyrimethanil-D5	204.142	-	8.99	-
-	C15H4D4Cl2FNO	Quinoxyfen-D4	311.022	-	10.83	-
-	C13H16N4O3SD6	Ranitidine-D6	320.179	-	4.25	6.8
-	C43H45D6N3O11	Rifaximin-D6	791.39	-	9.40	9.26
-	C13H7N1O2D10	Ritalinic acid-D10	229.189	-	4.65	-
-	C37H42N6O5S2D6	Ritonavir-D6	726.35	-	9.96	9.98
80214-83-1	C41H69D7N2O15	Roxithromycin-D7	843.568	-	9.06	-
-	[13]C6CH5NO3S	Saccharine-13C6	189.019	-	-	4.05
-	C38H41D9N6O5	Saquinavir-D9	679.441	-	9.33	10.32
220621-41-0	C7H7D5ClN5	Simazine-D5	206.109	-	7.93	-
-	C16H11D4F6N5O	Sitagliptine-D4	411.143	-	6.61	7.9
-	C12H14D6N2O3S	Sotalol-D6	278.157	-	4.10	5.4
-	C12H13D6Cl3O8	Sucralose-D6	402.052	-	5.80	5.85
-	C14H10D3ClO5S	Sulcotrion-D3	331.037	-	7.44	4.9
-	C10H6D4N4O2S	Sulfadiazine-D4	254.077	-	4.50	-
-	C12H10D4N4O4S	Sulfadimethoxine-D4	314.098	-	6.83	4.65
1020719-82-7	C12H10D4N4O2S	Sulfamethazine-D4	282.109	-	5.50	5.1
-	C10H7D4N3O3S	Sulfamethoxazole-D4	257.077	-	5.89	3.95
-	C11H7D4N3O2S1	Sulfapyridine-D4	253.082	-	4.89	-
-	C9H5D4N3O2S2	Sulfathiazole-D4	259.038	-	4.68	9.4
124020-27-5	C15H20D3N3O4S	Sulpride-D3	344.16	-	4.00	6.8
1246818-83-6	C16H13D9ClN3O	Tebuconazole-D9	316.202	-	9.96	9.95
-	C15H19D4NO	Tebutam-D4	237.202	-	9.74	-
1189889-44-8	C33H27D3N4O2	Telmisartan-D3	517.256	-	9.32	9.20
-	C8H5D9N4O2	Terbuthylazine Metabolite SYN 545666-D9	207.168	-	6.10	5
-	C7H3D9N4O2	Terbuthylazine Metabolite CGA 324007-D9	193.153	-	5.40	4.4
-	C10H14D5N5S1	Terbutryn-D5	246.168	-	9.44	-
-	C9H11D5ClN5	Terbutylazine-D5	234.14	-	9.27	-
-	C7H3D9ClN5	Terbutylazine-desethyl-D9	210.135	-	8.15	-
-	C10H3D4N3S1	Thiabendazole-D4	205.061	-	5.96	7.48
-	C10H5D4ClN4S	Thiacloprid-D4	256.049	-	6.85	6.85
1294048-82-0	C8H7D3ClN5O3S	Thiamethoxame-D3	294.038	-	5.48	-
-	C12H10D3N5O6S2	Thifensulfuron-methyl-D3	390.05	-	7.67	5.75
-	C31H29D4F3N2O5S	Tipranavir-D4	606.231	-	10.16	9.5
1189375-06-1	C16H13D7N4O3S	Torsemide-D7	287.152	-	7.80	8
-	C16H19N1O2D6	Tramadol-D6	269.226	3.01	6.40	-
126457-76-9	[13]C6C7H9Cl3N2O	Triclocarban-13C6	319.998	-	10.37	10.37
1020719-98-5	C12H4D3Cl3O2	Triclosan-D3	290.97	-	-	10.49
-	C20H13D6F3N2O4	Trifloxystrobin-D6	414.167	-	10.26	-
1189923-38-3	C14D3H15N4O3	Trimethoprim-D3	293.157	-	5.40	-
-	[13]C5C19H29[15]N1N4O3	Valsartan-13C5,15N	441.24	-	9.10	7.5
-	C14H6D4N4O2	Valsartan acid-D4	270.106	-	7.50	4.6
1189685-70-8	C23H27D5N6O4S	Vardenafil-D5	493.252	-	8.08	9.34
-	C17H21N1O2D6	Venlafaxine-D6	283.242	-	7.45	-
-	C15H20D3NO2	Venlafaxine-N,O-didesmethyl-D3	252.192	-	6.36	6.93
-	C27H32N2O4D6	Verapamil-D6	460.321	-	8.03	-
1044741-01-6	C12[13]C5H25N2[15]NO2	Vildagliptin-13C,15N	309.208	-	4.60	6.8

## Sheet: Table S3
Table S3. List of reference standards used for Level 1 identification of suspect compounds and semiquantification of their concentrations.
CAS number	Formula	Name	Exact mass	log Kow	RT (ESI+) [min]	RT (ESI-) [min]
86-87-3	C12H10O2	1-Naphthyl acetic acid	186.068	-0.02	-	6.65
6640-24-0	C10H13ClN2	1-(3-Chlorophenyl)-piperazine	196.077	-	6.76	-
15532-75-9	C11H13F3N2	1-(3-Trifluoromethylphenyl)-piperazine	230.103	-	7.33	-
2634-33-5	C7H5NOS	1,2-Benzisothiazol-3(2H)-one	151.009	0.64	6.54	5.40
873988-46-6	C14H10N2O11S2	1,2-Bis-(4,4-dinitro-2,2-disulfosaure)-phenylethylenoxide	445.972	0.16	-	5.29
95-14-7	C6H5N3	1,2,3-Benzotriazole	119.048	1.44	6.04	5.00
80-73-9	C5H10N2O	1,3-Dimethyl-2-imidazolidinone	114.079	-	4.70	-
303-26-4	C17H19ClN2	1-[(4-Chlorophenyl)phenylmethyl]piperazine	286.124	-	8.90	-
2759-28-6	C11H16N2	1-Benzylpiperazine	176.131	-	4.35	-
2592-95-2	C6H5N3O	1-Hydroxy-Benzotriazole	135.043	-	5.10	3.77
114248-23-6	C9H10F2N2O5	2,2-Difluoro-2-deoxyuridine	264.056	-1.04	4.10	3.60
161599-46-8	C13H16FN3O6	2,3-Di-O-acetyl-5-deoxy-5-fluorocytidine	329.102	-	6.54	-
94-75-7	C8H6Cl2O3	2,4-D	219.969	2.81	-	7.32
50-84-0	C7H4Cl2O2	2,4-dichlorobenzoic acid	189.959	-	-	5.80
60397-77-5	C9H11NO	2,4-dimethylphenylformamide	149.083	2.23	7.78	-
2008-58-4	C7H5Cl2NO	2,6-Dichlorbenzamide	188.974	0.77	5.78	-
92-41-1	C10H8O6S2	2,7-Naphthalindisulfonic acid	287.976	-0.94	-	6.04
36315-01-2	C6H9N3O2	2-amino-4,6-dimethoxypyrimidine	155.066	-	5.70	-
1668-54-8	C5H8N4O	2-Amino-4-methoxy-6-methyl-1,3,5 triazine	140.069	1.26	4.40	-
934-32-7	C7H7N3	2-Aminobenzimidazole	133.063	0.91	4.91	5.50
117-62-4	C10H9NO6S2	2-Aminonaphtalin-1,5-disulfonic acid	302.987	-1.85	-	-
96-45-7	C3H6N2S	2-Imidazolidinethione (Ethylenethiourea,ETU)	102.025	-0.66	1.62	-
2814-20-2	C8H12N2O1	2-Isopropyl-6-methyl-4-pyrimidinol (Pyrimidinol) (IMHP)	152.095	-	5.72	5.70
120-18-3	C10H8O3S	2-Naphthalinsulfonic acid	208.019	0.63	-	-
26530-20-1	C11H19NOS	2-n-Octyl-4-isothiazolin-3-one (OIT)	213.118	2.45	9.80	-
4764-17-4	C10H13NO2	3 4-methylenedioxyamphetamine (MDA)	179.095	-	5.63	-
6515-38-4	C5H2Cl3N1O1	3,5,6-Trichloro-2-pyridinol	196.92	-	-	7.50
3337-62-0	C7H4Br2O3	3,5-dibromo-4-hydroxybenzoic acid	293.853	3.17	-	1.00
3739-38-6	C13H10O3	3-Phenoxybenzoic acid	214.062	3.91	-	7.50
13826-35-2	C13H12O2	3-Phenoxybenzyl alcohol	200.084	3.13	6.65	-
81-11-8	C14H14N2O6S2	4,4-Diaminostilbene-2,2-disulfonic acid (DAS)	370.029	-1.42	-	-
128-42-7	C14H10N2O10S2	4,4-Dinitrostilbene-2,2-disulfonic acid (DNS)	429.977	0.05	-	5.17
64359-81-5	C11H17Cl2NOS	4,5-Dichloro-2-n-octyl-isothiazol-3(2H)-one (DCOIT)	281.04	3.59	10.80	-
83-15-8	C13H15N3O2	4-Acetamidoantipyrine (N-Acetyl-4-Aminoantipyrine)	245.117	-0.13	5.55	-
83-07-8	C11H13N3O1	4-Aminoantipyrine	203.106	-0.07	5.36	-
134-85-0	C13H9ClO	4-Chlorobenzophenone	216.034	-	10.00	-
1672-58-8	C12H13N3O2	4-Formylaminoantipyrine	231.101	0.50	5.50	-
64118-84-9	C14H11Cl2NO3	4-Hydroxy diclofenac	311.012	-	9.00	7.17
26725-51-9	C6H5N3O	4-Hydroxy-Benzotriazole	135.043	-	5.00	3.77
99-88-7	C9H13N	4-Isopropylaniline	135.104	2.49	7.13	8.60
402-45-9	C7H5F3O1	4-Trifluoromethylphenol	162.029	2.82	-	8.49
2022-85-7	C4H4FN3O	5-Fluoro Cystosine	129.033	-	4.50	-
51-21-8	C4H3FN2O2	5-Fluorouracil	130.018	-0.89	-	1.20
136-85-6	C7H7N3	5-Methyl-1H-Benzotriazole	133.064	1.71	7.12	6.64
1214-39-7	C12H11N5	6-benzyladenine	225.101	-	7.30	7.64
34084-50-9	C16H14FN3O	7-amino-flunitrazepam	283.112	-	6.70	-
77337-76-9	C5H11NO4S	Acamprosate	181.041	-	1.30	1.24
53164-05-9	C21H18ClNO6	Acemetacine	415.082	-	9.80	9.04
57960-19-7	C24H32O4	Acequinocyl	384.23	-	12.20	-
55589-62-3	C4H5NO4S	Acesulfam	162.994	-1.33	-	3.20
103-90-2	C8H9N1O2	Acetaminophen	151.063	0.46	4.50	4.35
160430-64-8	C10H11ClN4	Acetamiprid	222.067	-	6.60	6.54
1424-27-7	C4H6N4O3S2	Acetazolamide	221.988	-	4.49	1.25
34256-82-1	C14H20ClNO2	Acetochlor	269.118	3.03	9.80	-
187022-11-3	C14H21NO5S	Acetochlor-ESA	315.113	1.82	8.05	7.75
194992-44-4	C14H19NO4	Acetochlor-OXA	265.132	1.55	8.40	-
50-78-2	C9H8O4	Acetylsalicilic acid	180.042	-	-	10.50
135158-54-2	C8H6N2OS2	Acibenzolar-S-methyl	209.992	3.10	9.40	-
74070-46-5	C12H9ClN2O3	Aclonifen	264.03	4.37	10.00	-
58-61-7	C10H13N5O4	Adenosine	267.097	-	3.80	4.20
15972-60-8	C14H20ClNO2	Alachlor	269.118	3.52	9.57	-
142363-53-9	C14H21NO5S	Alachlor-ESA	315.113	1.82	8.05	7.75
171262-17-2	C14H19NO4	Alachlor-OXA	265.132	1.55	8.40	7.56
54965-21-8	C12H15N3O2S	Albendazole	265.089	-	9.00	9.26
75184-71-3	C12H15N3O4S	Albendazole sulfone	297.078	-	7.10	7.06
18559-94-9	C13H21NO3	Albuterol	239.152	-	-	-
116-06-3	C7H14N2O2S	Aldicarb	190.078	1.15	10.40	-
81403-80-7	C19H27N5O4	Alfuzosin	389.206	-	6.79	8.00
173334-57-1	C30H53N3O6	Aliskiren	551.394	-	9.00	9.40
315-30-0	C5H4N4O	Allopurinol	136.038	-	4.40	1.70
28981-97-7	C17H13ClN4	Alprazolam	308.083	-	8.80	-
768-94-5	C10H17N	Amantadine	151.136	-	6.50	-
18683-91-5	C13H18Br2N2O	Ambroxol	375.979	-	7.40	-
120923-37-7	C9H15N5O7S2	Amidosulfuron	369.041	-	8.20	5.59
150114-71-9	C6H4Cl2N2O2	Aminopyralid	205.965	-	3.70	1.24
58-15-1	C13H17N3O	Aminopyrine	231.137	1.00	5.00	-
348635-87-0	C13H13BrFN5O4S2	Amisulbrom	464.958	4.40	10.50	-
71675-85-9	C17H27N3O4S	Amisulpride	369.172	-	5.30	7.50
71676-01-2	C17H27N3O5S	Amisulpride N-oxide	385.167	-	5.75	5.70
50-48-6	C20H23N	Amitriptyline	277.183	-	8.79	-
300-62-9	C9H13N	Amphetamine	135.105	-	5.50	6.17
60-80-0	C11H12N2O	Antipyrine	188.094	0.38	6.24	-
22839-47-0	C14H18N2O5	Aspartame	294.121	0.07	6.45	6.15
3337-71-1	C8H10N2O4S1	Asulam	230.036	-0.27	4.60	1.24
63-74-1	C6H8N2O2S	Asulam-TP Sulfanilamide	172.031	-	3.20	-
198904-31-3	C38H52N6O7	Atazanavir	704.39	-	9.90	9.90
29122-68-7	C14H22N2O3	Atenolol	266.163	0.23	4.46	-
56392-14-4	C14H21N1O4	Atenolol Acid	267.147	-2.34	5.40	5.00
81346-71-6	C11H16N2O3	Atenolol-desisopropyl	224.116	-	3.60	-
83015-26-3	C17H21NO	Atomoxetin	255.162	-	8.48	-
134523-03-8	C33H35FN2O5	Atorvastatin	558.253	-	9.60	9.00
1610-17-9	C9H17N5O	Atratone	211.143	2.69	7.80	-
1912-24-9	C8H14Cl1N5	Atrazine	215.093	2.60	8.70	-
3397-62-4	C3H4ClN5	Atrazine-desethyl-desisopropyl	145.016	-	3.70	-
7313-54-4	C5H9N5O	Atrazine-desisopropyl-2-hydroxy	155.081	-	3.40	3.60
51-55-8	C17H23NO3	Atropine	289.168	-	5.90	-
35575-96-3	C9H10ClN2O5PS	Azamethiphos	323.974	1.05	7.80	-
83905-01-5	C38H72N2O12	Azithromycin	748.508	4.02	7.45	-
28711-29-7	C4H5N3O2	Azole-TP 1,2,4 triazole acetic acid	127.038	-	4.58	4.70
131860-33-8	C22H17N3O5	Azoxystrobin	403.116	2.50	9.00	-
113614-08-7	C18H17F4NO2	Beflubutamid	355.12	4.28	9.90	9.87
98243-83-5	C20H23NO3	Benalaxyl	325.167	3.67	10.10	-
2156-27-6	C21H27NO	Benproperine	309.209	-	8.90	-
25057-89-0	C10H12N2O3S	Bentazon	240.056	2.34	7.70	5.50
177406-68-7	C18H24FN3O3S	Benthiavalicarb-isopropyl	381.153	-	9.40	9.35
98-10-2	C6H7NO2S	Benzenesulfonamide	157.019	-	5.00	4.95
131-57-7	C14H12O3	Benzophenone 3 (2-Hydroxy-4-methoxybenzophenone)	228.078	3.79	9.96	9.88
95-16-9	C7H5NS	Benzothiazole	135.014	2.01	7.75	-
519-09-5	C16H19NO4	Benzoylecgonine	289.131	-	6.13	-
378-44-9	C22H29FO5	Betamethason	392.2	-	8.78	8.70
987-24-6	C24H31FO6	Betamethason 21 acetate	434.211	-	9.23	9.17
153559-49-0	C24H28O2	Bexarotene	348.209	-	11.60	10.54
41859-67-0	C19H20ClNO4	Bezafibrate	361.108	4.25	9.19	8.00
90357-06-5	C18H14F4N2O4S	Bicalutamide	430.061	-	8.84	8.70
53774-07-5	C13H7Cl2NO5	Bifenox acid	326.971	3.86	-	8.50
104344-23-2	C18H31NO4	Bisoprolol	325.225	-	7.48	-
80-05-7	C15H16O2	Bisphenol A	228.114	3.32	6.79	8.74
581809-46-3	C18H12Cl2F3N3O	Bixafen	413.031	3.30	-	9.82
188425-85-6	C18H12Cl2N2O	Boscalid	342.033	2.96	-	9.26
314-40-9	C9H13BrN2O2	Bromacil	260.015	2.11	8.00	7.82
28772-56-7	C30H23BrO4	Bromadiolone	526.078	-	10.50	9.57
1812-30-2	C14H10BrN3O	Bromazepam	315.001	-	8.16	8.15
15435-29-7	C13H8Br2Cl2O2	Bromochlorophene	425.825	-	-	10.20
1689-84-5	C7H3Br2N1O1	Bromoxynil	276.856	3.39	-	6.20
116255-48-2	C13H12BrCl2N3O	Bromuconazol	374.954	-	10.00	-
2438-72-4	C12H17NO3	Bufexamac	223.121	-	8.57	8.50
2180-92-9	C18H28N2O	Bupivacaine	288.22	-	7.57	10.00
69327-76-0	C16H23N3OS	Buprofezin	305.156	4.93	10.70	-
34911-55-2	C13H18ClNO	Bupropion	239.108	-	7.29	-
1086384-47-5	C17H25NO4	Butachlor-OXA	307.178	-	9.50	9.20
58-08-2	C8H10N4O2	Caffeine	194.08	-0.07	5.57	-
139481-59-7	C24H20N6O3	Candesartan	440.16	-	8.77	6.19
154361-50-9	C15H22FN3O6	Capecitabin	359.149	0.56	8.28	8.05
298-46-4	C15H12N2O	Carbamazepine	236.094	2.45	8.34	-
36507-30-9	C15H12N2O2	Carbamazepine epoxide	252.09	0.95	7.45	7.83
58955-93-4	C15H14N2O3	Carbamazepine-10,11-dihydro-10,11-dihydroxy	270.1	-	7.19	-
16118-49-3	C12H16N2O3	Carbetamide	236.115	1.63	7.70	7.63
1563-66-2	C12H15NO3	Carbofuran	221.106	-	8.00	6.33
5234-68-4	C12H13NO2S	Carboxin	235.067	2.30	8.20	8.17
128639-02-1	C15H14Cl2F3N3O3	Carfentrazone-ethyl	411.036	3.36	9.90	-
78-44-4	C12H24N2O4	Carisoprodol	260.174	-	8.69	-
492-39-7	C9H13NO	Cathine	151.1	-	5.01	-
105879-42-3	C16H17N3O4S	Cefalexin	347.094	-	-	6.52
-	C16H15N5O7S2	Cefixime	453.041	-	5.60	3.70
-	C18H18N8O7S3	Ceftriaxone	554.046	-	5.32	-
57470-78-7	C20H33N3O4	Celiprolol	379.247	-	6.96	7.89
83881-52-1	C21H25ClN2O3	Cetrizine	388.155	-0.61	9.00	-
-	C14H19NO4	CGA62826	265.131	-	8.40	7.14
500008-45-7	C18H14BrCl2N5O2	Chlorantraniliprole	480.971	2.86	8.90	8.87
470-90-6	C12H14Cl3O4P	Chlorfenvinphos	357.97	-	10.10	-
1698-60-8	C10H8Cl1N3O1	Chloridazon	221.035	1.14	6.60	6.63
6339-19-1	C4H4ClN3O	Chloridazon-desphenyl	145.005	-1.14	3.36	3.30
17254-80-7	C5H6ClN3O	Chloridazon-methyl-desphenyl	159.02	-1.38	4.43	4.40
-	C18H26ClN3	Chloroquine diphosphate	319.182	-	5.34	9.10
-	C8H3Cl3N2O2	Chlorothalonil-4-hydroxy-Carboxamide (TP611968)	263.926	-	-	5.94
-	C8H4Cl2N2O7S2	Chlorothalonil-TP R419492	373.884	-	-	-
-	C8H5Cl3N2O5S	Chlorothalonil-TP R471811	345.899	-	-	1.20
-	C8H3Cl3N2O2	Chlorothalonil-TP SYN507900	263.926	-	-	3.57
-	C8H5Cl3N2O3	Chlorothalonil-TP SYN548580	281.937	-	4.18	1.50
101-21-3	C10H12ClNO2	Chlorpropham	213.056	3.76	9.50	9.45
57-62-5	C22H23ClN2O8	Chlortetracycline	478.114	-	7.00	-
77-36-1	C14H11ClN2O4S	Chlorthalidon	338.012	-	6.67	6.55
15545-48-9	C10H13ClN2O	Chlortoluron	212.071	2.41	8.60	8.52
82009-34-5	C16H26N2O5S	Cilastatin	358.156	-1.38	6.47	5.50
54239-37-1	C12H17N3O	Cimaterol	219.137	-	4.20	-
51481-61-9	C10H16N6S	Cimetidine	252.116	-	4.53	5.96
59729-33-8	C20H21FN2O	Citalopram	324.164	-	7.76	-
81103-11-9	C38H69NO13	Clarithromycin	747.477	3.16	9.10	10.00
118074-07-0	C38H69NO14	Clarithromycin N-Oxide	763.472	-	9.30	-
50499-60-0	C12H18Cl2N2O	Clenbuterol	276.08	-	6.40	-
99129-21-2	C17H26ClNO3S	Clethodim	359.132	4.14	10.50	8.12
38083-17-9	C15H17ClN2O2	Climbazole	292.098	-	9.00	9.50
18323-44-9	C18H33ClN2O5S1	Clindamycin	424.18	2.16	7.85	10.00
22316-47-8	C16H13ClN2O2	Clobazam	300.067	-	8.67	-
105512-06-9	C17H13ClFNO4	Clodinafop-propargyl	349.052	3.90	9.80	-
74115-24-5	C14H8Cl2N4	Clofentezine	302.013	3.10	10.30	-
882-09-7	C10H11ClO3	Clofibric acid	214.039	2.57	8.89	7.38
81777-89-1	C12H14ClNO2	Clomazon	239.071	2.50	9.10	-
144457-28-3	C15H14ClNO2S	Clopidogrel Carboxilic Acid	307.044	-	7.00	-
1702-17-6	C6H3Cl2NO2	Clopyralid	190.954	-2.63	4.70	3.61
99607-70-2	C18H22ClNO3	Cloquintocet-mexyl	335.129	-	10.70	-
210880-92-5	C6H8ClN5O2S	Clothianidin	249.009	0.91	6.20	6.20
23593-75-1	C22H17ClN2	Clotrimazole	344.108	6.26	9.40	-
5786-21-0	C18H19ClN4	Clozapine	326.13	3.20	7.97	-
50-36-2	C17H21NO4	Cocaine	303.147	-	6.57	-
76-57-3	C18H21NO3	Codeine	299.152	1.19	4.80	-
50-22-6	C21H30O4	Corticosterone	346.214	-	8.90	8.83
53-06-5	C21H28O5	Cortisone	360.194	-	8.10	8.09
486-56-6	C10H12N2O	Cotinine	176.095	-	3.70	-
483-63-6	C13H17NO	Crotamiton	203.132	-	9.30	-
6168-76-9	C12H22N2O2	Crothethamide	226.168	-	7.51	-
100-88-9	C6H13NO3S	Cyclamate	179.062	-	-	4.80
50-18-0	C7H15Cl2N2O2P	Cyclophosphamide	260.025	0.63	7.47	-
101205-02-1	C17H27NO3S	Cycloxydim	325.172	-	10.50	7.47
119759-56-7	C17H27NO4S	Cycloxydim-TP BH 517-TSO E-Z-isomer	341.166	-	8.80	-
2163-69-1	C11H22N2O	Cycluron	198.173	2.84	8.90	-
180409-60-3	C20H17F5N2O2	Cyflufenamid	412.121	4.70	10.10	10.00
94361-06-5	C15H18ClN3O	Cyproconazole	291.113	2.90	9.50	9.60
121552-61-2	C14H15N3	Cyprodinil	225.126	4.00	9.90	-
-	C8H11N3	Cyprodinil-TP CGA 249287	149.095	-	4.94	-
66215-27-8	C6H10N6	Cyromazin	166.097	0.07	3.80	-
147-94-4	C9H13N3O5	Cytarabine	243.085	-	1.60	1.70
34245-14-2	C17H26N2O2	D617	290.199	2.96	7.53	-
80-08-0	C12H12N2O2S	Dapsone	248.062	-	5.40	-
206361-99-1	C27H37N3O7S	Darunavir	547.235	-	8.60	8.53
201530-41-8	C21H15N3O4	Deferasirox	373.106	3.45	9.90	8.10
26514	C21H30O2	Delta9-Tetrahydrocannabinol (THC)	314.225	-	11.30	11.28
14611-52-0	C13H17N	Deprenyl	187.136	-	6.00	-
6190-65-4	C6H10ClN5	Desethylatrazine	187.062	1.51	7.07	-
1007-28-9	C5H8ClN5	Desisopropylatrazine	173.046	1.15	6.05	-
1177-87-3	C24H31FO6	Dexamethason-21-acetate	434.211	-	9.23	9.17
50-02-2	C22H29FO5	Dexamethasone	392.2	1.83	8.78	8.70
125-71-3	C18H25NO	Dextromethorphan	271.194	-	7.86	-
117-96-4	C11H9I3N2O4	Diatrizoate	613.769	1.37	4.00	-
5355-16-8	C13H16N4O2	Diaveridine	260.127	-	5.34	-
439-14-5	C16H13ClN2O	Diazepam	250.147	2.82	9.42	-
85-79-0	C20H29N3O2	Dibucaine	343.226	-	8.90	10.20
1918-00-9	C8H6Cl2O3	Dicamba	219.97	2.21	-	7.35
120-36-5	C9H8O3Cl2	Dichlorprop	233.984	3.43	-	7.89
62-73-7	C4H7Cl2O4P	Dichlorvos	219.945	-	7.90	-
101831-37-2	C17H9Cl3N4O2	Diclazuril	405.979	-	-	9.40
15307-86-5	C14H11Cl2N1O2	Diclofenac	295.016	4.51	9.99	8.65
69655-05-6	C10H12N4O3	Didanosin	236.09	-	4.40	4.20
65928-58-7	C20H25NO2	Dienogest	311.188	-	8.49	8.40
119446-68-3	C19H17Cl2N3O3	Difenoconazole	405.065	4.36	10.10	-
83164-33-4	C19H11F5N2O2	Diflufenican	394.074	4.90	10.30	10.30
111-96-6	C6H14O3	Diglyme	134.094	-0.40	5.30	-
125-28-0	C18H23NO3	Dihydrocodeine	301.168	-	4.78	6.10
33286-22-5	C22H26N2O4S	Diltiazem	414.161	-	8.12	-
34205-21-5	C15H19ClN4O3	Dimefuron	338.114	-	9.00	8.93
50563-36-5	C13H18ClNO2	Dimethachlor	255.102	2.17	9.00	-
-	C13H19NO5S	Dimethachlor-ESA	301.098	-	6.99	6.70
1086384-49-7	C13H17NO4	Dimethachlor-OXA	251.116	-	7.15	6.60
-	C10H13NO4S	Dimethachlor-TP CGA 369873	243.056	-	5.59	5.20
87674-68-8	C12H18ClNO2S	Dimethenamid	275.074	2.15	9.30	-
205939-58-8	C12H19N1O5S2	Dimethenamid-ESA	321.07	1.02	7.52	7.20
380412-59-9	C12H17N1O4S1	Dimethenamid-OXA	271.087	0.75	7.68	7.10
60-51-5	C5H12NO3PS2	Dimethoate	229	0.78	6.60	-
110488-70-5	C21H22ClNO4	Dimethomorph	387.124	2.68	9.40	-
88-85-7	C10H12N2O5	Dinoseb	240.074	3.56	9.10	8.20
519-65-3	C13H17N3O3	Dioxoaminopyrine (AMDOPH)	263.127	-	6.54	-
58-73-1	C17H21NO	Diphenhydramine	255.162	-	7.90	-
330-54-1	C9H10Cl2N2O1	Diuron	232.017	2.68	8.80	8.80
155998	C7H6Cl2N2O	Diuron-desdimethyl 1-(3,4-Dichlorophenyl)urea	203.985	2.65	8.53	8.44
3567-62-2	C8H8Cl2N2O	Diuron-desmonomethyl (DCPMU) 1-(3,4-Dichlorophenyl)-3-methylurea	218.001	2.94	8.81	8.72
1593-77-7	C18H35NO	Dodemorph	281.272	4.60	8.90	-
51-61-6	C8H11NO2	Dopamine	153.079	-	5.06	-
117704-25-3	C50H74O14	Doramectin	898.507	-	11.40	-
74191-85-8	C23H25N5O5	Doxazosin	451.186	-	8.01	8.90
1668-19-5	C19H21NO	Doxepin	279.162	-	8.03	-
564-25-0	C22H24N2O8	Doxycycline	444.153	-	7.60	6.90
564-25-0	C22H24N2O8	Doxycycline	444.153	-	7.60	6.90
562-10-7	C17H22N2O	Doxylamine	270.173	-	6.29	-
141626-36-0	C31H44N2O5S	Dronedarone	556.297	-	9.55	11.10
548-73-2	C22H22FN3O2	Droperidol	379.17	-	7.33	9.45
17692-31-8	C13H20N2O2	Dropropizine	236.153	-	5.13	-
30223-73-5	C20H23N	EDDP (2-Ethyl-1,5-dimethyl-3,3-diphenylpyrrolinium)	277.183	-	7.78	-
154598-52-4	C14H9ClF3NO2	Efavirenz	273.173	-	9.97	9.90
155569-91-8	C49H75NO13	Emamectin	885.524	-	10.70	-
143491-57-0	C8H10FN3O3S	Emtricitabine	247.042	-	4.47	-
299-42-3	C10H15NO	Ephedrine	165.234	1.13	5.15	-
51-43-4	C9H13NO3	Epinephrine	183.089	-	1.34	-
133855-98-8	C17H13ClFN3O	Epoxiconazol	329.073	3.47	9.70	-
133040-01-4	C23H24N2O4S	Eprosartan	424.146	-	7.76	6.56
74-55-5	C10H24N2O2	Ethambutol	204.184	-0.41	1.32	-
23947-60-6	C11H19N3O	Ethirimol	209.153	-	7.60	8.80
26225-79-6	C13H18O5S1	Ethofumesat	286.087	2.70	9.10	-
26244-33-7	C11H12O5S	Ethofumesate-2-keto	256.041	0.70	7.64	-
41340-25-4	C17H21NO3	Etodolac	287.152	-	4.10	8.90
153233-91-1	C21H23F2NO2	Etoxazol	359.17	-	10.90	-
107868-30-4	C20H24O2	Exemestane	296.177	2.95	9.20	-
161326-34-7	C17H17N3OS	Fenamidone	311.11	-	9.20	9.20
120928-09-8	C20H22N2O	Fenazaquin	306.173	5.51	11.30	-
114369-43-6	C19H17ClN4	Fenbuconazole	336.114	3.79	9.80	-
126833-17-8	C14H17Cl2NO2	Fenhexamid	301.064	-	9.60	9.24
49562-28-9	C20H21Cl1O4	Fenofibrate	360.112	5.19	10.74	-
42017-89-0	C17H15ClO4	Fenofibric Acid	318.065	4.00	9.79	8.70
79127-80-3	C17H19NO4	Fenoxycarb	301.131	4.07	9.90	-
67306-00-7	C19H31N	Fenpropidin	273.246	2.60	9.03	-
67306-03-0	C20H33NO	Fenpropimorph	303.256	4.93	9.20	-
473798-59-3	C17H21N3O2S	Fenpyrazamin	331.135	-	9.50	9.45
134098-61-6	C24H27N3O4	Fenpyroximate	421.2	5.01	11.00	-
437-38-7	C22H28N2O	Fentanyl	336.22	-	7.45	-
83799-24-0	C32H39NO4	Fexofenadine	501.288	-	8.49	9.00
120068-37-3	C12H4Cl2F6N4O1S1	Fipronil	435.939	-	9.80	9.74
205650-65-3	C12H4Cl2F6N4	Fipronil-desulfinyl	387.972	-	9.74	9.60
120067-83-6	C12H4Cl2F6N4S1	Fipronil-sulfide	419.944	-	9.89	9.80
120068-36-2	C12H4Cl2F6N4O2S1	Fipronil-sulfone	451.934	-	10.00	9.90
-	C12H5Cl2F6N3O3S	Fipronil-TP RPA 200761	454.933	-	8.49	7.36
104987-11-3	C44H69NO12	FK-506 (Tacrolimus)	803.482	-	10.64	10.50
104040-78-0	C13H12F3N5O5S	Flazasulfuron	407.051	-	8.90	6.20
54143-55-4	C17H20F6N2O3	Flecainide	414.138	-	7.75	8.80
158062-67-0	C9H6F3N3O	Flonicamide	229.046	-0.24	5.50	5.46
145701-23-1	C12H8F3N5O3S	Florasulam	359.03	-1.22	7.20	6.12
73231-34-2	C12H14Cl2FNO4S	Florfenicol	357	-	6.18	6.00
69335-91-7	C15H12F3NO4	Fluazifop	327.072	3.18	9.20	8.07
69806-50-4	C19H20F3NO4	Fluazifop-butyl	383.135	4.50	10.55	-
31430-15-6	C16H12FN3O3	Flubendazole	313.086	-	8.73	8.80
86386-73-4	C13H12F2N6O	Fluconazole	306.103	0.25	6.62	6.56
131341-86-1	C12H6F2N2O2	Fludioxonil	248.039	4.12	9.30	9.26
-	C8H4F2O4	Fludioxonil-TP CGA 192155	202.008	-	-	5.80
514-36-3	C23H31FO6	Fludrocortison Acetate	422.21	-	8.84	8.76
142459-58-3	C14H13F4N3O2S	Flufenacet	363.067	3.20	9.60	-
201668-32-8	C11H14F1NO4S1	Flufenacet-ESA	275.062	1.07	7.00	6.70
201668-31-7	C11H12F1N1O3	Flufenacet-OXA	225.08	0.80	6.95	6.50
530-78-9	C14H10F3NO2	Flufenamic acid	281.066	-	10.50	8.95
143984-63-8	C14H12NO3F	Flumequine	261.08	-	8.14	-
103361-09-7	C19H15FN2O4	Flumioxazin	354.101	-	8.90	-
1622-62-4	C16H12FN3O3	Flunitrazepam	313.086	-	8.47	-
38677-85-9	C14H11F3N2O2	Flunixin	296.077	-	9.71	8.50
239110-15-7	C14H8Cl3F3N2O	Fluopicolide	381.965	2.90	9.40	9.35
658066-35-4	C16H11ClF6N2O	Fluopyram	396.046	3.30	9.50	9.52
361377-29-9	C21H16ClFN4O5	Fluoxastrobin	458.08	-	9.50	-
54910-89-3	C17H18F3NO	Fluoxetine	309.134	4.05	8.90	-
136426-54-5	C16H8Cl2FN5O	Fluquinconazole	375.009	3.24	9.60	-
61213-25-0	C12H10Cl2F3NO	Flurochloridon	311.009	3.36	9.50	9.46
69377-81-7	C7H5Cl2FN2O3	Fluroxypyr	253.967	1.17	7.60	5.57
85509-19-9	C16H15F2N3Si	Flusilazol	315.1	3.70	9.80	-
66332-96-5	C17H16F3NO2	Flutolanil	323.113	3.17	9.30	9.30
93957-54-1	C24H26FNO4	Fluvastatin	411.184	-	10.07	9.40
907204-31-3	C18H12F5N3O	Fluxapyroxad	381.09	-	9.40	9.30
176969-34-9	C6H6F2N2O2	Fluxapyroxad (BAS 700 F)-TP CSAA798670	176.04	-	5.10	1.20
151734-02-0	C5H4F2N2O2	Fluxapyroxad (BAS 700 F)-TP CSCD465008	162.024	-	-	1.20
98048-97-6	C30H46NO7P	Fosinopril	563.301	-	10.80	10.20
3878-19-1	C11H8N2O	Fuberidazole	184.064	2.71	6.30	7.72
54-31-9	C12H11ClN2O5S	Furosemide	330.008	2.03	7.55	6.40
60142-96-3	C9H17NO2	Gabapentin	171.126	-1.10	5.48	4.80
256393-37-0	C18H24O2	Galaxolidon	272.177	5.26	10.60	-
95058-81-4	C9H11F2N3O4	Gemcitabine	263.072	-2.01	1.89	3.66
446-72-0	C15H10O5	Genistein	299.152	-	8.20	6.56
926-72-7	C2H6N4O	Guanylurea	102.054	-	1.30	-
52-86-8	C21H23ClFNO2	Haloperidol	375.14	-	8.04	9.64
245-737-0	C9H12ClO4P	Heptenophos	250.016	2.32	8.90	-
51235-04-2	C12H20N4O2	Hexazinone	252.158	1.85	8.10	-
78587-05-0	C17H21ClN2O2S	Hexythiazox	352.101	2.67	10.80	-
58-93-5	C7H8ClN3O4S2	Hydrochlorothiazide	296.964	-0.07	-	3.86
125-29-1	C18H21NO3	Hydrocodone	299.152	-	5.13	-
50-23-7	C21H30O5	Hydrocortisone	362.21	-	8.40	8.35
466-99-9	C17H19NO3	Hydromorphone	285.137	-	3.50	-
-	C18H26ClN3O	Hydroxychloroquine sulfate	335.176	-	5.23	8.90
15687-27-1	C13H18O2	Ibuprofen	206.13	3.97	-	8.70
3778-73-2	C7H15Cl2N2O2P	Ifosfamide	260.025	-	7.19	-
35554-44-0	C14H14Cl2N2O	Imazalil	296.048	2.56	8.60	-
114311-32-9	C15H19N3O4	Imazamox	305.138	5.36	6.80	4.88
138261-41-3	C9H10ClN5O2	Imidacloprid	255.052	-	6.20	6.14
115970-17-7	C9H11ClN4	Imidacloprid-desnitro (Imidacloprid-guanidin)	210.067	-	4.75	-
120868-66-8	C9H10ClN3O	Imidacloprid-urea	211.051	-	6.15	-
256-96-2	C14H11N1	Iminostilbene	193.089	4.06	9.65	-
26807-65-8	C16H16ClN3O3S	Indapamide	365.06	-	7.84	7.70
53-86-1	C19H16ClNO4	Indomethacin	357.077	4.27	9.98	8.87
173584-44-6	C22H17ClF3N3O7	Indoxacarb	527.071	4.65	10.30	-
136949-58-1	C20H28I3N3O9	Iobitridol	834.896	-	-	3.90
92339-11-2	C35H44I6N6O15	Iodixanol	1549.71	-	4.76	-
144550-36-7	C14H14IN5O6S	Iodosulfuron-methyl	506.971	1.59	8.80	7.10
66108-95-0	C19H26I3N3O9	Iohexol	820.88	-3.05	4.00	3.40
78649-41-9	C17H22I3N3O8	Iomeprol	776.854	-1.35	3.65	4.00
62883-00-5	C17H22I3N3O8	Iopamidol	776.854	-2.42	3.65	4.00
73334-07-3	C18H24I3N3O8	Iopromid	790.869	-2.05	4.60	4.64
87771-40-2	C18H24I3N3O9	Ioversol	806.865	-	3.67	3.30
28179-44-4	C12H11I3N2O5	Ioxitalamic acid	643.78	0.50	3.60	-
1689-83-4	C7H3I2NO	Ioxynil	370.83	3.43	-	7.10
140923-17-7	C18H28N2O3	Iprovalicarb	320.21	3.20	9.60	9.56
138402-11-6	C25H28N6O	Irbesartan	428.233	5.31	9.23	8.77
28159-98-0	C11H19N5S1	Irgarol	253.136	4.07	9.70	-
30125-65-6	C8H15N5S	Irgarol-descyclopropyl	213.104	2.73	8.50	-
54-85-3	C6H7N3O	Isoniazid	137.059	-	1.60	-
34123-59-6	C12H18N2O1	Isoproturon	206.141	2.87	8.80	8.74
56046-17-4	C10H14N2O	Isoproturon-didemethyl 1-(4-Isoprophenyl)urea	178.11	2.16	8.45	8.39
34123-57-4	C11H16N2O	Isoproturon-monodemethyl 1-(4-Isoprophenyl)-3-methylurea	192.126	2.63	8.70	8.62
163520-33-0	C18H17NO3	Isoxadifen-ethyl	295.12	-	9.90	-
6740-88-1	C13H16ClNO	Ketamine	237.092	-	6.24	-
65277-42-1	C26H28Cl2N4O4	Ketoconazole	530.149	-	8.76	-
22071-15-4	C16H14O3	Ketoprofen	254.094	3.12	9.01	7.56
143390-89-0	C18H19NO4	Kresoxim-methyl	313.131	3.40	10.00	-
1007364-30-8	C17H17NO4	Kresoxim-methyl acid	299.115	-	9.39	-
175481-36-4	C13H18N2O3	Lacosamide	250.132	-	6.64	6.59
84057-84-1	C9H7Cl2N5	Lamotrigine	255.008	-	6.79	6.93
103577-45-3	C16H14F3N3O2S	Lansoprazole	369.076	-	8.56	8.58
96639	C13H18N2O2	Lenacil	234.137	1.69	8.70	8.70
14769-73-4	C11H12N2S	Levamisole	204.072	-	5.10	-
102767-28-2	C8H14N2O2	Levetiracetam	170.106	-0.49	5.06	-
100986-85-4	C18H20FN3O4	Levofloxacin	361.144	-	5.63	-
137-58-6	C14H22N2O	Lidocaine	234.173	2.44	6.08	-
2903-45-9	C14H22N2O2	Lidocaine-N-Oxide	250.168	-	8.57	-
154-21-2	C18H34N2O6S	Lincomycin	406.214	-	5.57	8.57
165800-03-3	C16H20FN3O4	Linezolid	337.144	-	6.89	-
60-33-3	C18H32O2	Linoleic acid	280.24	-	10.90	10.88
330-55-2	C9H10Cl2N2O2	Linuron	248.011	3.20	9.20	9.20
-	C37H48N4O5	Lopinavir	628.362	-	10.37	10.30
846-49-1	C15H10Cl2N2O2	Lorazepam	293.105	-	8.80	8.74
114798-26-4	C22H23ClN6O	Losartan	422.162	4.01	8.79	8.31
75330-75-5	C24H36O5	Lovastatin	404.257	-	10.69	10.61
50-37-3	C20H25N3O	LSD	323.2	-	7.00	-
103055-07-8	C17H8Cl2F8N2O3	Lufenuron	509.978	5.12	10.60	10.55
123-33-1-10071-13-3	C4H4N2O2	Maleic hydrazide	112.027	0.01	1.60	3.20
374726-62-2	C23H22ClNO4	Mandipropamid	411.124	-	9.20	9.20
10262-69-8	C20H23N	Maprotiline	277.183	-	7.78	-
115550-35-1	C17H19FN4O4	Marbofloxacine	362.139	-	5.39	-
94-74-6	C9H9ClO3	MCPA	200.024	3.25	6.00	7.32
94-81-5	C11H13ClO3	MCPB	228.055	-	-	8.37
644-62-2	C14H11Cl2NO2	Meclofenamic Acid	295.017	-	-	8.86
93-65-2	C10H11ClO3	Mecoprop	214.039	3.13	8.80	7.84
364823	C16H15ClN2	Medazepam	270.092	-	8.07	-
61-68-7	C15H15N1O2	Mefenamic acid	241.11	5.12	10.54	88000
135590-91-9	C16H18Cl2N2O4	Mefenpyr-Diethyl	372.064	-	10.10	-
108-78-1	C3H6N6	Melamine	126.065	-	1.34	-
19982-08-2	C12H21N	Memantine	179.168	-	7.80	-
110235-47-7	C14H13N3	Mepanipyrim	223.112	-	9.60	-
57-42-1	C15H21NO2	Meperidine	247.157	-	6.95	-
1189805-46-6	C11H15NO	Mephedron (4-Methylmethcathinon)	177.115	-	6.11	-
96-88-8	C15H22N2O	Mepivacaine	246.174	-	6.27	-
54340-58-8	C15H23NO	Meptazinol	233.178	-	6.46	-
74223-64-6	C17H21N5O9S2	Mesosulfuron-methyl	503.077	-0.50	8.50	6.15
104206-82-8	C14H13NO7S	Mesotrion	339.041	1.49	7.00	4.45
110964-79-9	C8H7NO6S	Mesotrion-MNBA	244.999	-0.08	-	1.70
57837-19-1	C15H21NO4	Metalaxyl	279.147	1.71	8.80	-
-	C14H17NO6	Metalaxyl-M-TP CGA108906	295.106	-	7.40	3.80
41394-05-2	C10H10N4O1	Metamitron	202.086	0.83	6.50	6.50
36993-94-9	C10H9N3O1	Metamitron-Desamino	187.075	1.43	6.59	4.86
1665-48-1	C12H15NO3	Metaxalone	221.106	-	8.50	6.33
67129-08-2	C14H16ClN3O	Metazachlor	277.098	2.13	8.70	-
172960-62-2	C14H17N3O4S	Metazachlor-ESA	323.093	-	6.57	6.28
1231244-60-2	C14H15N3O3	Metazachlor-OXA	273.111	-	6.54	6.10
125116-23-6	C17H22ClN3O	Metconazole	319.145	-	10.20	10.17
657-24-9	C4H11N5	Metformin	129.101	-2.64	1.32	-
76-99-3	C21H27NO	Methadone	309.209	-	8.67	-
537-46-2	C10H15N	Methamphetamine	149.12	2.22	5.69	-
950-37-8	C6H11N2O4PS3	Methidathion	301.962	2.57	8.90	-
14763-62-3	C9H12O3S	Methiocarb-TP methiocarb sulfone phenol	200.051	-	6.47	5.18
16752-77-5	C5H10N2O2S	Methomyl	162.046	1.24	5.40	-
161050-58-4	C22H28N2O3	Methoxyfenozide	368.21	3.72	9.40	10.17
77-41-8	C12H13NO2	Methsuximide	203.095	-	7.80	-
57683-71-3	C8H9NO4S	Methyl 2-(aminosulfonyl)benzoate (2-Aminosulfonyl-benzoicacid-methylester)	215.025	0.01	5.88	-
83-43-2	C22H30O5	Methylprednisolone	374.209	1.82	8.90	8.84
7232-21-5	C14H22ClN3O2	Metoclopramide	299.14	2.62	5.92	8.02
51218-45-2	C15H22ClNO2	Metolachlor	283.133	3.13	9.80	-
171118-09-5	C15H23N1O5S1	Metolachlor-ESA	329.129	1.69	8.10	7.85
120375-14-6	C14H19N1O2	Metolachlor-Morpholinon	233.141	2.54	8.60	-
152019-73-3	C15H21NO4	Metolachlor-OXA	279.147	1.42	8.50	7.89
-	C11H15NO4S	Metolachlor-TP CGA 368208 (Acetochlor sulfonic acid)	257.072	-	6.46	6.07
-	C14H19NO6S	Metolachlor-TP NOA413173	329.093	-	7.63	5.70
37350-58-6	C15H25NO3	Metoprolol	267.183	1.88	6.59	-
139528-85-1	C14H13Cl2N5O4S	Metosulam	417.006	-	8.00	7.17
19937-59-8	C10H13ClN2O2	Metoxuron	228.067	-	7.40	7.33
220899-03-6	C19H21BrO5	Metrafenone	408.058	4.30	10.30	-
21087-64-9	C8H14N4O1S1	Metribuzin	214.088	1.70	8.00	-
35045-02-4	C8H13N3OS	Metribuzin-Desamino (DA)	199.077	2.51	8.20	6.00
56507-37-0	C7H12N4O2	Metribuzin-Diketo (DK)	184.097	0.23	7.16	7.00
443-48-1	C6H9N3O3	Metronidazole	171.064	-0.02	4.62	4.70
1267397	C11H17NO	Mexiletine	179.131	2.61	7.18	6.56
21535-47-7	C18H20N2	Mianserin	264.163	-	7.97	-
62510-46-7	C18H20N2O	Mianserin-N-Oxide	280.158	-	8.22	-
59467-64-0	C18H13ClFN3	Midazolam	325.078	-	8.07	-
10118-90-8	C23H27N3O7	Minocyclin	457.185	0.05	6.33	-
71320-77-9	C13H17ClN2O2	Moclobemide	268.098	-	6.27	7.96
1746-81-2	C9H11ClN2O2	Monolinuron	214.05	-	8.40	8.34
150-68-5	C9H11ClN2O	Monuron	198.055	1.94	7.80	7.81
57-27-2	C17H19NO3	Morphine	285.136	0.89	3.90	-
119-63-1	C9H12N2O	N-(4-Aminophenyl)-N-methyl-acetamide	164.094	0.40	4.35	-
134-62-3	C12H17NO	N,N-diethyl-3-methylbenzamide (DEET)	191.131	2.18	8.80	-
66840-71-9	C9H14N2O2S	N,N-dimethyl-N-(4-methylphenyl)-sulfamide (DMST)	214.077	1.70	8.18	8.10
4710-17-2	C8H12N2O2S	N,N-Dimethyl-N-phenylsulfamide (DMSA)	200.061	1.15	7.48	7.35
3984-14-3	C2H8N2O2S	N,N-Dimethylsulfamide (DMS)	124.03	-1.11	-	-
33089-74-6	C10H14N2	N-2,4-Dimethylphenyl-N-methylformamidine	162.115	2.92	5.97	-
127-74-2	C12H12N4O3S	N4-Acetylsulfadiazine	292.062	0.39	5.30	4.15
24341-30-8	C14H16N4O5S	N4-Acetylsulfadimethoxine	352.084	1.46	7.70	6.00
100-90-3	C14H16N4O3S	N4-Acetylsulfamethazine	320.094	1.48	6.00	5.70
21312-10-7	C12H13N3O4S	N4-Acetylsulfamethoxazole	295.062	1.21	6.70	4.86
19077-98-6	C13H13N3O3S	N4-Acetylsulfapyridine	291.068	-	5.53	5.30
127-76-4	C11H11N3O3S2	N4-Acetylsulfathiazole	297.024	1.44	5.54	5.13
16590-41-3	C20H23NO4	Naltrexone	341.163	-	5.00	-
86-86-2	C12H11NO	Naphthalene acetamide	185.084	-	7.70	-
15299-99-7	C17H21NO2	Napropamide	271.157	3.36	9.70	-
22204-53-1	C14H14O3	Naproxen	230.094	3.18	9.21	-
105816-04-4	C19H27NO3	Nateglinide	317.199	-	10.11	9.40
541505-91-3	C14H21NO2	N-Bisdesmethyl Tramadol	235.157	-	6.84	-
101666-68-6	C37H67NO13	N-Desmethyl Clarithromycin	733.461	-	9.10	-
19428-44-5	C15H18N2	N-Desmethylpheniramine	226.147	-	6.31	-
1018989-94-0	C15H23NO2	N-Desmethyltramadol	249.172	-	6.81	7.00
20702-77-6	C28H36O15	Neohesperidin DC	612.205	-	7.69	6.93
165450-17-9	C20H30N2O5	Neotame	378.216	-	8.90	8.95
50-65-7	C13H8Cl2N2O4	Niclosamide	325.986	-	-	8.85
-	C10H14N6O4S	Nicosulfuron-TP AUSN	314.08	-	3.46	3.80
-	C10H13N5O5S	Nicosulfuron-TP UCSN	315.064	-	3.87	3.50
54-11-5	C10H14N2	Nicotine	162.116	1.00	3.44	-
4394-00-7	C13H9F3N2O2	Niflumic acid	282.062	-	9.94	8.49
28380-24-7	C40H68O11	Nigericin	724.476	-	11.57	-
146-22-5	C15H11N3O3	Nitrazepam	281.08	-	8.37	8.36
579-10-2	C9H11NO	N-Methylacetanilide	149.083	1.10	7.31	-
555-57-7	C11H13N	N-Methyl-N-propargylbenzylamine	159.105	1.96	6.11	-
2605-79-0	C12H27NO	N,N-Dimethyldecylamine N-oxide	201.209	-	9.37	-
-	C8H11ClN4OS	NOA407475	246.034	-	4.82	-
18913-84-3	C12H15N	Nordeprenyl	173.12	-	6.16	-
14838-15-4	C9H13NO	Norephedrine	151.1	-	4.87	-
76134-77-5	C17H18N2	Normianserin	250.147	-	8.00	-
5746-86-1	C9H12N2	Nornicotine	148.1	-	3.31	-
72-69-5	C19H21N	Nortriptyline	263.167	-	8.89	-
128-62-1	C22H23NO7	Noscapine	413.147	-	6.87	-
116714-46-6	C17H9ClF8N2O4	Novaluron	492.012	4.30	10.30	10.30
1400-61-9	C47H75NO17	Nystatin	925.504	-	9.53	9.35
6197-30-4	C24H27NO2	Octocrylene	361.204	6.88	11.10	-
132539-06-1	C17H20N4S	Olanzapine	312.141	-	5.42	-
113806-05-6	C21H23NO3	Olopatadine	337.168	-	7.98	8.00
73590-58-6	C17H19N3O3S	Omeprazole	345.115	-	9.60	-
34622-58-7	C12H16ClNOS	Orbencarb	257.065	3.43	10.30	-
19044-88-3	C12H18N4O6S	Oryzalin	346.094	3.73	9.70	9.70
187227-45-8	C14H24N2O4	Oseltamavir Carboxylate	247.157	0.18	6.63	5.40
196618-13-0	C16H28N2O4	Oseltamivir	312.204	0.95	8.01	8.55
1333-07-9	C7H9NO2S	O-toluenesulfonamide	171.217	-	-	-
66-79-5	C19H19N3O5S	Oxacillin	401.105	-	8.34	7.49
39807-15-3	C15H14Cl2N2O3	Oxadiargyl	340.038	3.95	10.10	-
77732-09-3	C14H18N2O4	Oxadixyl	278.126	0.65	7.50	-
604-75-1	C15H11ClN2O2	Oxazepam	301.168	2.24	8.86	8.79
28721-07-5	C15H12N2O2	Oxcarbazepine	252.09	-	7.45	7.83
14698-29-4	C13H11NO5	Oxolinic acid	261.067	-	7.13	-
6452-71-7	C15H23NO3	Oxprenolol	265.168	-	7.24	-
1508-65-2	C22H31NO3	Oxybutynin	357.23	-	8.93	-
42874-03-3	C15H11ClF3NO4	Oxyfluorfen	269.178	-	10.60	10.54
79-57-2	C22H24N2O9	Oxytetracycline	460.148	-	6.05	5.64
76738-62-0	C15H20ClN3O	Paclobutrazol	293.13	-	9.40	9.33
63952-24-9	C19H20FNO3	Paroxetine	329.143	-	8.48	-
39809-25-1	C10H15N5O3	Penciclovir	253.118	-	3.70	3.70
66246-88-6	C13H15Cl2N3	Penconazole	283.064	3.72	10.00	-
40487-42-1	C13H19N3O4	Pendimethalin	281.137	5.20	10.90	10.70
219714-96-2	C16H14F5N5O5S	Penoxsulam	483.064	-	8.20	7.30
183675-82-3	C16H20F3N3OS	Penthiopyrad	359.128	-	9.90	9.90
82834-16-0	C19H32N2O5	Perindopril	368.231	-	8.31	8.17
106700-29-2	C16H22ClNO2	Pethoxamid	295.133	2.70	9.70	-
132-20-7	C16H20N2	Pheniramine	240.163	3.17	6.30	-
12656-98-3	C16H20N2O	Pheniramine-N-Oxide	256.158	-	6.60	-
50-33-9	C19H20N2O2	Phenylbutazone	308.152	-	-	7.95
59-42-7	C9H13NO2	Phenylephrine	167.095	-	1.90	4.57
57-41-0	C15H12N2O2	Phenytoin	252.09	-	9.36	-
119515-38-7	C12H23NO3	Picaridin	229.168	-	9.00	-
6607	C6H3Cl3N2O2	Picloram	239.926	-1.92	5.40	4.00
117428-22-5	C18H16F3NO4	Picoxystrobin	367.103	-	9.80	-
243973-20-8	C23H32N2O4	Pinoxaden	400.237	4.11	10.20	-
-	C18H24N2O3	Pinoxaden-TP NOA 407854	316.179	-	8.54	6.85
111025-46-8	C19H20N2O3S	Pioglitazone	356.12	-	7.93	8.52
51-03-6	C19H30O5	Piperonyl butoxide	338.209	4.75	10.70	-
23103-98-2	C11H18N4O2	Pirimicarb	238.143	-	7.70	-
29232-93-7	C11H20N3O3PS	Pirimiphos-methyl	305.096	3.90	10.20	-
637-58-1	C17H27NO3	Pramoxine	293.199	-	8.34	-
81093-37-0	C23H36O7	Pravastatin	424.246	-	6.53	7.77
55268-74-1	C19H24N2O2	Praziquantel	312.184	-	9.27	-
50-24-8	C21H28O5	Prednisolone	360.194	1.62	8.40	8.33
53-03-2	C21H26O5	Prednisone	358.178	-	8.08	-
148553-50-8	C8H17NO2	Pregabalin-rac	159.126	-	5.48	4.79
-	C12H19NO3	Prenalterol	225.137	-	4.40	-
721-50-6	C13H20N2O	Prilocaine	220.158	-	6.33	8.75
63-45-6	C15H21N3O	Primaquine	259.168	3.07	7.88	-
125-33-7	C12H14N2O2	Primidone	218.105	0.91	6.70	6.59
67747-09-5	C15H16Cl3N3O2	Prochloraz	375.03	4.10	10.20	-
67747-01-7	C11H14Cl3NO	Prochloraz Metabolite BTS40348	281.014	-	8.27	-
139520-94-8	C12H15Cl3N2O2	Prochloraz Metabolite BTS44595	324.019	-	10.28	-
57-83-0	C21H30O2	Progesterone	314.225	-	10.12	-
1610-18-0	C10H19N5O	Prometon	225.158	2.99	8.60	-
7287-19-6	C10H19N5S	Prometryn	241.136	3.51	9.50	-
1918-16-7	C11H14ClNO	Propachlor	211.076	2.18	8.80	8.10
70628-36-3	C11H13N1O3	Propachlor-OXA	207.089	0.60	6.69	6.17
24579-73-5	C9H20N2O2	Propamocarb	188.153	0.84	4.80	-
525-66-6	C16H21NO2	Propanolol	259.157	3.48	7.80	-
111479-05-1	C22H22ClN3O5	Propaquizafop	443.124	4.60	10.60	-
60207-90-1	C15H17Cl2N3O2	Propiconazole	341.069	3.72	10.00	-
145026-81-9	C15H18N4O7S	Propoxycarbazone	398.09	-	-	6.52
469-62-5	C22H29NO2	Propoxyphene	339.22	-	8.50	-
23950-58-5	C12H11Cl2NO	Propyzamide	255.021	-	9.50	9.44
52888-80-9	C14H21NOS	Prosulfocarb	251.135	4.65	10.60	-
94125-34-5	C15H16F3N5O4S	Prosulfuron	419.087	1.50	9.10	7.75
178928-70-6	C14H15Cl2N3OS	Prothioconazole	343.031	-	-	9.06
120983-64-4	C14H15Cl2N3O	Prothioconazole-desethio	311.059	-	9.84	9.76
-	C4H6N4O2	Pymetrozine-TP CGA294849	142.049	-	6.25	-
-	C5H7N3O2	Pymetrozine-TP CGA371075	141.054	-	-	4.46
175013-18-0	C19H18ClN3O4	Pyraclostrobin	387.099	-	10.10	-
129630-19-9	C15H13Cl2F3N2O4	Pyraflufen-ethyl	412.02	3.49	9.97	-
55512-33-9	C19H23ClN2O2S	Pyridafol	378.117	-	11.30	-
88283-41-4	C14H12Cl2N2O	Pyrifenox	294.033	3.40	9.50	-
59-33-6	C17H23N3O	Pyrilamine	285.184	2.81	7.20	-
53112-28-0	C12H13N3	Pyrimethanil	199.111	-	9.10	-
422556-08-9	C14H13F3N6O5S	Pyroxsulam	434.062	-1.01	7.80	6.50
2797-51-5	C10H6ClNO2	Quinoclamine	207.009	1.58	7.70	7.70
124495-18-7	C15H8Cl2FNO	Quinoxifen	306.997	4.66	10.90	-
100646-51-3	C19H17ClN2O4	Quizalofop-P-ethyl	372.088	4.61	10.60	-
-	C8H3Cl3N2O4S	R417888 (Chlorothalonil TP)	327.888	-	-	5.30
87269-97-4	C21H28N2O5	Ramiprilate	388.2	-	7.80	5.96
66357-35-5	C13H22N4O3S	Ranitidine	314.141	0.27	4.40	6.94
738557-20-2	C13H22N4O4S	Ranitidine-N-oxide	330.136	-	4.58	5.60
73851-70-4	C13H22N4O4S	Ranitidine-S-oxide	330.136	-	1.30	4.64
366462-61-5	C13H18ClNO	R-Deprenyl N-oxide	239.108	-	7.15	-
135062-02-1	C27H36N2O4	Repaglinide	452.267	-	10.38	-
50-55-5	C33H40N2O9	Reserpine	608.273	-	8.49	10.17
501-36-0	C14H12O3	Resveratrol	228.079	-	-	6.83
36791-04-5	C8H12N4O5	Ribavirin	244.081	-1.85	1.40	1.25
80621-81-4	C43H51N3O11	Rifaximin	785.352	-	9.50	9.29
13392-28-4	C12H21N	Rimantadine	179.168	-	7.80	-
106266-06-2	C23H27FN4O2	Risperidone	410.212	-	7.18	-
19395-41-6	C13H17NO2	Ritalinic Acid	219.125	-0.42	6.21	6.20
155213-67-5	C37H48N6O5S2	Ritonavir	720.313	6.27	10.07	10.00
366789-02-8	C19H18ClN3O5S	Rivaroxaban	435.066	-	7.96	7.90
123441-03-2	C14H22N2O2	Rivastigmine	398.106	2.24	6.50	-
7681-76-7	C6H8N4O4	Ronidazole	200.055	-	4.60	-
287714-41-4	C22H28FN3O6S	Rosuvastatin	481.168	-	8.70	7.90
80214-83-1	C41H76N2O15	Roxithromycin	836.524	2.75	9.10	-
106308-44-5	C10H8F2N4O	Rufinamide	238.067	-	6.52	-
28860-95-9	C10H14N2O4	S-(-)-Carbidopa	226.095	-	1.67	-
81-07-2	C7H5NO3S	Saccharine	182.999	-	5.80	4.00
2111623	C7H6O3	Salicylic acid	138.032	-	-	4.32
98105-99-8	C20H17F2N3O3	Sarafloxacin	385.124	-	6.24	-
79559-97-0	C17H17Cl2N	Sertraline	305.074	-	9.16	-
22888-70-6	C25H22O10	Silibinin	482.121	-	7.91	6.28
673-04-1	C8H15N5O1	Simetone	197.127	2.73	7.00	-
79902û63û9	C25H38O5	Simvastatin	418.272	-	10.86	10.79
486460-32-6	C16H15F6N5O	Sitagliptin	407.118	-	6.71	8.00
3930-20-9	C12H20N2O3S	Sotalol	272.119	0.24	4.28	5.50
52-01-7	C24H32O4S	Spironolactone	416.202	-	9.14	9.00
203313-25-1	C21H27NO5	Spirotetramat	373.189	2.73	9.60	-
118134-30-8	C18H35N1O2	Spiroxamine	297.267	5.51	9.40	-
-	C8H19NO2	Spiroxamine aminodiol	161.142	-	1.70	-
49763-96-4	C14H18O3	Stiripentol	234.125	-	9.05	-
56038-13-2	C12H19Cl3O8	Sucralose	396.015	0.68	5.96	5.89
99105-77-8	C14H13Cl1O5S1	Sulcotrione	328.017	2.31	7.50	4.91
53250-83-2	C8H7Cl1O4S1	Sulcotrione-CMBA	233.975	0.75	-	1.75
68-35-9	C10H10N4O2S	Sulfadiazine	250.052	-0.09	4.58	-
122-11-2	C12H14N4O4S	Sulfadimethoxine	310.073	1.63	6.94	4.65
57-68-1	C12H14N4O2S	Sulfamethazine	278.083	0.89	5.65	5.00
723-46-6	C10H11N3O3S1	Sulfamethoxazole	253.052	0.89	6.01	3.90
121-57-3	C6H7NO3S	Sulfanilic acid	173.014	-0.51	-	1.20
144-83-2	C11H11N3O2S1	Sulfapyridine	249.057	0.35	5.01	4.68
72-14-0	C9H9N3O2S2	Sulfathiazole	255.013	0.05	4.79	4.24
122836-35-5	C11H10Cl2F2N4O3S	Sulfentrazone	385.982	-	8.10	7.45
141776-32-1	C16H18N6O7S2	Sulfosulfuron	470.068	-0.77	9.00	6.35
15676-16-1	C15H23N3O4S	Sulpiride	341.141	-	4.29	-
126-86-3	C14H26O2	Surfynol 104A	553.816	-	10.00	10.29
107534-96-3	C16H22ClN3O	Tebuconazole	307.145	3.70	10.00	10.00
112410-23-8	C22H28N2O2	Tebufenozide	352.215	4.25	9.80	9.80
119168-77-3	C18H24ClN3O	Tebufenpyrad	333.161	4.93	10.60	10.50
35256-85-0	C15H23NO	Tebutam	233.177	3.00	9.80	9.10
144701-48-4	C33H30N4O2	Telmisartan	514.237	-	9.43	9.16
335104-84-2	C17H16ClF3O6S	Tembotrione	440.03	-1.09	8.70	6.80
147127-20-6	C9H14N5O4P	Tenofovir	287.078	-	3.50	1.24
149979-41-9	C17H24ClNO4	Tepraloxydim	341.139	-	9.60	6.94
5902-51-2	C9H13ClN2O2	Terbacil	216.066	-	8.20	8.10
33693-04-8	C10H19N5O	Terbumeton	225.159	3.10	8.60	-
-	C7H11N5O3	Terbuthylazine-TP CSAA036479	213.086	-	3.79	1.25
-	C8H14N4O2	Terbuthylazine-TP CSCD648241	198.112	-	6.52	5.00
-	C7H10N4O3	Terbuthylazine-TP CSCD692760	198.075	-	3.65	3.40
-	C7H12N4O2	Terbuthylazine-TP MT23_GS16984	184.096	-	-	4.44
-	C3H4N4O2	Terbuthylazine-TP MT24_G35713	128.033	-	5.55	1.00
886-50-0	C10H19N5S1	Terbutryn	241.136	3.74	9.43	-
5915-41-3	C9H16ClN5	Terbuthylazine	229.109	3.21	9.30	-
30125-63-4	C7H12Cl1N5	Terbuthylazine-desethyl	201.078	2.23	8.28	-
143-24-8	C10H22O5	Tetraglyme	222.146	-	6.20	-
10379-14-3	C16H17ClN2O	Tetrazepam	288.103	-	9.90	-
58-55-9	C7H8N4O2	Theophylline	180.065	-	5.06	4.36
148-79-8	C10H7N3S	Thiabendazol	201.036	-	6.10	7.52
111988-49-9	C10H9ClN4S	Thiacloprid	252.024	1.30	6.90	6.92
676228-91-4	C10H11ClN4OS	Thiacloprid-amide	270.034	-	6.27	-
153719-23-4	C8H10ClN5O3S	Thiamethoxam	291.019	-0.13	5.50	-
634192-72-6	C6H8ClN3OS	Thiamethoxam Metabolite CGA 353968	205.008	-	5.80	5.74
-	C8H10ClN3O2S	Thiamethoxam Metabolite CGA 355190	247.018	-	6.69	-
3785-14-6	C12H15Cl2NO5S	Thiamphenicol	355.005	-	5.38	5.34
317815-83-1	C12H14N4O7S2	Thiencarbazone-methyl	390.03	-1.98	7.40	5.46
76-75-5	C11H18N2O2S	Thiopental	242.109	2.85	-	8.11
51012-32-9	C15H24N2O4S	Tiapride	328.146	-	4.60	7.17
55142-85-3	C14H14ClNS	Ticlopidine	263.054	-	6.88	8.57
51931-66-9	C17H23NO2	Tilidine	273.173	-	6.79	-
26839-75-8	C13H24N4O3S	Timolol	316.158	-	6.57	-
57018-04-9	C9H11Cl2O3PS	Tolclofos-methyl	299.954	4.56	10.30	-
2398-96-1	C19H17NOS	Tolnaftate	307.103	-	10.60	-
97240-79-4	C12H21NO8S	Topiramate	339.099	-	7.39	7.57
56211-40-6	C16H20N4O3S	Torasemide	348.126	-	7.85	-
87820-88-0	C20H27NO3	Tralkoxydim	329.199	2.10	10.90	8.36
27203-92-5	C16H25NO2	Tramadol	263.188	3.01	6.52	-
147441-56-3	C16H25NO3	Tramadol N-Oxide	279.183	-	6.79	-
70585-35-2	C14H18ClN3O2	Triadimenol A	295.109	-	9.60	-
396-01-0	C12H11N7	Triamterene	253.108	-	6.14	-
82097-50-5	C14H16ClN5O5S	Triasulfuron	401.056	-0.59	7.70	6.44
72459-58-6	C10H6ClN5O	Triazoxide	247.026	2.04	8.40	-
101200-48-0	C15H17N5O6S	Tribenuron-methyl	395.09	0.78	8.50	-
101-20-2	C13H9Cl3N2O	Triclocarban	313.978	4.90	10.40	10.40
3380-34-5	C12H7Cl3O2	Triclosan	287.951	4.76	-	10.46
1000766	C13H9Cl3O2	Triclosan-methyl	301.967	-	-	7.35
78-40-0	C6H15O4P	Triethylphosphate	182.071	-	7.48	-
141517-21-7	C20H19F3N2O4	Trifloxystrobin	408.129	-	10.40	-
252913-85-2	C19H17F3N2O4	Trifloxystrobin acid	394.114	-	9.90	-
99387-89-0	C15H15ClF3N3O	Triflumizole	345.086	4.77	10.50	10.44
76-05-1	C2HF3O2	Trifluoroacetic acid	113.993	-	-	1.25
126535-15-7	C17H19F3N6O6S	Triflusulfuron-methyl	492.103	-	9.20	7.88
738-70-5	C14H18N4O3	Trimethoprim	290.137	0.91	5.52	-
739-71-9	C20H26N2	Trimipramine	294.21	-	8.86	-
95266-40-3	C13H16O5	Trinexapac-ethyl	252.099	1.60	8.90	5.32
131983-72-7	C17H20ClN3O	Triticonazole	317.13	3.29	9.70	9.64
10405-02-4	C25H29NO3	Trospium	392.222	-	7.39	-
7085-55-4	C33H42O19	Troxerutin	742.232	-	6.93	6.86
1401-69-0	C46H77NO17	Tylosin	915.519	1.63	8.41	9.52
128-13-2	C24H40O4	Ursodeoxycholic acid	392.293	-	10.00	8.90
175865-59-5	C14H22N6O5	Valganciclovir	252.09	-3.61	3.60	4.93
117039-65-3	C8H14O2	Valproic acid	142.099	-	5.48	-
137862-53-4	C24H29N5O3	Valsartan	435.227	3.65	9.28	7.50
164265-78-5	C14H10N4O2	Valsartan acid	266.08	-	7.69	4.59
1404-90-6	C66H75Cl2N9O24	Vancomycin	1447.43	-	-	5.60
93413-69-5	C17H27NO2	Venlafaxine	277.204	3.28	7.57	-
1094598-37-4	C17H27NO3	Venlafaxine N-oxide	293.199	-	7.90	-
93413-77-5	C15H23N1O2	Venlafaxine-N,N-didesmethyl	249.173	-	7.65	-
135308-74-6	C15H23N1O2	Venlafaxine-N,O-didesmethyl	249.173	-	6.40	-
149289-30-5	C16H25N1O2	Venlafaxine-N-desmethyl	263.188	3.07	7.60	8.00
93413-62-8	C16H25N1O2	Venlafaxine-O-desmethyl	263.188	2.72	6.50	-
152-11-4	C27H38N2O4	Verapamil	454.283	4.80	8.14	-
274901-16-5	C17H25N3O2	Vildagliptin	303.195	-	4.64	-
50471-44-8	C12H9Cl2NO3	Vinclozolin	284.995	3.02	10.40	10.36
526-36-3	C16H24N2	Xylometazoline	244.194	-	8.61	-
30516-87-1	C10H13N5O4	Zidovudine	267.097	-	5.84	5.70
68291-97-4	C8H8N2O3S	Zonisamide	212.025	-	5.97	5.86
43200-80-2	C17H17ClN6O3	Zopiclone	388.105	-	6.27	-
				-	9.20	10.41

## Sheet: Table S4
Table S4. Identification sources, frequencies of detection and areas (x103) of organic compounds identified at Level 2 in sludge samples (sorted by PLE method used).
Name	Class	Aditional info	Formula	Δ m/z [ppm]	Calculated MW	RT [min]	ChemSpider hits	mzCloud hits	mzCloud score (%)	MassBank hits	MassBank score (%)	MeOH/CA				MeOH + C18				MeOH + Florisil
												Frequency (%)	Mean area	P10 area	P90 area	Frequency (%)	Mean area	P10 area	P90 area	Frequency (%)	Mean area	P10 area	P90 area
(+/-)9,10-dihydroxy-12Z-octadecenoic acid	Natural products	Fatty acids	C18 H34 O4	0.3	314.246	9.474	131	20	98	0	-	58.0645	11008	n.d.	15723.7	6.45161	1106.3	n.d.	n.d.	3.22581	252.808	n.d.	n.d.
(15Z)-9,12,13-Trihydroxy-15-octadecenoic acid	Natural products	Fatty acids	C18 H34 O5	0.19	330.241	8.247	34	3	95.7	0	-	19.3548	872.959	n.d.	3945.88	n.d.	n.d.	n.d.	n.d.	12.9032	298.998	n.d.	1077.25
1,2,3,4-Tetramethyl-1,3-cyclopentadiene	Industrial	Synthesis	C9 H14	0.73	122.11	7.923	133	1	98	0	-	3.22581	85.6737	n.d.	n.d.	12.9032	1472.17	n.d.	5070.21	6.45161	122.37	n.d.	n.d.
1,4a-dimethyl-9-oxo-7-(propan-2-yl)-1,2,3,4,4a,9,10,10a-octahydrophenanthrene-1-carboxylic acid	Natural products	Diterpenoids	C20 H26 O3	0.83	314.188	10.5	92	3	97.8	0	-	100	10271.5	4127.63	20490.2	100	18975.7	10631.5	27239	100	11306	4737.15	17071.5
15-Deoxy-δ12,14 -Prostaglandin J2	PhACs	Cancer treatment	C20 H28 O3	0.42	316.204	10.313	117	19	95.3	0	-	9.67742	35.9892	n.d.	n.d.	12.9032	830.46	n.d.	1903.51	6.45161	15.6884	n.d.	n.d.
18-β-Glycyrrhetinic acid	Natural products	Triterpenes	C30 H46 O4	0.2	470.34	11.082	28	2	97	1	70.5	19.3548	569.44	n.d.	2601.96	41.9355	5845	n.d.	26833.4	6.45161	531.218	n.d.	n.d.
1-Methyladenine	Natural products	Metabolites	C6 H7 N5	0.9	149.07	3.274	50	8	95.4	0	-	n.d.	n.d.	n.d.	n.d.	3.22581	88.3979	n.d.	n.d.	9.67742	320.519	n.d.	n.d.
1-Naphthol	Industrial	Synthesis	C10 H8 O	0.77	144.058	9.774	50	1	87.2	8	95.1	n.d.	n.d.	n.d.	n.d.	n.d.	n.d.	n.d.	n.d.	3.22581	1.40867	n.d.	n.d.
2-(2-amino-3-methylbutanamido)-3-phenylpropanoic acid	PhACs	Psychiatric drugs	C14 H20 N2 O3	1.28	264.148	5.755	197	2	99	0	-	96.7742	1263.5	396.015	1049.56	29.0323	1036.48	n.d.	793.311	6.45161	147.81	n.d.	n.d.
2-(8-Hydroxy-4a,8-dimethyldecahydro-2-naphthalenyl)acrylic acid	Natural products	Sesquiterpenoids	C15 H24 O3	0.73	252.173	8.124	128	2	96.1	0	-	6.45161	31.8599	n.d.	n.d.	3.22581	76.5414	n.d.	n.d.	3.22581	16.3113	n.d.	n.d.
2,3-Dimethylquinoxaline	PCPs	Fragrances	C10 H10 N2	0.89	158.085	5.557	198	2	95.9	0	-	74.1935	404.878	n.d.	949.291	100	1791.99	237.777	3774.02	74.1935	396.992	n.d.	970.487
2,4-dihydroxyheptadec-16-en-1-yl acetate	Natural products	Fatty acids	C19 H36 O4	0.99	328.262	11.062	141	2	95.2	0	-	16.129	1246.78	n.d.	2755.83	n.d.	n.d.	n.d.	n.d.	3.22581	931.685	n.d.	n.d.
2-Aminobenzothiazole	Industrial	Synthesis	C7 H6 N2 S	1.02	150.025	5.802	89	8	97.6	0	-	74.1935	204.693	n.d.	389.245	80.6452	1303.97	n.d.	2872.24	48.3871	184.613	n.d.	413.534
2-Aminophenol	Industrial	Synthesis	C6 H7 N O	0.17	109.053	4.63	97	10	97.3	0	-	12.9032	169.568	n.d.	1005.22	n.d.	n.d.	n.d.	n.d.	12.9032	121.947	n.d.	769.864
2'-Deoxyinosine	Natural products	Metabolites	C10 H12 N4 O4	0.22	252.086	3.52	70	5	96.9	0	-	22.5806	614.479	n.d.	2079.24	n.d.	n.d.	n.d.	n.d.	35.4839	1692.43	n.d.	8342.65
2-formylbenzenesulfonate	Industrial	Synthesis	C7 H6 O4 S	0.39	185.999	4.224	16	0	-	24	97.7	90.3226	422.768	198.909	702.747	96.7742	9287.1	1502.25	18471.3	35.4839	167.027	n.d.	451.238
2-Hydroxybenzothiazole	Natural products	Benzothiazoles	C7 H5 N O S	1.08	151.009	7.57	38	2	99.3	8	87.9	87.0968	518.32	n.d.	867.504	96.7742	1677.1	299.891	3348.91	77.4194	597.776	n.d.	1340.98
2-Hydroxyphenylalanine	Natural products	Metabolites	C9 H11 N O3	0.46	181.074	3.893	438	6	98.2	2	98	29.0323	1632.72	n.d.	2041.33	6.45161	125.524	n.d.	n.d.	n.d.	n.d.	n.d.	n.d.
2-Methylnicotinamide	Natural products	Metabolites	C7 H8 N2 O	0.48	136.064	4.478	230	9	95.8	12	82.3	3.22581	8.04853	n.d.	n.d.	29.0323	318.072	n.d.	1474.61	54.8387	753.542	n.d.	1817.73
2-Phenylbenzimidazole-5-sulfonic acid	PCPs	UV filters	C13 H10 N2 O3 S	1.04	274.041	5.308	37	1	96.4	0	-	6.45161	44.7116	n.d.	n.d.	22.5806	210.967	n.d.	189.787	6.45161	35.3322	n.d.	n.d.
3-(1-hydroxyethyl)-2,3,6,7,8,8a-hexahydropyrrolo[1,2-a]pyrazine-1,4-dione	Natural products	Metabolites	C9 H14 N2 O3	0.26	198.1	3.832	120	5	96.7	0	-	70.9677	303.819	n.d.	562.425	n.d.	n.d.	n.d.	n.d.	58.0645	2551.98	n.d.	1359.17
3-(3-methylbut-2-en-1-yl)-3H-purin-6-amine	Natural products	Aminopurines	C10 H13 N5	1.1	203.117	5.583	49	2	97	2	90.6	3.22581	101.861	n.d.	n.d.	3.22581	398.274	n.d.	n.d.	3.22581	62.725	n.d.	n.d.
3-(4-Hydroxyphenyl)propionic acid	Natural products	Metabolites	C9 H10 O3	0.41	166.063	3.5	382	14	98.8	0	-	45.1613	5269.65	n.d.	14409.7	32.2581	1194.16	n.d.	3995.95	16.129	593.293	n.d.	2422.87
3-(propan-2-yl)-octahydropyrrolo[1,2-a]pyrazine-1,4-dione	Natural products	Metabolites	C10 H16 N2 O2	0.75	196.121	5.509	162	4	96	0	-	100	4960.99	1058.57	2158.31	100	21741.8	6797.26	27181.1	96.7742	8834.35	1323.77	4909.63
3-[(4-hydroxyphenyl)methyl]-octahydropyrrolo[1,2-a]pyrazine-1,4-dione	Natural products	Metabolites	C14 H16 N2 O3	0.84	260.116	5.131	180	2	96.5	0	-	93.5484	1262.91	189.627	692.728	93.5484	3504.55	480.045	2916.65	61.2903	1686.21	n.d.	541.248
3-Aminobenzamide	Industrial	DNA inhibitor	C7 H8 N2 O	0.79	136.064	5.596	230	9	95.1	15	86.4	38.7097	293.061	n.d.	531.27	16.129	43.9203	n.d.	164.491	58.0645	546.173	n.d.	1073.1
3-Aminoquinoline	Industrial	Fluorescent reagent	C9 H8 N2	0.94	144.069	5.259	112	8	99.2	0	-	74.1935	325.711	n.d.	612.601	100	3761.28	1274.94	6135.21	93.5484	847.134	303.615	1515.97
3-Hydroxy-3-(methoxycarbonyl)pentanedioic acid	Natural products	Carbonyl compounds	C7 H10 O7	0.22	206.043	1.513	24	2	99.7	0	-	19.3548	122977	n.d.	662246	n.d.	n.d.	n.d.	n.d.	n.d.	n.d.	n.d.	n.d.
3-Methoxysalicylic acid	Food	Additives	C8 H8 O4	0.44	168.042	5.319	171	33	98.9	2	73.7	100	17731.4	9325.56	24826.3	n.d.	n.d.	n.d.	n.d.	n.d.	n.d.	n.d.	n.d.
3-Phenoxybenzoic acid	Pesticides	TPs	C13 H10 O3	0.72	214.063	8.325	173	2	87.4	8	99.7	6.45161	14.2482	n.d.	n.d.	70.9677	530.352	n.d.	1074.99	3.22581	8.14237	n.d.	n.d.
3-Phenyllactic acid	Natural products	Metabolites	C9 H10 O3	0.44	166.063	4.445	382	12	97.6	0	-	41.9355	851.119	n.d.	2262.77	9.67742	346.624	n.d.	n.d.	3.22581	64.8744	n.d.	n.d.
4-Acetamidobutanoic acid	Natural products	Metabolites	C6 H11 N O3	1.28	145.074	3.567	284	1	96.2	0	-	22.5806	386.045	n.d.	1480.29	n.d.	n.d.	n.d.	n.d.	n.d.	n.d.	n.d.	n.d.
4-Hydroxyindole	Natural products	Metabolites	C8 H7 N O	0.83	133.053	6.476	143	8	98.5	0	-	100	9280.52	471.077	27664.2	100	18630.1	1021.87	77165.4	100	10006.4	270.356	28307
4-Hydroxyphenylpyruvic acid	Natural products	Metabolites	C9 H8 O4	0.22	180.042	4.547	160	12	94.8	0	-	100	4969.77	1739.22	8539.11	100	28215.5	8182.61	35362.7	25.8065	783.608	n.d.	1141.35
4-Methyl-5-thiazoleethanol	Natural products	Metabolites	C6 H9 N O S	0.95	143.041	4.685	59	3	98.3	0	-	100	4571.22	230.029	13106.7	90.3226	2153.56	328.566	5472.15	70.9677	4094.9	n.d.	9279.98
4-Phenylbutyric acid	Natural products	Fatty acids	C10 H12 O2	0.36	164.084	11.829	595	2	95	0	-	3.22581	5.07639	n.d.	n.d.	51.6129	679.118	n.d.	1676.26	77.4194	7173.16	n.d.	13230.4
5,6-Dimethylbenzimidazole	Natural products	Vitamin components	C9 H10 N2	0.94	146.085	4.621	156	1	97.3	0	-	61.2903	154.136	n.d.	311.14	48.3871	820.882	n.d.	2097.15	16.129	67.2904	n.d.	326.903
5-hydroxy-2,2,6,6-tetramethyl-4-{2-methyl-1-[2,4,6-trihydroxy-3-(2-methylpropanoyl)phenyl]propyl}cyclohex-4-ene-1,3-dione	Natural products	Lipids	C24 H32 O7	-0.27	432.215	9.562	18	2	95.3	0	-	22.5806	99.7235	n.d.	344.745	6.45161	5.09815	n.d.	n.d.	70.9677	1831.6	n.d.	6347.22
5'-S-Methyl-5'-thioadenosine	Natural products	Metabolites	C11 H15 N5 O3 S	0.69	297.09	5.304	12	4	99.3	4	91.3	96.7742	5008.88	1029.65	10236.1	29.0323	1201.61	n.d.	3104.12	96.7742	7620.51	1480.42	14492.2
6-Hydroxy-2-naphthoic acid	Natural products	Metabolites	C11 H8 O3	0.48	188.047	6.937	99	3	96.4	14	91.6	96.7742	879.421	329.844	927.149	93.5484	749.246	285.643	1159.41	3.22581	9.81732	n.d.	n.d.
6-Methyl-2-pyridinemethanol	Industrial	Synthesis	C7 H9 N O	0.73	123.069	5.917	211	3	95.1	0	-	29.0323	428.744	n.d.	1255.15	35.4839	782.328	n.d.	1739.23	35.4839	326.094	n.d.	1252.55
7-Hydroxycoumarine	PCPs	UV filters	C9 H6 O3	0.83	162.032	6.368	45	3	97.2	11	87.6	3.22581	100.302	n.d.	n.d.	9.67742	460.358	n.d.	n.d.	3.22581	141.834	n.d.	n.d.
7-Methylguanine	Natural products	Metabolites	C6 H7 N5 O	0.81	165.065	3.237	80	8	96.7	0	-	74.1935	404.791	n.d.	676.79	41.9355	278.156	n.d.	1047.27	45.1613	845.788	n.d.	1476.03
8-{3-Oxo-2-[(2E)-2-penten-1-yl]-1-cyclopenten-1-yl}octanoic acid	Natural products	Metabolites	C18 H28 O3	0.89	292.204	10.138	77	6	95.6	0	-	25.8065	11002.5	n.d.	18385	6.45161	11278.2	n.d.	n.d.	74.1935	31192.2	n.d.	30406.7
8-Hydroxyquinoline	Industrial	Chelating agents	C9 H7 N O	1.02	145.053	6.803	118	5	89.3	12	98.5	100	36274.1	19071	50398.6	100	87732.8	44841.2	122905	100	52217.5	26011.8	76125.9
9(Z),11(E),13(E)-Octadecatrienoic Acid methyl ester	Natural products	Fatty acids	C19 H32 O2	0.65	292.24	11.642	174	4	99.3	0	-	83.871	11231.8	n.d.	20638.7	100	424900	127317	712071	74.1935	32726.2	n.d.	67684.1
9-Oxo-ODE	Natural products	Fatty acids	C18 H30 O3	0.68	294.22	10.701	157	12	97.1	0	-	100	127221	34092.4	265368	87.0968	100739	n.d.	183047	100	138651	27826.9	262706
9S,13R-12-Oxophytodienoic acid	Natural products	Prostanoids	C18 H28 O3	0.54	292.204	9.617	77	24	95.7	0	-	n.d.	n.d.	n.d.	n.d.	3.22581	3030.16	n.d.	n.d.	3.22581	723.123	n.d.	n.d.
Acetophenone	PCPs	Fragrances	C8 H8 O	0.89	120.058	7.16	49	3	97.6	0	-	64.5161	245.548	n.d.	437.949	n.d.	n.d.	n.d.	n.d.	51.6129	213.134	n.d.	483.859
Adenine	Natural products	Nucleotides	C5 H5 N5	0.4	135.055	1.829	55	5	99.5	63	97	100	11002.4	5815.11	21931.9	38.7097	5709.83	n.d.	16788.9	29.0323	10504.1	n.d.	25798
Alphaprodine	PhACs	Pain reliever	C16 H23 N O2	0.94	261.173	6.992	275	1	95.2	0	-	58.0645	225.153	n.d.	435.58	48.3871	563.557	n.d.	1412.52	n.d.	n.d.	n.d.	n.d.
Amiodarone	PhACs	Antiarrhythmics	C25 H29 I2 N O3	0.58	645.024	10.452	1	1	99.8	1	73.4	96.7742	1841.63	424.411	2463.03	96.7742	3999	1037.24	6154.48	100	7239.08	2521.9	8409.25
Androstenedione	Natural products	Steroids	C19 H26 O2	0.97	286.194	9.194	113	3	99.2	8	93.7	67.7419	1581.94	n.d.	4022.31	87.0968	8247.86	n.d.	17219.8	80.6452	2102.82	n.d.	4018.13
Biotin	Natural products	Vitamin components	C10 H16 N2 O3 S	1.11	244.088	5.796	32	1	98.3	6	86.2	93.5484	1342.84	319.418	2840.05	12.9032	60.7846	n.d.	163.274	19.3548	68.3259	n.d.	268.579
Bis(2-ethylhexyl) phosphate	Industrial	Flame retardants	C16 H35 O4 P	0.57	322.227	12.572	8	2	97.5	1	96.1	9.67742	27.665	n.d.	n.d.	100	9739.64	3274.33	16392.5	100	3389.21	1438.17	5565.3
Bis(3,5,5-trimethylhexyl) phthalate	Industrial	Plasticizers	C26 H42 O4	0.52	418.309	12.374	61	5	96.8	0	-	93.5484	142604	104960	201244	100	1.09958e+06	640551	1.44077e+06	77.4194	669893	n.d.	1.13808e+06
C10-LAS	Industrial	Surfactants	C16 H26 O3 S	0.18	298.16	10.264	18	15	81.9	15	97.6	100	200284	81822.4	352502	100	974175	341788	1.66202e+06	100	252071	98807	467963
C11-LAS	Industrial	Surfactants	C17 H28 O3 S	0.05	312.176	10.505	9	0	-	6	95.7	100	982343	358165	1.55225e+06	100	4.56633e+06	1.80318e+06	7.20122e+06	100	1.26615e+06	511048	2.10204e+06
C14-SAS	Industrial	Surfactants	C14 H30 O3 S	1.45	278.192	10.32	4	0	-	1	96.3	n.d.	n.d.	n.d.	n.d.	n.d.	n.d.	n.d.	n.d.	3.22581	5.26606	n.d.	n.d.
Cannabinol	PhACs	Illegal/recreational drugs	C21 H26 O2	0.51	310.193	11.164	54	2	96.9	0	-	96.7742	690.641	245.399	1206.01	93.5484	2766.64	1118.09	4443.24	90.3226	2073.74	694.935	3341.44
Caprolactam	Industrial	Synthesis	C6 H11 N O	0.36	113.084	1.283	236	1	96.8	0	-	87.0968	3886.37	n.d.	9267.96	n.d.	n.d.	n.d.	n.d.	n.d.	n.d.	n.d.	n.d.
Carbendazim	Pesticides	Fungicides	C9 H9 N3 O2	0.73	191.07	5.604	199	2	95.9	32	98.2	41.9355	1424.95	n.d.	613.198	74.1935	9977.2	n.d.	5119.83	45.1613	2022.94	n.d.	911.695
Carvedilol	PhACs	Beta blockers	C24 H26 N2 O4	0.71	406.19	7.862	30	2	96.4	0	-	96.7742	1162.97	415.827	2541.48	96.7742	2793.55	425.401	6144.59	96.7742	2853.63	804.322	5844.26
Chrysin	Natural products	Flavones	C15 H10 O4	0.23	254.058	8.33	112	6	97.9	4	84.1	77.4194	1814.75	n.d.	3904.8	90.3226	4736.08	325.62	10294.5	48.3871	692.329	n.d.	1852.06
Cinchonine	Natural products	Alkaloids	C19 H22 N2 O	0.8	294.173	6.008	184	7	96.9	0	-	3.22581	68.5769	n.d.	n.d.	3.22581	313.346	n.d.	n.d.	3.22581	52.6597	n.d.	n.d.
Ciprofloxacin	PhACs	Antibiotics	C17 H18 F N3 O3	0.83	331.133	5.723	17	2	97.4	14	88.3	100	37665.4	18413.7	53848.4	83.871	1478.12	n.d.	3259.15	n.d.	n.d.	n.d.	n.d.
Citroflex 2	Industrial	Plasticizers	C12 H20 O7	0.91	276.121	7.958	44	2	95.5	2	95.7	96.7742	4844.15	3557.54	5003.2	100	4528.25	1506.15	3470.33	96.7742	4111.3	1952.5	5276.34
Clomipramine	PhACs	Psychiatric drugs	C19 H23 Cl N2	1.5	314.155	9.07	8	2	98.7	12	90.6	83.871	727.811	n.d.	1769.14	96.7742	3584.73	790.366	6040.78	64.5161	876.239	n.d.	2288.38
Curcumin	Food	Flavoring agents	C21 H20 O6	0.64	368.126	9.272	51	2	96.4	0	-	58.0645	1491.53	n.d.	1522.9	6.45161	6.44565	n.d.	n.d.	3.22581	5.73028	n.d.	n.d.
Cyclanilide	Pesticides	Fungicides	C11 H9 Cl2 N O3	0.47	272.996	8.296	23	1	95.3	5	89.5	3.22581	13.476	n.d.	n.d.	3.22581	186.929	n.d.	n.d.	3.22581	17.7602	n.d.	n.d.
Cyclo(leucylprolyl)	Natural products	Aminoacids	C11 H18 N2 O2	0.71	210.137	6.519	150	6	99.3	0	-	100	8745.5	1374.24	4038.97	100	60372	15425.9	47212.2	100	13529	1996.93	5504.66
Cyclo(phenylalanyl-prolyl)	Natural products	Aminoacids	C14 H16 N2 O2	0.83	244.121	6.863	330	2	99.3	0	-	100	6067.88	1289.99	3263.3	100	32052.8	7761.56	21564.7	100	7853.08	1047.23	2659.46
Cytosine	Natural products	Nucleotides	C4 H5 N3 O	-0.09	111.043	1.24	60	2	97.8	2	84.2	100	1877.84	496.504	3017.9	87.0968	695.387	n.d.	1492.56	100	4089.08	1042.36	9072.9
Daidzein	Natural products	Isoflavones	C15 H10 O4	0.94	254.058	7.69	2	3	97.3	0	-	19.3548	133.542	n.d.	161.457	41.9355	711.536	n.d.	1068.16	22.5806	256.101	n.d.	453.769
D-Alanine methyl ester	Natural products	Aminoacids	C4 H9 N O2	-0.22	103.063	1.25	110	14	95.3	0	-	83.871	2535.62	n.d.	7043.65	96.7742	3893.94	2054.05	5522.4	100	5334.28	2056.66	5444.87
D-Carnitine	Natural products	Metabolites	C7 H15 N O3	0.71	161.105	1.227	122	3	98.7	0	-	100	5662.34	1102.08	13544.3	96.7742	1428.15	555.083	2965.81	100	1651.52	1171.05	2419.78
Desmethylcitalopram	PhACs	TPs	C19 H19 F N2 O	0.69	310.148	7.684	11	6	97	0	-	100	3361.46	1667.55	5351.97	100	14839.2	6589.93	24454.5	96.7742	1201.37	586.068	1839.4
Dextrorphan	PhACs	Psychiatric drugs	C17 H23 N O	0.92	257.178	6.283	98	6	99.7	0	-	96.7742	1483.43	324.213	1594.48	100	8071.39	718.632	7579.1	87.0968	646.859	n.d.	816.621
Dibutyl phthalate	Industrial	Plasticizers	C16 H22 O4	0.26	278.152	9.328	216	6	97.3	16	93.3	100	5107.29	2552.22	6504.15	100	20500.9	8041.38	38204.1	100	4518.28	2309.07	6210.64
Dichlorophen	Pesticides	Fungicides	C13 H10 Cl2 O2	0.63	268.006	9.739	41	2	95.4	29	95.3	61.2903	255.465	n.d.	593.194	93.5484	2553.71	712	5376.36	83.871	642.078	n.d.	1358.3
Dicyclohexyl phthalate	Industrial	Plasticizers	C20 H26 O4	0.68	330.183	11.014	74	1	96.4	1	90.3	100	9480.09	3587.19	15363.2	96.7742	17571.6	4631.11	31568.2	100	11206.3	3427.04	19704.2
Didecyldimethylammonium	PCPs	Disinfectants	C22 H47 N	-0.09	325.371	10.736	4	3	97.9	0	-	100	430940	128514	1.36834e+06	100	4.49066e+06	1.87304e+06	1.07726e+07	100	21954.9	6648.1	44787.8
Diisodecyl phthalate	Industrial	Plasticizers	C28 H46 O4	0.15	446.34	12.747	35	5	98.9	0	-	16.129	2909.51	n.d.	5123.75	83.871	337027	n.d.	533210	80.6452	254431	n.d.	291522
Dipropylene glycol	Industrial	Surfactants	C6 H14 O3	0.85	134.094	4.633	73	6	98.8	20	99.4	100	4475.71	1764.84	6158.81	3.22581	66.6402	n.d.	n.d.	93.5484	6087.34	2552.19	8672.17
Disperse orange 37	Industrial	Dye	C17 H15 Cl2 N5 O2	1.12	391.061	10.545	3	1	95.4	0	-	n.d.	n.d.	n.d.	n.d.	3.22581	560.743	n.d.	n.d.	6.45161	27.0774	n.d.	n.d.
DL-Arginine	Natural products	Aminoacids	C6 H14 N4 O2	0.6	174.112	1.152	27	6	96.6	0	-	100	6219.54	959.306	10677.6	3.22581	22.2716	n.d.	n.d.	6.45161	29.5235	n.d.	n.d.
DL-Tryptophan	Natural products	Aminoacis	C11 H12 N2 O2	1.02	204.09	4.829	460	6	99.1	2	96.6	45.1613	12216.4	n.d.	35710.6	19.3548	989.193	n.d.	3672.58	12.9032	561.449	n.d.	551.939
Dodecyl sulfate	PCPs	Surfactants	C12 H26 O4 S	0.18	266.155	10.244	6	6	98.5	2	85.8	100	22819.7	15050.5	29532	100	48636.3	20649.2	58649.2	100	46668.9	34242.5	55856.5
Dolutegravir	PhACs	Antiretrovirals	C20 H19 F2 N3 O5	1.13	419.13	8.503	16	2	98.6	0	-	96.7742	2300.32	581.563	4598.04	12.9032	52.4084	n.d.	172.734	n.d.	n.d.	n.d.	n.d.
Domperidone	PhACs	Nausea treatment	C22 H24 Cl N5 O2	0.71	425.162	7.189	24	2	95.6	2	91.5	100	912.5	208.671	1334.68	100	5428.48	1311.29	8905	100	1447.35	458.29	1946.29
D-α-Tocopherol	Natural products	Vitamin components	C29 H50 O2	0.34	430.381	11.828	31	4	98.3	0	-	n.d.	n.d.	n.d.	n.d.	19.3548	153.819	n.d.	469.385	61.2903	9675.88	n.d.	19985.9
Econazole	PhACs	Antifungals	C18 H15 Cl3 N2 O	0.91	380.025	9.618	6	0	-	6	95.6	100	3602.31	1567.63	6949.89	100	17882.2	6498.97	34337.7	100	7453.78	3523.82	14583.4
Eicosapentaenoic acid	Natural products	Fatty acids	C20 H30 O2	0.17	302.225	10.709	144	3	99.5	0	-	25.8065	1978.81	n.d.	10029.8	35.4839	10780.4	n.d.	38237.9	67.7419	11639.8	n.d.	35413.3
Ergosterol peroxide	Natural products	Steroids	C28 H44 O3	0.52	428.329	12.219	17	2	96.1	0	-	n.d.	n.d.	n.d.	n.d.	19.3548	3274.75	n.d.	14633.9	19.3548	1199.16	n.d.	4976.44
Ethyl oleate	Natural products	Fatty acids	C20 H38 O2	0.63	310.287	11.523	109	2	98	0	-	32.2581	2047.07	n.d.	5373.96	100	130350	23537.7	266942	12.9032	2934.29	n.d.	6804.84
Etravirine	PhACs	Antiretrovirals	C20 H15 Br N6 O	0.64	434.049	9.936	1	1	96.3	0	-	29.0323	541.369	n.d.	1976.14	74.1935	6087.6	n.d.	14753.1	64.5161	1926.87	n.d.	5191.32
Ferulic acid	PCPs	Skin care	C10 H10 O4	0.19	194.058	5.6	389	4	95.5	0	-	3.22581	81.9434	n.d.	n.d.	45.1613	628.643	n.d.	560.041	6.45161	110.791	n.d.	n.d.
Guanine	Natural products	Nucleotides	C5 H5 N5 O	0.72	151.05	3.73	85	2	99.4	3	87.9	22.5806	1173.94	n.d.	1935.43	3.22581	37.3601	n.d.	n.d.	38.7097	1706	n.d.	5112.86
Hesperidin	Natural products	Flavonones	C28 H34 O15	0.44	610.19	6.946	5	3	96.1	0	-	6.45161	127.938	n.d.	n.d.	16.129	1036.26	n.d.	346.654	6.45161	79.9661	n.d.	n.d.
Hexadecanamide	Natural products	Fatty amides	C16 H33 N O	0.87	255.256	11.507	41	2	97.9	0	-	100	45927.5	33539.7	60687.5	100	205949	86759.9	290594	100	145110	78889.9	208002
Hexamethoxymethyl melamine	Industrial	Crosslinking agents	C15 H30 N6 O6	1.21	390.223	8.372	2	2	96.5	4	95.9	3.22581	5.08347	n.d.	n.d.	41.9355	870.89	n.d.	755.116	67.7419	2024.16	n.d.	1956.62
Homovanillic acid	Natural products	Metabolites	C9 H10 O4	0.41	182.058	4.321	285	8	97.2	0	-	96.7742	2181.9	414.242	6302.54	45.1613	507.857	n.d.	1536.52	n.d.	n.d.	n.d.	n.d.
Hypoxanthine	Natural products	Metabolites	C5 H4 N4 O	0.37	136.039	1.928	81	6	99.6	2	70.9	74.1935	4524.1	n.d.	7120.2	38.7097	905.94	n.d.	3469.72	96.7742	5955.29	352.743	10745.7
Indole-3-acetic acid	Natural products	Plant hormones	C10 H9 N O2	0.76	175.063	7.034	452	2	99	0	-	100	6691.75	945.768	16427.1	9.67742	902.27	n.d.	n.d.	54.8387	4656.52	n.d.	10857.2
Kinetin	Natural products	Plant hormones	C10 H9 N5 O	1.24	215.081	5.717	28	2	95.4	3	76.2	6.45161	90.5606	n.d.	n.d.	9.67742	260.758	n.d.	n.d.	3.22581	62.6528	n.d.	n.d.
Leucylproline	Natural products	Metabolites	C11 H20 N2 O3	0.65	228.148	5.069	70	4	98	0	-	3.22581	1057.57	n.d.	n.d.	9.67742	1561.39	n.d.	n.d.	3.22581	289.893	n.d.	n.d.
L-Glutamic acid	Natural products	Aminoacids	C5 H9 N O4	0.1	147.053	1.078	96	4	97	0	-	n.d.	n.d.	n.d.	n.d.	3.22581	8.77809	n.d.	n.d.	3.22581	15.4111	n.d.	n.d.
Linoleoyl ethanolamide	Natural products	Fattly amides	C20 H37 N O2	0.69	323.283	11.293	15	2	97.7	0	-	29.0323	1170.8	n.d.	2333.04	70.9677	7000.5	n.d.	15440.6	41.9355	4130.25	n.d.	10592.5
L-Phenylalanine	Natural products	Aminoacids	C9 H11 N O2	0.89	165.079	4.185	652	3	92.9	3	97.4	83.871	70825.9	n.d.	211863	58.0645	7573.31	n.d.	15819.9	16.129	2473.28	n.d.	1749.33
L-Tyrosine	Natural products	Aminoacids	C9 H11 N O3	0.51	181.074	2.801	438	10	98	5	95.9	12.9032	7205.67	n.d.	30970.9	n.d.	n.d.	n.d.	n.d.	n.d.	n.d.	n.d.	n.d.
Maleic acid	Industrial	Synthesis	C4 H4 O4	0.5	116.011	1.02	31	10	97.4	15	95.2	n.d.	n.d.	n.d.	n.d.	100	11602.5	10484.3	12911	100	11053.2	9715.44	12035.1
Mebendazole	PhACs	Parasite treatment	C16 H13 N3 O3	1.01	295.096	8.459	80	1	98	7	91.1	41.9355	340.157	n.d.	907.148	83.871	1535.79	n.d.	3732.98	45.1613	363.229	n.d.	928.038
Methionine	Natural products	Aminoacids	C5 H11 N O2 S	0.96	149.051	1.957	62	6	96.6	0	-	58.0645	1739.32	n.d.	5600.74	n.d.	n.d.	n.d.	n.d.	n.d.	n.d.	n.d.	n.d.
Methionine sulfoxide	Natural products	Metabolites	C5 H11 N O3 S	0.6	165.046	1.215	38	2	95.8	0	-	16.129	662.592	n.d.	718.632	35.4839	553.609	n.d.	2176.19	3.22581	74.3655	n.d.	n.d.
Methyl 1,4a-dimethyl-6-methylene-5-[2-(2-oxo-2,5-dihydro-3-furanyl)ethyl]decahydro-1-naphthalenecarboxylate	Natural products	Metabolites	C21 H30 O4	0.44	346.215	10.229	56	2	96.6	0	-	38.7097	6287.09	n.d.	1109.12	12.9032	465.16	n.d.	234.086	32.2581	859.567	n.d.	2748.81
Methyl 4-hydroxyphenylacetate	Natural products	Metabolites	C9 H10 O3	0.46	166.063	6.772	382	12	98.5	0	-	n.d.	n.d.	n.d.	n.d.	64.5161	1361.77	n.d.	2640.65	n.d.	n.d.	n.d.	n.d.
Methyl indole-3-acetate	Natural products	Metabolites	C11 H11 N O2	0.65	189.079	8.092	545	1	98	0	-	19.3548	69.6409	n.d.	235.41	35.4839	298.732	n.d.	289.124	9.67742	40.3454	n.d.	n.d.
Methyl palmitate	Natural products	Fatty acids	C17 H34 O2	0.72	270.256	12.497	126	1	99	0	-	n.d.	n.d.	n.d.	n.d.	100	23790.1	8363.63	32711	100	2490.53	1393.69	4037.2
Methyl salicylate	Natural products	Plant metabolites	C8 H8 O3	0.51	152.047	6.51	193	22	97	0	-	100	3159.38	2557.58	3650.64	100	36958.2	15330.9	52191.1	100	4962.72	3439.85	5785
Mirtazapine	PhACs	Psychiatric drugs	C17 H19 N3	0.72	265.158	6.639	49	3	97.2	12	92.2	100	2263.19	847.888	3336.27	100	7955.99	2272.84	10861.6	100	2773.1	961.777	5278.73
Mono(2-ethylhexyl) phthalate (MEHP)	Industrial	Plasticizers	C16 H22 O4	0.54	278.152	11.976	216	10	96	21	91	n.d.	n.d.	n.d.	n.d.	96.7742	43457.4	27002.2	64659.9	100	30036.3	21627.4	38821.3
Monolaurin	PCPs	Cosmetics	C15 H30 O4	1.01	274.215	10.737	40	2	99	0	-	61.2903	3795.3	n.d.	8367.5	45.1613	20342.9	n.d.	17257	96.7742	7834	4027.93	12164.3
Monoolein	Natural products	Fatty acids	C21 H40 O4	0.61	356.293	11.665	73	1	97.2	0	-	100	16223	6060.52	32937	96.7742	165401	39652.9	409691	100	234888	113629	390874
N,N-dimethyl-9H-purin-6-amine	Natural products	Metabolites	C7 H9 N5	0.81	163.086	4.309	51	4	98.1	0	-	22.5806	1234.94	n.d.	129.417	64.5161	767.414	n.d.	1564.67	19.3548	1449.15	n.d.	454.502
N,N'-Diphenylguanidine	Industrial	Complexing agents	C13 H13 N3	0.57	211.111	6.042	78	4	90.3	12	97.8	80.6452	29693.9	n.d.	50679.1	51.6129	53935.8	n.d.	180561	96.7742	12424.9	4343.94	20352.3
N6-Me-dA	Natural products	Nucleotides	C11 H15 N5 O3	0.64	265.118	4.571	29	3	99.2	0	-	22.5806	1147.85	n.d.	3143.98	n.d.	n.d.	n.d.	n.d.	41.9355	2419.94	n.d.	6489.89
N6-Methyladenine	Natural products	Nucleotides	C6 H7 N5	1.06	149.07	3.471	50	8	99.4	0	-	93.5484	8195.33	4872.69	11823.1	19.3548	952.451	n.d.	997.088	22.5806	563.171	n.d.	1548.88
N-Acetylanthranilic acid	Natural products	Metabolites	C9 H9 N O3	0.5	179.058	7.349	275	1	97.4	0	-	6.45161	13.1289	n.d.	n.d.	9.67742	30.0885	n.d.	n.d.	100	923.385	521.307	1450.01
N-Acetyl-D-alloisoleucine	Natural products	Metabolites	C8 H15 N O3	0.44	173.105	4.756	281	16	99.2	0	-	58.0645	3224.99	n.d.	1265.05	48.3871	6402.94	n.d.	1607.53	25.8065	3275.52	n.d.	943.216
N-Acetyl-DL-tryptophan	Natural products	Aminoacids	C13 H14 N2 O3	0.34	246.101	5.209	262	8	95.3	0	-	6.45161	122.886	n.d.	n.d.	6.45161	371.994	n.d.	n.d.	6.45161	125.967	n.d.	n.d.
N-Acetyl-L-phenylalanine	Natural products	Aminoacids	C11 H13 N O3	0.18	207.09	5.135	517	15	96.9	0	-	51.6129	3141.76	n.d.	670.071	58.0645	11177.8	n.d.	1883.89	29.0323	3116.38	n.d.	637.368
Naringenin	Natural products	Flavonones	C15 H12 O5	0.46	272.069	6.268	143	4	97.1	0	-	100	1911.36	911.979	3054.32	100	6014.3	1534.44	9536.4	67.7419	388.273	n.d.	794.603
N-Butylscopolamine	PhACs	Pain reliever	C21 H29 N O4	1.16	359.21	6.678	12	1	96	0	-	96.7742	662.104	319.188	915.283	74.1935	1396.47	n.d.	2544.63	n.d.	n.d.	n.d.	n.d.
Nervonic ceramide	Natural products	Ceramides	C42 H81 N O3	0.36	647.622	12.349	6	2	95.4	0	-	n.d.	n.d.	n.d.	n.d.	n.d.	n.d.	n.d.	n.d.	25.8065	3656.39	n.d.	12595.1
Nicotinamide	Natural products	Vitamin components	C6 H6 N2 O	0.39	122.048	3.19	102	5	99.6	40	97.2	96.7742	19222.8	4304.08	39287.4	32.2581	931.152	n.d.	2471.09	83.871	14281.7	n.d.	31528.8
Nicotinic acid	Natural products	Vitamin components	C6 H5 N O2	0.51	123.032	1.293	40	3	98.9	0	-	n.d.	n.d.	n.d.	n.d.	87.0968	381.306	n.d.	628.191	100	1060.8	510.907	1171.29
Nitrobenzene	Industrial	Synthesis	C6 H5 N O2	0.57	123.032	2.221	40	6	97.5	0	-	100	5109.81	3274.9	7026.16	n.d.	n.d.	n.d.	n.d.	n.d.	n.d.	n.d.	n.d.
Norfloxacin	PhACs	Antibiotics	C16 H18 F N3 O3	0.87	319.134	5.626	38	3	98.6	4	77.9	100	6368.98	2543.31	9380.15	29.0323	65.0022	n.d.	252.759	n.d.	n.d.	n.d.	n.d.
Norlidocaine	PhACs	TPs	C12 H18 N2 O	1.07	206.142	5.679	262	2	95.6	12	99.1	16.129	175.285	n.d.	625.621	22.5806	378.182	n.d.	1206.35	n.d.	n.d.	n.d.	n.d.
NP-006255	Natural products	Metabolites	C17 H26 O4	0.14	294.183	6.748	100	2	95.7	0	-	3.22581	67.912	n.d.	n.d.	6.45161	132.699	n.d.	n.d.	3.22581	46.6448	n.d.	n.d.
NP-020112	Natural products	Metabolites	C30 H48 O2	0.42	440.366	12.136	26	6	95.4	0	-	51.6129	3256.14	n.d.	8550.57	93.5484	119577	32039.3	188197	87.0968	81011.9	n.d.	140277
NP-020292	Natural products	Metabolites	C12 H12 N2 O3	0.43	232.085	4.838	288	6	95.4	0	-	3.22581	48.2056	n.d.	n.d.	3.22581	109.633	n.d.	n.d.	3.22581	52.1835	n.d.	n.d.
NP-021698	Natural products	Metabolites	C11 H13 N O4	0.34	223.085	3.554	405	4	95.4	0	-	9.67742	391.863	n.d.	n.d.	6.45161	243.814	n.d.	n.d.	6.45161	278.448	n.d.	n.d.
NP-021797	Natural products	Metabolites	C12 H22 O3	0.43	214.157	9.066	331	3	99.4	0	-	100	7548.16	2842.4	12122.2	100	20684.2	7256.01	34561.8	96.7742	3686.2	1531.08	6314.31
Octylphosphonic acid	Industrial	Lubricants	C8 H19 O3 P	1.26	194.107	9.006	16	3	98.5	0	-	93.5484	1895.68	178.996	5296.31	n.d.	n.d.	n.d.	n.d.	n.d.	n.d.	n.d.	n.d.
Oleoyl ethanolamide	Natural products	Fatty amides	C20 H39 N O2	0.83	325.298	11.56	22	2	98.9	0	-	45.1613	3103.48	n.d.	5615.34	54.8387	14957.1	n.d.	34979.4	77.4194	16406.3	n.d.	27207.2
Oxatomide	PhACs	Antihistamines	C27 H30 N4 O	1.06	426.242	8.476	9	1	95.3	0	-	3.22581	42.412	n.d.	n.d.	3.22581	309.28	n.d.	n.d.	3.22581	124.925	n.d.	n.d.
Palmitoyl ethanolamide	Natural products	Fatty amides	C18 H37 N O2	0.83	299.283	11.471	54	1	98.9	0	-	35.4839	2352.2	n.d.	4013.91	29.0323	11624.2	n.d.	13546.8	93.5484	14336	4411.84	21575.1
Pantothenic acid	Natural products	Vitamin components	C9 H17 N O5	0.42	219.111	3.194	70	4	96.4	14	93.9	90.3226	2200.11	340.288	4294.3	3.22581	21.1896	n.d.	n.d.	6.45161	173.567	n.d.	n.d.
Paraxanthine	Food	Stimulants	C7 H8 N4 O2	0.67	180.065	4.86	92	3	99.1	11	84.3	51.6129	593.376	n.d.	518.5	16.129	502.127	n.d.	676.439	9.67742	414.979	n.d.	n.d.
PEG n8	Industrial	Surfactants	C16 H34 O9	-0.07	370.22	5.828	13	2	98.6	0	-	100	245021	119185	440802	100	1.00238e+06	411748	1.48849e+06	100	136162	68172	230696
Perfluoro-1-octanesulfonic acid (PFOS)	Industrial	Surfactants	C8 H F17 O3 S	0.26	499.938	9.65	8	2	99.9	0	-	100	2498.8	255.523	4864.63	100	13069.4	3204.29	27656.2	100	3108.44	319.113	5991.6
Phendimetrazine	PhACs	Appetite suppressant	C12 H17 N O	0.87	191.131	9.031	472	4	95.9	0	-	90.3226	6349.06	2086.7	13362.6	100	21295.2	4635.91	45121.6	87.0968	6879.65	n.d.	14780.7
Phenethylamine	PhACs	Stimulants	C8 H11 N	0.16	121.089	4.703	84	2	99.8	5	76.2	3.22581	271.104	n.d.	n.d.	25.8065	603.879	n.d.	1385.08	6.45161	24.003	n.d.	n.d.
Phenolphthalein	Industrial	pH indicator	C20 H14 O4	0.5	318.089	7.936	64	1	96.7	1	79.1	61.2903	282.807	n.d.	467.232	90.3226	1926.34	366.456	3018.27	83.871	473.952	n.d.	1258
Piperine	Food	Pepper alkaloid	C17 H19 N O3	0.94	285.137	9.529	191	8	98.6	23	96.7	100	17531.4	2340.58	35619.3	100	45424.4	11269.8	100841	100	24112.5	3829.37	42384.9
Poly THF n6	Industrial	Surfactants	C24 H50 O7	0.7	450.356	9.484	4	1	96	0	-	74.1935	951.348	n.d.	1904.17	96.7742	2474.37	600.312	4802.61	77.4194	934.577	n.d.	2061.18
PPG n10	Industrial	Surfactants	C30 H62 O11	0.44	598.429	9.988	1	3	99.2	0	-	35.4839	34307.3	n.d.	82605.6	54.8387	142595	n.d.	338164	38.7097	23233.4	n.d.	78093.2
PPG n11	Industrial	Surfactants	C33 H68 O12	0.44	656.471	10.201	1	2	99.3	0	-	32.2581	29335.9	n.d.	75621.5	61.2903	140978	n.d.	325231	32.2581	27245.4	n.d.	68993.4
PPG n5	Industrial	Surfactants	C15 H32 O6	0.69	308.22	8.001	14	4	95.8	0	-	96.7742	141596	90825.4	174520	100	360538	139018	549179	96.7742	168498	106352	214272
PPG n6	Industrial	Surfactants	C18 H38 O7	0.58	366.262	8.593	6	4	96.2	0	-	100	79571.5	25455.4	129667	100	296768	86278.6	537164	100	86471.3	28054.1	141473
PPG n7	Industrial	Surfactants	C21 H44 O8	0.51	424.304	9.055	3	3	97.1	0	-	93.5484	58065.4	89.2397	104009	100	252319	65237.9	430582	93.5484	66685.7	501.936	106741
PPG n8	Industrial	Surfactants	C24 H50 O9	0.52	482.346	9.427	0	1	97.7	0	-	67.7419	49941.6	n.d.	98032.4	87.0968	220872	n.d.	417894	67.7419	51661	n.d.	99109.1
PPG n9	Industrial	Surfactants	C27 H56 O10	0.63	540.388	9.732	2	3	99.6	0	-	64.5161	49063.5	n.d.	90097.7	74.1935	132840	n.d.	346830	51.6129	41993.2	n.d.	93250.6
Propafenone	PhACs	Antiarrhythmics	C21 H27 N O3	0.65	341.199	8.468	90	2	99.3	0	-	87.0968	1116.38	n.d.	2470.47	90.3226	5960.75	130.687	13803.2	74.1935	1004.36	n.d.	2708.77
Propionylcarnitine	Natural products	Metabolites	C10 H19 N O4	1.01	217.132	3.552	157	3	98.9	0	-	19.3548	985.829	n.d.	884.726	n.d.	n.d.	n.d.	n.d.	n.d.	n.d.	n.d.	n.d.
p-Toluenesulfonic acid	Industrial	Synthesis	C7 H8 O3 S	0.15	172.019	4.703	44	0	-	40	95.2	6.45161	380.146	n.d.	n.d.	12.9032	100.247	n.d.	308.271	9.67742	952.516	n.d.	n.d.
Quinine	PhACs	Malaria treatment	C20 H24 N2 O2	0.73	324.184	6.551	176	8	99.2	4	88.4	96.7742	1556.68	288.173	2336.6	90.3226	5999.66	588.637	10033.8	96.7742	2147.63	364.275	3642.34
Raloxifene	PhACs	Osteoporosis treatment	C28 H27 N O4 S	0.39	473.166	7.536	32	2	96.9	4	75.8	80.6452	1257.28	n.d.	2976.86	96.7742	5908.89	276.286	13788.8	80.6452	2186.37	n.d.	6674.86
Scopoletin	Natural products	Coumarins	C10 H8 O4	0.89	192.042	6.314	149	12	95.2	0	-	100	1934.1	1126.45	2381.23	90.3226	6884.31	696.746	8690.44	100	919.661	413.76	1315.3
Selegiline N-oxide	PhACs	TPs	C13 H17 N O	0.91	203.131	7.797	385	2	77.8	36	98.5	3.22581	1.63481	n.d.	n.d.	22.5806	51.6286	n.d.	218.878	n.d.	n.d.	n.d.	n.d.
Stearamide	Industrial	Corrosion inhibitor	C18 H37 N O	0.86	283.288	12.021	38	2	98.8	0	-	96.7742	6548.86	5402.05	8231.28	9.67742	4094.4	n.d.	n.d.	19.3548	4047.84	n.d.	17441.8
Stearoyl ethanolamide	Natural products	Fatty amides	C20 H41 N O2	0.88	327.314	11.876	33	2	98.2	0	-	70.9677	966.481	n.d.	1735.85	90.3226	15917.5	3269.09	21989.7	93.5484	7578.65	3714.67	10298.2
Tapentadol	PhACs	Pain reliever	C14 H23 N O	0.86	221.178	6.645	128	1	95.8	0	-	74.1935	915.714	n.d.	1050.95	64.5161	5448.5	n.d.	5020.21	74.1935	915.545	n.d.	1395.31
Taurochenodeoxycholic Acid (sodium salt)	Natural products	Bile components	C26 H45 N O6 S	0.43	499.297	9.757	5	6	97.4	0	-	80.6452	375.349	n.d.	730.475	96.7742	2068.22	819.782	3721.79	6.45161	29.8009	n.d.	n.d.
Terbucarb	Pesticides	Insecticides	C17 H27 N O2	1.09	277.204	11.298	115	0	-	12	95.6	58.0645	4974.96	n.d.	13915.4	61.2903	2003.94	n.d.	3785.35	35.4839	156.806	n.d.	375.602
Testosterone isocaproate	PhACs	Steroids	C25 H38 O3	0.49	386.282	11.41	21	3	95.7	0	-	12.9032	160.506	n.d.	686.957	90.3226	36813.9	5875.76	81930	74.1935	4008.05	n.d.	7797.98
Testosterone propionate	PhACs	Steroids	C22 H32 O3	0.56	344.235	10.21	99	11	98.7	13	86.2	67.7419	8067.55	n.d.	15273.5	83.871	24700.6	n.d.	52677.2	67.7419	6608.3	n.d.	14104.8
Theobromine	Food	Cacao alkaloid	C7 H8 N4 O2	0.74	180.065	4.404	92	9	99	3	84.3	100	1303.83	330.982	859.562	77.4194	772.927	n.d.	698.246	90.3226	1205.35	314.737	843.051
Thymidine	Natural products	Nucleotides	C10 H14 N2 O5	0.79	242.09	4.089	40	2	98.8	0	-	83.871	4298.61	n.d.	18916.4	19.3548	284.01	n.d.	1323.76	41.9355	3088.11	n.d.	12946.1
Thymine	Natural products	Nucleotides	C5 H6 N2 O2	0.57	126.043	4.089	146	10	99	0	-	90.3226	8132.6	789.371	38538.9	25.8065	808.135	n.d.	4162.9	64.5161	4806.34	n.d.	19137.5
Tributyl phosphate	Industrial	Plasticizers	C12 H27 O4 P	1.1	266.165	10.396	31	6	98.1	4	94.6	93.5484	26901.3	16632.2	30336.5	90.3226	22642.1	9645.95	20397.6	93.5484	25730.1	16156.6	26904.7
Tributylamine	Industrial	Corrosion inhibitor	C12 H27 N	0.85	185.215	6.851	26	8	98.5	12	91.8	93.5484	807.68	137.759	1522.86	93.5484	2833.37	252.125	3557.25	93.5484	700.236	214.603	1217.95
Tridemorph	Pesticides	Fungicides	C19 H39 N O	0.66	297.303	12.091	18	2	97.8	0	-	48.3871	411.836	n.d.	1080	80.6452	12606.3	n.d.	22792.4	64.5161	4133.53	n.d.	9994.24
Triethanolamine	Industrial	Corrosion inhibitor	C6 H15 N O3	0.31	149.105	1.152	8	3	99.5	0	-	n.d.	n.d.	n.d.	n.d.	67.7419	753.569	n.d.	1624.3	51.6129	3122.25	n.d.	6728.29
Trigonelline	Food	Plant alkaloid	C7 H7 N O2	0.72	137.048	1.241	176	8	97.7	0	-	93.5484	472.759	163.359	684.733	19.3548	310.078	n.d.	1724.13	54.8387	812.607	n.d.	1733.72
Trihexyphenidyl	PhACs	Psychiatric drugs	C20 H31 N O	0.73	301.241	8.519	27	2	99.7	0	-	3.22581	216.609	n.d.	n.d.	3.22581	1065.28	n.d.	n.d.	3.22581	218.294	n.d.	n.d.
Triphenyl phosphate	Industrial	Plasticizers / flame retardants	C18 H15 O4 P	0.72	326.071	10.034	4	6	97.9	41	95.7	100	32069.9	24004.8	41586.5	100	73847.8	27236.8	120702	100	47528.9	24646.2	60090.5
Triphenylphosphine oxide	Industrial	Flame retardants	C18 H15 O P	0.96	278.086	9.051	7	8	95.5	4	88.4	100	7030.12	4463.5	7811.23	100	15040.5	4756.2	25797.1	100	9926.84	5795.38	10635
Tris(1-chloro-2-propyl)phosphate	Industrial	Flame retardants	C9 H18 Cl3 O4 P	0.05	326.001	9.517	16	8	98.1	4	97.7	n.d.	n.d.	n.d.	n.d.	3.22581	3729.39	n.d.	n.d.	3.22581	5070.91	n.d.	n.d.
Tris(2-butoxyethyl) phosphate	Industrial	Flame retardants	C18 H39 O7 P	0.69	398.244	10.535	1	3	95.2	4	98.3	87.0968	19468.6	n.d.	41812.1	100	58806.9	18876	83545.1	96.7742	20008.9	8248.84	31225
Uracil	Natural products	Nucleotides	C4 H4 N2 O2	-1.32	112.027	1.823	63	15	98.6	0	-	n.d.	n.d.	n.d.	n.d.	n.d.	n.d.	n.d.	n.d.	3.22581	105.885	n.d.	n.d.
Uridine	Natural products	Metabolites	C9 H12 N2 O6	-0.13	244.07	1.286	16	5	95.7	2	84.4	n.d.	n.d.	n.d.	n.d.	3.22581	11.635	n.d.	n.d.	41.9355	602.692	n.d.	1121.65
Urocanic acid	Natural products	Metabolites	C6 H6 N2 O2	0.35	138.043	1.244	171	23	97.9	0	-	29.0323	54.9374	n.d.	208.621	100	842.159	386.68	1738.19	77.4194	794.43	n.d.	1753.82
Valpromide	PhACs	Psychiatric drugs	C8 H17 N O	1.06	143.131	8.658	250	1	95.1	0	-	93.5484	5450.86	3319.29	7442.39	96.7742	10767.5	2954.54	17228.1	100	7319.72	4862.81	10114.7
Valylproline	Natural products	Peptides	C10 H18 N2 O3	0.73	214.132	4.089	87	5	98.7	0	-	45.1613	4013.05	n.d.	6098.53	n.d.	n.d.	n.d.	n.d.	6.45161	624.041	n.d.	n.d.
Vemurafenib	PhACs	Cancer treatment	C23 H18 Cl F2 N3 O3 S	0.69	489.073	10.117	1	1	98.7	0	-	6.45161	88.8528	n.d.	n.d.	9.67742	688.423	n.d.	n.d.	22.5806	334.616	n.d.	404.853
Vitamin E Acetate	Natural products	Vitamin components	C31 H52 O3	0.08	472.392	11.341	23	3	95.3	0	-	45.1613	4905.24	n.d.	8163.08	22.5806	5860.63	n.d.	23305.5	51.6129	179062	n.d.	602109
α-Linolenic acid	Natural products	Fatty acids	C18 H30 O2	0.84	278.225	11.219	166	20	96.8	0	-	100	118875	34100.8	204537	83.871	137203	n.d.	232475	100	116205	30359.5	211477
n.d. = not detected

## Sheet: Table S5
Table S5. Frequencies of detection and concentrations of organic contaminants identified at Level 1 in sludge samples (sorted by PLE method used).
Name	Class	Additional info	MeOH/CA				MeOH + C18				MeOH + Florisil
			Frequency (%)	Mean (ng/g)	P10 (ng/g)	P90 (ng/g)	Frequency (%)	Mean (ng/g)	P10 (ng/g)	P90 (ng/g)	Frequency (%)	Mean (ng/g)	P10 (ng/g)	P90 (ng/g)
1-(3-Chlorophenyl) piperazine	PhACs	TPs	87.0968	6.04675	n.d.	11.1467	93.5484	8.25899	2.239	14.6121	90.3226	8.6429	2.79895	16.8831
1-(4-Chlorophenyl)-phenylmethyl piperazine	PhACs	TPs	n.d.	n.d.	n.d.	n.d.	19.3548	0.52365	n.d.	2.4397	3.22581	0.0632724	n.d.	n.d.
1,2,3-Benzotriazole	Industrial	Corrosion inhibitors	58.0645	1071.73	n.d.	1646.98	3.22581	18.1207	n.d.	n.d.	6.45161	690.27	n.d.	n.d.
1,2-Benzisothiazolin-3-one	Industrial	Preservatives	100	43.0857	15.5758	70.7296	96.7742	7.98743	3.53183	13.4135	61.2903	15.7173	n.d.	32.5452
1,3-Dimethyl-2-imidazolidinone	Industrial	Solvents	3.22581	2.21406	n.d.	n.d.	n.d.	n.d.	n.d.	n.d.	n.d.	n.d.	n.d.	n.d.
10,11-Dihydro-10,11-dihydroxycarbamazepine	PhACs	TPs	9.67742	49.6418	n.d.	n.d.	38.7097	53.5391	n.d.	30.4395	6.45161	67.1137	n.d.	n.d.
1-Hydroxybenzotriazole	Industrial	Synthesis	9.67742	4.01835	n.d.	n.d.	n.d.	n.d.	n.d.	n.d.	6.45161	4.32127	n.d.	n.d.
2,4-Dichlorobenzoic acid	PhACs	TPs	n.d.	n.d.	n.d.	n.d.	3.22581	3.21929	n.d.	n.d.	n.d.	n.d.	n.d.	n.d.
2,6-Dichlorobenzamide (BAM)	Pesticides	TPs	3.22581	1.43513	n.d.	n.d.	3.22581	0.195102	n.d.	n.d.	3.22581	3.03007	n.d.	n.d.
2-Amino-4-methoxy-6-methyl-1,3,5-triazine	Pesticides	TPs	n.d.	n.d.	n.d.	n.d.	19.3548	2.10904	n.d.	8.16531	35.4839	29.6982	n.d.	112.853
2-Aminobenzimidazole	PhACs	TPs	25.8065	14.6534	n.d.	33.338	61.2903	19.8066	n.d.	34.2968	9.67742	13.8591	n.d.	n.d.
2-Ethylidene-1,5-dimethyl-3,3-diphenylpyrrolidine (EDDP)	PhACs	Illicit/recreational drugs	100	48.3987	28.3889	67.9542	100	15.2915	5.40687	34.9225	100	23.2623	18.3596	26.7639
2-Isopropyl-6-methyl-4-pyrimidinol (IMHP)	Pesticides	TPs	100	1948.94	1739.15	2153.97	96.7742	63.5477	24.5901	103.56	45.1613	11.711	n.d.	28.4803
2-Naphthalenesulfonic acid	Industrial	Synthesis	12.9032	53.1163	n.d.	75.9578	16.129	23.6894	n.d.	30.1669	90.3226	225.575	116.573	295.438
3,4-Methylenedioxyamphetamine (MDA)	PhACs	Illicit/recreational drugs	n.d.	n.d.	n.d.	n.d.	3.22581	19.122	n.d.	n.d.	n.d.	n.d.	n.d.	n.d.
3,5,6-Trichloro-2-pyridinol	Pesticides	TPs	100	59.1042	38.7405	84.2068	96.7742	34.9038	13.0639	54.4711	77.4194	39.2097	n.d.	59.6105
3-Phenoxybenzoic acid	Pesticides	TPs	9.67742	16.8012	n.d.	n.d.	29.0323	24.9658	n.d.	80.3393	n.d.	n.d.	n.d.	n.d.
4`-Hydroxy Diclofenac	PhACs	TPs	22.5806	16.3438	n.d.	73.5307	n.d.	n.d.	n.d.	n.d.	3.22581	4.08229	n.d.	n.d.
4-Acetamidoantipyrine	PhACs	TPs	87.0968	79.1498	n.d.	97.2366	90.3226	39.4587	1.4414	76.8052	77.4194	66.0816	n.d.	94.5144
4-Aminoantipyrine	PhACs	TPs	n.d.	n.d.	n.d.	n.d.	9.67742	0.133258	n.d.	n.d.	32.2581	51.4591	n.d.	199.079
4-Formylaminoantipyrine	PhACs	TPs	83.871	67.6584	n.d.	67.9582	6.45161	0.399055	n.d.	n.d.	74.1935	63.9617	n.d.	48.2201
4'-Hydroxydiclofenac	PhACs	TPs	83.871	61.3318	n.d.	109.359	77.4194	12.3338	n.d.	26.6578	90.3226	58.9484	33.8961	73.2597
4-Isopropylaniline	Pesticides	TPs	3.22581	11.7301	n.d.	n.d.	6.45161	9.17996	n.d.	n.d.	n.d.	n.d.	n.d.	n.d.
4-Toluenesulfonamide	PhACs	TPs	38.7097	236.489	n.d.	670.08	90.3226	192.56	118.963	316.785	12.9032	94.7945	n.d.	567.839
4-Trifluoromethylphenol	PhACs	TPs	9.67742	1.02095	n.d.	n.d.	19.3548	0.740391	n.d.	2.55479	12.9032	1.09857	n.d.	7.7824
5-Methyl-1H-benzotriazole	Industrial	Corrosion inhibitors	100	305.47	98.7337	439.392	100	109.367	39.7705	158.845	100	378.89	123.377	496.987
7-Aminoflunitrazepam	PhACs	TPs	n.d.	n.d.	n.d.	n.d.	n.d.	n.d.	n.d.	n.d.	32.2581	4.47057	n.d.	16.7203
Acamprosate	PhACs	Illicit/recreational drugs	3.22581	18.5646	n.d.	n.d.	n.d.	n.d.	n.d.	n.d.	n.d.	n.d.	n.d.	n.d.
Acesulfame	Food	Sweeteners	6.45161	135.735	n.d.	n.d.	n.d.	n.d.	n.d.	n.d.	9.67742	162.821	n.d.	n.d.
Acetochlor-OXA	Pesticides	TPs	19.3548	5.18965	n.d.	21.2872	16.129	3.22621	n.d.	12.8848	9.67742	4.27106	n.d.	n.d.
Adenosine	Natural products/PhACs	Nucleosides	6.45161	1.6497	n.d.	n.d.	9.67742	0.514865	n.d.	n.d.	3.22581	0.910681	n.d.	n.d.
Albendazole	PhACs	Parasite infections	64.5161	14.2711	n.d.	39.3401	51.6129	11.383	n.d.	13.378	87.0968	31.5109	n.d.	69.0698
Albendazole sulfone	PhACs	TPs	n.d.	n.d.	n.d.	n.d.	6.45161	0.920959	n.d.	n.d.	n.d.	n.d.	n.d.	n.d.
Alfuzosin	PhACs	Alfa blockers	25.8065	2.91239	n.d.	6.54948	22.5806	2.94446	n.d.	7.85175	n.d.	n.d.	n.d.	n.d.
Aliskiren	PhACs	Antihypertensives	93.5484	90.5768	19.1732	215.986	96.7742	50.5101	8.453	100.082	96.7742	54.2542	9.49426	97.5313
Amisulpride	PhACs	Psychiatric drugs	96.7742	90.6387	17.6351	142.164	96.7742	57.3129	7.38011	67.2732	77.4194	12.3471	n.d.	22.7461
Amisulpride N-oxide	PhACs	TPs	96.7742	7.63823	6.13796	9.47836	93.5484	1.97856	1.40294	2.62266	100	10.6693	8.90694	13.2546
Amitriptyline	PhACs	Psychiatric drugs	100	31.1805	14.7223	44.6081	93.5484	31.609	5.17786	48.2775	96.7742	34.5277	18.5493	51.6909
Amphetamine	PhACs	Illicit/recreational drugs	16.129	3.02326	n.d.	15.159	22.5806	2.6738	n.d.	13.8256	3.22581	0.745835	n.d.	n.d.
Aspartame	Food	Sweeteners	n.d.	n.d.	n.d.	n.d.	16.129	3.48961	n.d.	10.1099	n.d.	n.d.	n.d.	n.d.
Atazanavir	PhACs	Antiretrovirals	n.d.	n.d.	n.d.	n.d.	19.3548	10.5673	n.d.	43.8244	6.45161	8.0574	n.d.	n.d.
Atenolol acid	PhACs	TPs	74.1935	44.5455	n.d.	122.829	45.1613	9.6914	n.d.	28.5288	9.67742	1.68764	n.d.	n.d.
Atenolol	PhACs	Beta blockers	16.129	18.3598	n.d.	15.6254	25.8065	16.8934	n.d.	11.6774	6.45161	7.96459	n.d.	n.d.
Atomoxetine	PhACs	Psychiatric drugs	3.22581	0.0623691	n.d.	n.d.	9.67742	0.0839783	n.d.	n.d.	9.67742	0.344956	n.d.	n.d.
Atorvastatin	PhACs	Lipid lowering agents	6.45161	1.32806	n.d.	n.d.	n.d.	n.d.	n.d.	n.d.	n.d.	n.d.	n.d.	n.d.
Atratone	Pesticides	Herbicides	9.67742	0.0685914	n.d.	n.d.	9.67742	0.324046	n.d.	n.d.	3.22581	0.0683622	n.d.	n.d.
Atrazine	Pesticides	Herbicides	3.22581	0.258368	n.d.	n.d.	n.d.	n.d.	n.d.	n.d.	6.45161	0.472917	n.d.	n.d.
Atropine	PhACs	Anticholinergics	n.d.	n.d.	n.d.	n.d.	3.22581	0.0687511	n.d.	n.d.	n.d.	n.d.	n.d.	n.d.
Azoxystrobin	Pesticides	Fungicides	96.7742	4.94715	2.75548	7.8255	54.8387	0.836582	n.d.	1.72422	96.7742	5.87554	4.07358	7.83937
Benalaxyl	Pesticides	Fungicides	3.22581	0.0680085	n.d.	n.d.	n.d.	n.d.	n.d.	n.d.	22.5806	0.257196	n.d.	0.897206
Bezafibrate	PhACs	Lipid lowering agents	n.d.	n.d.	n.d.	n.d.	3.22581	0.777029	n.d.	n.d.	n.d.	n.d.	n.d.	n.d.
Benzothiazole	PhACs/Food/Industrial	Many applications	51.6129	182.962	n.d.	437.126	70.9677	112.16	n.d.	301.147	51.6129	356.168	n.d.	893.216
Benzotriazole	Industrial	Corrosion inhibitors	35.4839	475.955	n.d.	598.796	29.0323	37.4973	n.d.	86.2944	25.8065	599.112	n.d.	768.564
Benzoylecgonine	PhACs	Illicit/recreational drugs	100	27.2605	21.3582	29.7733	93.5484	9.50122	4.96442	10.4624	100	28.7073	24.8311	31.1053
Benzylpiperazine	PhACs	Illicit/recreational drugs	93.5484	410.874	13.6879	1014.59	3.22581	3.17516	n.d.	n.d.	n.d.	n.d.	n.d.	n.d.
Bicalutamide	PhACs	Cancer treatment	77.4194	8.46596	n.d.	21.539	90.3226	13.1438	1.0514	41.4384	74.1935	9.86507	n.d.	28.9381
Bisoprolol	PhACs	Beta blockers	58.0645	22.5197	n.d.	32.5592	51.6129	21.1944	n.d.	8.65476	61.2903	19.0853	n.d.	21.3609
Bisphenol A	Industrial	Plastic additives	96.7742	840.867	449.921	1552.71	100	1117.08	581.222	2141.86	90.3226	1300.27	323.385	2438.17
Bixafen	Pesticides	Fungicides	n.d.	n.d.	n.d.	n.d.	12.9032	0.225339	n.d.	0.56992	3.22581	0.101259	n.d.	n.d.
Bromochlorophene	PCPs	Antimicrobials	61.2903	10.3059	n.d.	23.63	93.5484	42.5356	16.3481	73.4844	96.7742	69.2843	26.2628	148.812
Bufexamac	PhACs	Antiinflammatories	100	804.834	518.411	1173.4	9.67742	26.2717	n.d.	n.d.	n.d.	n.d.	n.d.	n.d.
Bupivacaine	PhACs	Anesthetics	6.45161	0.250927	n.d.	n.d.	16.129	0.668563	n.d.	1.95628	19.3548	0.708529	n.d.	2.48093
Buprofezin	Pesticides	Insecticides	12.9032	0.752081	n.d.	1.03957	16.129	0.399984	n.d.	0.414191	51.6129	1.83286	n.d.	3.16369
Bupropion	PhACs	Psychiatric drugs	3.22581	0.0374315	n.d.	n.d.	n.d.	n.d.	n.d.	n.d.	n.d.	n.d.	n.d.	n.d.
Butachlor-OXA	Pesticides	TPs	51.6129	146.866	n.d.	349.375	45.1613	38.7037	n.d.	99.48	22.5806	71.8156	n.d.	287.827
Caffeine	Food/PhACs	Stimulants	100	659.806	103.523	474.84	96.7742	463.657	35.2513	259.035	100	670.326	117.638	383.01
Candesartan	PhACs	Angiotensin receptor blockers	12.9032	11.1391	n.d.	76.646	n.d.	n.d.	n.d.	n.d.	12.9032	6.92182	n.d.	41.3427
Carbamazepine 10,11-epoxide	PhACs	TPs	19.3548	2.07674	n.d.	2.30472	61.2903	3.04087	n.d.	5.21876	32.2581	6.35265	n.d.	7.14293
Carbamazepine	PhACs	Psychiatric drugs	100	142.301	35.4696	205.683	100	142.504	28.7288	256.113	100	185.159	54.7134	286.421
Carbetamide	Pesticides	Herbicides	3.22581	0.110172	n.d.	n.d.	12.9032	0.166217	n.d.	0.631066	n.d.	n.d.	n.d.	n.d.
Carboxin	Pesticides	Fungicides	3.22581	0.278608	n.d.	n.d.	n.d.	n.d.	n.d.	n.d.	n.d.	n.d.	n.d.	n.d.
Celiprolol	PhACs	Beta blockers	22.5806	2.18394	n.d.	6.46376	3.22581	0.031107	n.d.	n.d.	12.9032	1.27133	n.d.	6.44035
Cetirizine	PhACs	Antihistamines	70.9677	184.566	n.d.	378.018	74.1935	73.4681	n.d.	133.858	12.9032	16.3465	n.d.	94.6996
Chlorfenvinphos	Pesticides	Insecticides	n.d.	n.d.	n.d.	n.d.	n.d.	n.d.	n.d.	n.d.	3.22581	0.0528612	n.d.	n.d.
Chloridazon	Pesticides	Herbicides	6.45161	0.107593	n.d.	n.d.	22.5806	0.112396	n.d.	0.346784	67.7419	2.0865	n.d.	3.50076
Chlorothalonil-TP SYN507900	Pesticides	TPs	22.5806	1.60563	n.d.	6.39174	83.871	4.68669	n.d.	8.56556	74.1935	8.49122	n.d.	14.2718
Chlortoluron	Pesticides	Herbicides	16.129	0.182792	n.d.	0.7481	3.22581	0.018714	n.d.	n.d.	3.22581	0.0376164	n.d.	n.d.
Citalopram	PhACs	Psychiatric drugs	100	131.047	59.0268	212.622	100	145.151	61.2596	265.631	100	99.6557	50.2751	155.023
Clarithromycin	PhACs	Antibiotics	96.7742	30.3207	10.605	37.0432	35.4839	2.3924	n.d.	5.5268	100	32.8576	17.4908	31.4836
Clarithromycin N-oxide	PhACs	TPs	n.d.	n.d.	n.d.	n.d.	6.45161	0.197582	n.d.	n.d.	83.871	8.32341	n.d.	11.603
Climbazole	Pesticides	Fungicides	100	44.9522	15.7566	91.5701	100	58.1147	22.1694	103.47	100	60.0918	22.6118	137.057
Clindamycin	PhACs	Antibiotics	6.45161	9.93595	n.d.	n.d.	n.d.	n.d.	n.d.	n.d.	3.22581	3.46342	n.d.	n.d.
Clopidogrel carboxylic acid	PhACs	TPs	38.7097	10.7901	n.d.	40.3176	80.6452	13.7888	n.d.	31.3092	16.129	3.72531	n.d.	21.327
Clotrimazole	PhACs	Antifungals	n.d.	n.d.	n.d.	n.d.	93.5484	1157.92	249.513	2058.93	90.3226	566.995	160.272	1235.52
Clozapine	PhACs	Psychiatric drugs	100	60.5532	24.4468	102.217	93.5484	30.1395	2.22752	64.1823	96.7742	86.4429	30.6438	155.471
Cocaine	PhACs	Illicit/recreational drugs	93.5484	7.43193	2.89053	8.4418	83.871	9.28462	n.d.	11.5786	80.6452	4.09876	n.d.	5.2302
Codeine	PhACs	Antitussives	29.0323	4.69255	n.d.	11.2942	45.1613	6.27061	n.d.	9.82065	12.9032	2.94389	n.d.	13.5486
Corticosterone	Natural products/PhACs	Hormones	19.3548	3.89131	n.d.	7.85298	32.2581	6.25509	n.d.	30.8658	3.22581	0.0808893	n.d.	n.d.
Cortisone	PhACs	Antiinflammatories	n.d.	n.d.	n.d.	n.d.	16.129	3.59298	n.d.	16.931	n.d.	n.d.	n.d.	n.d.
Cotinine	PhACs	Illicit/recreational drugs	87.0968	27.0082	n.d.	61.8252	6.45161	6.52571	n.d.	n.d.	29.0323	39.4946	n.d.	117.84
Crotamiton	PhACs	Antipruritics	29.0323	0.851077	n.d.	3.17414	32.2581	0.469766	n.d.	1.6202	32.2581	0.886273	n.d.	2.35607
Crotetamide	PhACs	Respiratory stimulants	12.9032	16.9331	n.d.	36.9182	19.3548	39.6417	n.d.	103.849	3.22581	44.0593	n.d.	n.d.
Cyclophosphamide	PhACs	Cancer treatment	3.22581	0.0458763	n.d.	n.d.	n.d.	n.d.	n.d.	n.d.	3.22581	0.0281703	n.d.	n.d.
Cycloxydim	Pesticides	Herbicides	n.d.	n.d.	n.d.	n.d.	9.67742	0.198747	n.d.	n.d.	n.d.	n.d.	n.d.	n.d.
Cyflufenamid	Pesticides	Fungicides	n.d.	n.d.	n.d.	n.d.	n.d.	n.d.	n.d.	n.d.	6.45161	0.124341	n.d.	n.d.
Cyprodinil	Pesticides	Fungicides	61.2903	5.35853	n.d.	13.3786	90.3226	5.31424	1.02073	13.6448	77.4194	8.71372	n.d.	18.0437
Cyprodinil-TP CGA 249287	Pesticides	TPs	n.d.	n.d.	n.d.	n.d.	3.22581	1.14242	n.d.	n.d.	n.d.	n.d.	n.d.	n.d.
D617	PhACs	TPs	61.2903	5.34701	n.d.	9.81482	74.1935	7.8755	n.d.	14.6616	41.9355	2.0781	n.d.	4.81553
Dapsone	PhACs	Antibiotics	22.5806	1.51312	n.d.	3.55974	3.22581	0.339249	n.d.	n.d.	25.8065	2.339	n.d.	8.77596
Darunavir	PhACs	Antiretrovirals	38.7097	28.0119	n.d.	85.5131	6.45161	0.710389	n.d.	n.d.	48.3871	31.1355	n.d.	73.0578
DEET	PCPs	Insect repellents	100	230.185	205.665	248.093	100	17.0327	6.40755	26.6516	100	292.223	251.182	319.796
Deferasirox	PhACs	Blood transfusions	12.9032	6.64392	n.d.	26.5312	n.d.	n.d.	n.d.	n.d.	n.d.	n.d.	n.d.	n.d.
Delta9-Tetrahydrocannabinol (THC)	PhACs	Illicit/recreational drugs	83.871	486.832	n.d.	905.021	22.5806	30.1402	n.d.	84.8259	87.0968	1033.98	n.d.	2279.95
Deprenyl	PhACs	Psychiatric drugs	3.22581	0.646419	n.d.	n.d.	n.d.	n.d.	n.d.	n.d.	n.d.	n.d.	n.d.	n.d.
Desaminometamitron	Pesticides	TPs	3.22581	0.201616	n.d.	n.d.	22.5806	0.379081	n.d.	1.03299	9.67742	0.464678	n.d.	n.d.
Desaminometribuzin	Pesticides	TPs	12.9032	0.345091	n.d.	1.22231	9.67742	0.028544	n.d.	n.d.	n.d.	n.d.	n.d.	n.d.
Desethylatrazine	Pesticides	TPs	n.d.	n.d.	n.d.	n.d.	3.22581	0.13088	n.d.	n.d.	n.d.	n.d.	n.d.	n.d.
Desethylterbuthylazine	Pesticides	TPs	3.22581	0.127011	n.d.	n.d.	19.3548	0.485217	n.d.	1.76105	n.d.	n.d.	n.d.	n.d.
Desmethylmianserin (Normianserin)	PhACs	TPs	3.22581	0.0687999	n.d.	n.d.	12.9032	0.161867	n.d.	0.728319	3.22581	0.216706	n.d.	n.d.
Dextromethorphan	PhACs	Antitussives	96.7742	25.99	2.73268	18.9959	100	37.9069	5.0465	26.2009	90.3226	13.3194	2.92629	11.7168
Diaveridine	PhACs	Veterinary use	n.d.	n.d.	n.d.	n.d.	32.2581	2.66043	n.d.	7.72592	n.d.	n.d.	n.d.	n.d.
Diazepam	PhACs	Psychiatric drugs	3.22581	0.358327	n.d.	n.d.	6.45161	0.316992	n.d.	n.d.	12.9032	0.689749	n.d.	0.807723
Dibucaine	PhACs	Anesthetics	70.9677	13.859	n.d.	7.81674	93.5484	14.6647	0.615268	12.1907	87.0968	16.744	n.d.	12.5142
Diclofenac	PhACs	Antiinflammatories	93.5484	277.1	55.8681	332.839	100	131.927	32.9746	205.293	93.5484	252.574	57.6721	262.508
Didemethylisoproturon	Pesticides	TPs	n.d.	n.d.	n.d.	n.d.	9.67742	0.145124	n.d.	n.d.	3.22581	0.305167	n.d.	n.d.
Dienogest	PhACs	Birth control pills	6.45161	0.526593	n.d.	n.d.	9.67742	0.685655	n.d.	n.d.	3.22581	0.214992	n.d.	n.d.
Difenoconazole	Pesticides	Fungicides	19.3548	3.65039	n.d.	13.7403	51.6129	7.83293	n.d.	23.5729	29.0323	9.34289	n.d.	32.0566
Diflufenican	Pesticides	Herbicides	3.22581	0.937913	n.d.	n.d.	16.129	1.722	n.d.	2.73594	6.45161	2.56705	n.d.	n.d.
Dihydrocodeine	PhACs	Antitussives	12.9032	0.894678	n.d.	4.83209	45.1613	2.99824	n.d.	5.28127	3.22581	0.306513	n.d.	n.d.
Diltiazem	PhACs	Antihypertensives	3.22581	0.378687	n.d.	n.d.	6.45161	0.378123	n.d.	n.d.	n.d.	n.d.	n.d.	n.d.
Dimethachlor ESA	Pesticides	TPs	16.129	102.142	n.d.	201.282	6.45161	1.62746	n.d.	n.d.	6.45161	23.7317	n.d.	n.d.
Dimethachlor	Pesticides	Herbicides	n.d.	n.d.	n.d.	n.d.	n.d.	n.d.	n.d.	n.d.	6.45161	0.133928	n.d.	n.d.
Dimethachlor OXA	Pesticides	TPs	n.d.	n.d.	n.d.	n.d.	6.45161	60.9896	n.d.	n.d.	n.d.	n.d.	n.d.	n.d.
Dioxoaminopyrine (AMDOPH)	PhACs	TPs	n.d.	n.d.	n.d.	n.d.	9.67742	0.0838694	n.d.	n.d.	n.d.	n.d.	n.d.	n.d.
Diphenhydramine	PhACs	Antihistamines	100	48.5746	24.8205	79.3229	100	51.12	19.7533	86.682	100	42.703	17.9197	71.1186
Diuron	Pesticides	Herbicides	90.3226	46.2006	6.3394	88.0022	90.3226	28.9303	2.6541	56.0053	93.5484	47.7917	7.71649	99.4284
Diuron-desdimethyl 1-(3,4-Dichlorophenyl)urea	Pesticides	TPs	9.67742	0.689086	n.d.	n.d.	38.7097	2.3829	n.d.	3.86556	6.45161	1.32527	n.d.	n.d.
Dodemorph	Pesticides	Fungicides	22.5806	0.701414	n.d.	2.8143	61.2903	0.913936	n.d.	1.67344	25.8065	1.10822	n.d.	4.49344
Doxazosin	PhACs	Alfa blockers	n.d.	n.d.	n.d.	n.d.	n.d.	n.d.	n.d.	n.d.	3.22581	0.145764	n.d.	n.d.
Doxepin	PhACs	Psychiatric drugs	16.129	3.93456	n.d.	2.93963	51.6129	4.81977	n.d.	5.89715	58.0645	5.74394	n.d.	7.16527
Doxycycline	PhACs	Antibiotics	29.0323	31.094	n.d.	84.6978	n.d.	n.d.	n.d.	n.d.	n.d.	n.d.	n.d.	n.d.
Doxylamine	PhACs	Antihistamines	54.8387	3.73626	n.d.	7.93081	45.1613	1.85475	n.d.	3.07157	19.3548	1.3402	n.d.	5.83667
Dronedarone	PhACs	Antiarrhythmics	70.9677	27.4908	n.d.	47.4876	83.871	49.56	n.d.	102.682	77.4194	56.8761	n.d.	103.842
Efavirenz	PhACs	Antiretrovirals	77.4194	46.2266	n.d.	111.029	96.7742	56.5136	4.51896	129.215	83.871	68.696	n.d.	174.222
Ephedrine	PhACs	Stimulants	6.45161	1.55944	n.d.	n.d.	6.45161	2.15751	n.d.	n.d.	3.22581	0.567353	n.d.	n.d.
Epinephrine	Natural products/PhACs	Hormones	12.9032	114.494	n.d.	306.268	12.9032	95.4868	n.d.	192.81	19.3548	835.287	n.d.	3372.03
Eprosartan	PhACs	Angiotensin receptor blockers	48.3871	6.04151	n.d.	16.4597	16.129	0.618132	n.d.	1.67928	3.22581	0.155778	n.d.	n.d.
Ethirimol	Pesticides	Fungicides	n.d.	n.d.	n.d.	n.d.	3.22581	0.0135788	n.d.	n.d.	n.d.	n.d.	n.d.	n.d.
Etodolac	PhACs	Antiinflammatories	45.1613	10.2754	n.d.	29.2339	41.9355	4.79991	n.d.	11.3167	38.7097	8.01972	n.d.	27.0219
Exemestane	PhACs	Cancer treatment	12.9032	2.25543	n.d.	10.9688	16.129	0.205633	n.d.	1.04121	3.22581	0.0622584	n.d.	n.d.
Fenofibrate	PhACs	Lipid lowering agents	35.4839	8.22566	n.d.	21.8676	29.0323	2.57774	n.d.	8.79514	61.2903	9.5605	n.d.	17.6207
Fenofibric acid	PhACs	Lipid lowering agents	41.9355	88.2489	n.d.	155.845	87.0968	171.479	n.d.	241.937	22.5806	50.2641	n.d.	122.925
Fenoxycarb	Pesticides	Insecticides	n.d.	n.d.	n.d.	n.d.	41.9355	1.2447	n.d.	3.63575	9.67742	0.387143	n.d.	n.d.
Fenpropidin	Pesticides	Fungicides	38.7097	10.9985	n.d.	26.0831	67.7419	10.6085	n.d.	24.598	54.8387	9.46777	n.d.	8.85271
Fenpropimorph	Pesticides	Fungicides	41.9355	1.92342	n.d.	5.99267	77.4194	4.12783	n.d.	4.77985	54.8387	6.44661	n.d.	8.40121
Fentanyl	PhACs	Illicit/recreational drugs	3.22581	0.0598602	n.d.	n.d.	12.9032	0.173787	n.d.	0.792345	6.45161	0.119291	n.d.	n.d.
Fexofenadine	PhACs	Antihistamines	100	153.126	35.5601	258.103	96.7742	82.336	18.3625	164.839	67.7419	15.4404	n.d.	38.2675
Fipronil desulfinyl	Pesticides	TPs	n.d.	n.d.	n.d.	n.d.	3.22581	0.0117974	n.d.	n.d.	n.d.	n.d.	n.d.	n.d.
Fipronil	Pesticides	Insecticides	9.67742	0.205413	n.d.	n.d.	32.2581	0.612955	n.d.	2.26109	6.45161	0.205137	n.d.	n.d.
Fipronil sulfide	Pesticides	TPs	48.3871	2.30977	n.d.	5.48136	77.4194	3.63213	n.d.	7.37799	48.3871	2.66438	n.d.	6.381
Fipronil sulfone	Pesticides	TPs	54.8387	2.34284	n.d.	6.17979	90.3226	4.56867	0.936646	10.9675	67.7419	3.81011	n.d.	9.41038
Flecainide	PhACs	Antiarrhythmics	64.5161	8.29247	n.d.	17.0566	90.3226	11.369	0.628023	20.1532	70.9677	8.77781	n.d.	17.6775
Fluazifop-P-butyl	Pesticides	Herbicides	n.d.	n.d.	n.d.	n.d.	n.d.	n.d.	n.d.	n.d.	16.129	0.593681	n.d.	2.44017
Flubendazole	PhACs	Veterinary use	9.67742	3.63144	n.d.	n.d.	22.5806	6.02576	n.d.	15.4714	12.9032	3.61854	n.d.	15.8555
Fluconazole	PhACs	Antifungals	3.22581	2.39618	n.d.	n.d.	9.67742	4.43495	n.d.	n.d.	3.22581	2.47692	n.d.	n.d.
Fludioxonil	Pesticides	Fungicides	100	14.105	6.51608	21.9916	100	15.1752	5.33807	22.7383	100	17.1805	7.50011	24.6435
Flufenamic acid	PhACs	Antiinflammatories	100	501.361	126.206	1065.78	100	724.128	146.424	1883.41	100	585.867	146.299	1262.2
Flunixin	PhACs	Veterinary use	6.45161	0.0778089	n.d.	n.d.	3	n.d.	n.d.	n.d.	3.22581	0.0173343	n.d.	n.d.
Fluopicolide	Pesticides	Fungicides	n.d.	n.d.	n.d.	n.d.	3.22581	2.34424	n.d.	n.d.	n.d.	n.d.	n.d.	n.d.
Fluopyram	Pesticides	Fungicides	n.d.	n.d.	n.d.	n.d.	n.d.	n.d.	n.d.	n.d.	9.67742	0.179316	n.d.	n.d.
Fluoxetine	PhACs	Psychiatric drugs	19.3548	6.44686	n.d.	13.5445	70.9677	22.6612	n.d.	39.6274	54.8387	15.6397	n.d.	29.8049
Flutolanil	Pesticides	Fungicides	3.22581	0.203307	n.d.	n.d.	3.22581	0.219421	n.d.	n.d.	3.22581	0.384105	n.d.	n.d.
Fluxapyroxad	Pesticides	Fungicides	3.22581	0.0767687	n.d.	n.d.	12.9032	0.2713	n.d.	0.508727	6.45161	0.168093	n.d.	n.d.
Fuberidazole	Pesticides	Fungicides	29.0323	5.5143	n.d.	17.0403	83.871	8.76462	n.d.	14.2188	3.22581	0.425836	n.d.	n.d.
Gabapentin	PhACs	Psychiatric drugs	22.5806	10.7889	n.d.	42.1449	3.22581	1.57748	n.d.	n.d.	n.d.	n.d.	n.d.	n.d.
Galaxolidone	PCPs	TPs	100	2310.73	1081.11	3969.15	100	1249.39	445.622	1880.33	100	2467.43	1146.74	3779.86
Genistein	Natural products/PhACs	Isoflavones	12.9032	10.7776	n.d.	42.0089	25.8065	9.21943	n.d.	30.0935	6.45161	4.07493	n.d.	n.d.
Guanylurea	PhACs	TPs	3.22581	43.5339	n.d.	n.d.	3.22581	1.55642	n.d.	n.d.	3.22581	39.2606	n.d.	n.d.
Haloperidol	PhACs	Psychiatric drugs	9.67742	0.23879	n.d.	n.d.	45.1613	1.172	n.d.	3.80312	16.129	0.555853	n.d.	3.01866
Hexazinone	Pesticides	Herbicides	90.3226	5.91026	2.13137	10.0395	100	7.18275	2.74914	12.7243	90.3226	4.85718	2.14188	8.64699
Hydrochlorothiazide	PhACs	Diuretics	3.22581	11.5089	n.d.	n.d.	n.d.	n.d.	n.d.	n.d.	3.22581	35.782	n.d.	n.d.
Hydrocodone	PhACs	Antitussives	3.22581	0.275153	n.d.	n.d.	16.129	0.612394	n.d.	3.21831	n.d.	n.d.	n.d.	n.d.
Hydrocortisone	PhACs	Antiinflammatories	n.d.	n.d.	n.d.	n.d.	9.67742	50.6313	n.d.	n.d.	n.d.	n.d.	n.d.	n.d.
Ifosfamide	PhACs	Cancer treatment	6.45161	0.0930686	n.d.	n.d.	3.22581	0.00885483	n.d.	n.d.	n.d.	n.d.	n.d.	n.d.
Imazalil	Pesticides	Fungicides	93.5484	7.47527	1.78715	15.5096	100	10.8547	3.62384	19.3025	100	12.1327	5.62532	23.3693
Imidacloprid	Pesticides	Insecticides	3.22581	0.26382	n.d.	n.d.	3.22581	0.35956	n.d.	n.d.	n.d.	n.d.	n.d.	n.d.
Iminostilbene	PhACs	TPs	n.d.	n.d.	n.d.	n.d.	3.22581	0.437946	n.d.	n.d.	n.d.	n.d.	n.d.	n.d.
Ioxynil	Pesticides	Herbicides	n.d.	n.d.	n.d.	n.d.	3.22581	0.0884479	n.d.	n.d.	n.d.	n.d.	n.d.	n.d.
Iprovalicarb	Pesticides	Fungicides	6.45161	0.182877	n.d.	n.d.	n.d.	n.d.	n.d.	n.d.	n.d.	n.d.	n.d.	n.d.
Irbesartan	PhACs	Antihypertensives	96.7742	34.0541	11.3769	47.9067	93.5484	7.78416	1.55847	19.8282	96.7742	57.1211	24.1516	95.9479
Irgarol 1051	Pesticides	Algaecides	19.3548	2.06177	n.d.	2.715	19.3548	1.81515	n.d.	1.65808	77.4194	4.17395	n.d.	8.00968
Irgarol-descyclopropyl	Pesticides	TPs	16.129	0.418246	n.d.	1.70373	67.7419	0.648744	n.d.	1.86647	n.d.	n.d.	n.d.	n.d.
Isoproturon	Pesticides	Herbicides	51.6129	6.14901	n.d.	19.0604	70.9677	2.62916	n.d.	7.44574	45.1613	7.04205	n.d.	19.3188
Isoproturon-monodemethyl	Pesticides	TPs	n.d.	n.d.	n.d.	n.d.	3.22581	0.49487	n.d.	n.d.	3.22581	0.380419	n.d.	n.d.
Isoxadifen ethyl	Pesticides	Herbicides	n.d.	n.d.	n.d.	n.d.	n.d.	n.d.	n.d.	n.d.	3.22581	0.0634699	n.d.	n.d.
Ketoconazole	PhACs	Antifungals	100	190.035	78.1117	342.535	32.2581	10.8794	n.d.	48.0802	100	312.796	135.753	620.777
Ketoprofen	PhACs	Antiinflammatories	9.67742	2.3582	n.d.	n.d.	41.9355	2.1738	n.d.	5.7902	3.22581	0.626721	n.d.	n.d.
Lacosamide	PhACs	Psychiatric drugs	3.22581	0.359645	n.d.	n.d.	25.8065	3.00144	n.d.	4.2078	3.22581	0.690852	n.d.	n.d.
Lamotrigine	PhACs	Psychiatric drugs	100	51.1487	10.4281	58.6819	100	83.8965	12.1458	84.3049	100	94.8817	18.4642	98.2447
Lenacil	Pesticides	Herbicides	n.d.	n.d.	n.d.	n.d.	3.22581	0.202903	n.d.	n.d.	19.3548	1.07649	n.d.	4.01113
Levamisole	PhACs	Veterinary use	16.129	1.72733	n.d.	2.89855	67.7419	3.48247	n.d.	2.78945	12.9032	1.39438	n.d.	1.64518
Levetiracetam	PhACs	Psychiatric drugs	16.129	8.1855	n.d.	15.3795	n.d.	n.d.	n.d.	n.d.	6.45161	15.7164	n.d.	n.d.
Levofloxacin	PhACs	Antibiotics	100	1846.17	462.82	3418.09	87.0968	27.5024	n.d.	65.5367	25.8065	14.5587	n.d.	46.5421
Lidocaine	PhACs	Anesthetics	22.5806	53.2358	n.d.	15.9181	90.3226	80.5843	1.86571	19.1458	25.8065	57.7431	n.d.	17.6167
Linezolid	PhACs	Antibiotics	3.22581	0.257178	n.d.	n.d.	25.8065	0.672486	n.d.	2.1924	3.22581	0.152316	n.d.	n.d.
Linoleic acid	Natural products/PCPs	Fatty acids	100	11455.1	4167.03	16117	100	13956.9	4267.47	20233.6	100	74892.8	28641.7	115172
Linuron	Pesticides	Herbicides	n.d.	n.d.	n.d.	n.d.	n.d.	n.d.	n.d.	n.d.	3.22581	0.045668	n.d.	n.d.
Lopinavir	PhACs	Antiretrovirals	58.0645	9.43076	n.d.	26.414	61.2903	8.24979	n.d.	20.0705	67.7419	16.2664	n.d.	48.3124
Losartan	PhACs	Angiotensin receptor blockers	64.5161	18.3295	n.d.	52.7811	16.129	0.937438	n.d.	4.92872	77.4194	24.2698	n.d.	53.1039
Lovastatin	PhACs	Lipid lowering agents	22.5806	2.45419	n.d.	6.49437	19.3548	0.769222	n.d.	2.49216	22.5806	1.59194	n.d.	4.16659
Marbofloxacine	PhACs	Antibiotics	9.67742	3.54146	n.d.	n.d.	n.d.	n.d.	n.d.	n.d.	6.45161	2.76958	n.d.	n.d.
MCPB	Pesticides	Herbicides	67.7419	1623.29	n.d.	3410.31	n.d.	n.d.	n.d.	n.d.	48.3871	1018.55	n.d.	2411.96
Meclofenamic acid	PhACs	Antiinflammatories	3.22581	0.924162	n.d.	n.d.	n.d.	n.d.	n.d.	n.d.	n.d.	n.d.	n.d.	n.d.
Mecoprop	Pesticides	Herbicides	6.45161	2.7183	n.d.	n.d.	9.67742	4.30943	n.d.	n.d.	n.d.	n.d.	n.d.	n.d.
Medazepam	PhACs	Psychiatric drugs	3.22581	0.067691	n.d.	n.d.	3.22581	0.0154014	n.d.	n.d.	3.22581	0.0519456	n.d.	n.d.
Mefenamic acid	PhACs	Antiinflammatories	100	451.033	188.935	824.986	100	517.129	187.037	916.602	100	346.718	132.445	587
Mepanipyrim	Pesticides	Fungicides	16.129	0.175575	n.d.	0.614102	3.22581	0.00531948	n.d.	n.d.	3.22581	0.121442	n.d.	n.d.
Meperidine	PhACs	Pain reliever	n.d.	n.d.	n.d.	n.d.	6.45161	0.216907	n.d.	n.d.	n.d.	n.d.	n.d.	n.d.
Mepivacaine	PhACs	Anesthetics	n.d.	n.d.	n.d.	n.d.	54.8387	1.25757	n.d.	2.78273	n.d.	n.d.	n.d.	n.d.
Meptazinol	PhACs	Pain reliever	19.3548	0.830992	n.d.	4.45922	41.9355	1.95394	n.d.	4.71037	3.22581	0.165837	n.d.	n.d.
Metalaxyl	Pesticides	Fungicides	29.0323	0.505973	n.d.	2.22381	16.129	0.33085	n.d.	0.578891	3.22581	0.0762837	n.d.	n.d.
Metalaxyl-M-TP CGA108906	Pesticides	TPs	n.d.	n.d.	n.d.	n.d.	9.67742	1.53708	n.d.	n.d.	3.22581	2.3373	n.d.	n.d.
Metazachlor	Pesticides	Herbicides	n.d.	n.d.	n.d.	n.d.	n.d.	n.d.	n.d.	n.d.	6.45161	0.206846	n.d.	n.d.
Metazachlor OXA	Pesticides	TPs	n.d.	n.d.	n.d.	n.d.	6.45161	14.1363	n.d.	n.d.	n.d.	n.d.	n.d.	n.d.
Metformin	PhACs	Diabetes treatment	9.67742	2.21435	n.d.	n.d.	70.9677	10.0594	n.d.	15.9721	n.d.	n.d.	n.d.	n.d.
Methadone	PhACs	Illicit/recreational drugs	93.5484	19.0232	5.69922	42.4176	96.7742	25.8957	1.88567	80.0268	93.5484	11.5271	2.50427	20.2605
Methamphetamine	PhACs	Illicit/recreational drugs	6.45161	0.65221	n.d.	n.d.	12.9032	1.10532	n.d.	0.535984	3.22581	0.125962	n.d.	n.d.
Methidathion	Pesticides	Insecticides	n.d.	n.d.	n.d.	n.d.	n.d.	n.d.	n.d.	n.d.	3.22581	0.112562	n.d.	n.d.
Methiocarb-TP methiocarb sulfone phenol	Pesticides	TPs	3.22581	4.1653	n.d.	n.d.	3.22581	7.33013	n.d.	n.d.	3.22581	5.87663	n.d.	n.d.
Methoxyfenozide	Pesticides	Insecticides	n.d.	n.d.	n.d.	n.d.	3.22581	0.152404	n.d.	n.d.	3.22581	0.434983	n.d.	n.d.
Methsuximide	PhACs	Psychiatric drugs	32.2581	147.48	n.d.	568.846	16.129	46.4154	n.d.	81.8612	48.3871	139.219	n.d.	300.866
Methyl 2-(aminosulfonyl)benzoate	Pesticides	TPs	9.67742	2.06107	n.d.	n.d.	3.22581	0.051589	n.d.	n.d.	n.d.	n.d.	n.d.	n.d.
Methylprednisolone	PhACs	Antiinflammatories	9.67742	2.2284	n.d.	n.d.	22.5806	1.96236	n.d.	9.16822	n.d.	n.d.	n.d.	n.d.
Metoclopramide	PhACs	Nausea treatment	67.7419	6.43639	n.d.	14.3682	35.4839	0.846799	n.d.	2.29496	16.129	1.13092	n.d.	6.2253
Metolachlor ESA	Pesticides	TPs	12.9032	17.8529	n.d.	48.9869	9.67742	28.2021	n.d.	n.d.	3.22581	9.01573	n.d.	n.d.
Metolachlor	Pesticides	Herbicides	n.d.	n.d.	n.d.	n.d.	16.129	0.0853351	n.d.	0.414213	9.67742	0.0950597	n.d.	n.d.
Metolachlor morpholinone	Pesticides	TPs	3.22581	0.111719	n.d.	n.d.	22.5806	0.550328	n.d.	2.67163	3.22581	0.348465	n.d.	n.d.
Metolachlor OXA	Pesticides	TPs	6.45161	4.46812	n.d.	n.d.	6.45161	3.63768	n.d.	n.d.	n.d.	n.d.	n.d.	n.d.
Metolachlor-TP CGA 368208 (Acetochlor sulfonic acid)	Pesticides	TPs	n.d.	n.d.	n.d.	n.d.	3.22581	2.11072	n.d.	n.d.	n.d.	n.d.	n.d.	n.d.
Metoprolol	PhACs	Beta blockers	96.7742	102.783	28.5717	208.505	100	141.348	37.7301	230.528	100	111.488	37.7457	209.167
Metribuzin	Pesticides	Herbicides	n.d.	n.d.	n.d.	n.d.	n.d.	n.d.	n.d.	n.d.	3.22581	0.0402558	n.d.	n.d.
Metronidazole	PhACs	Antibiotics	n.d.	n.d.	n.d.	n.d.	3.22581	0.455703	n.d.	n.d.	n.d.	n.d.	n.d.	n.d.
Mexiletine	PhACs	Antiarrhythmics	n.d.	n.d.	n.d.	n.d.	6.45161	0.903208	n.d.	n.d.	n.d.	n.d.	n.d.	n.d.
Mianserin	PhACs	Psychiatric drugs	83.871	10.5519	n.d.	11.4375	83.871	10.1353	n.d.	7.52209	83.871	14.1251	n.d.	15.1652
Mianserin N-oxide	PhACs	TPs	3.22581	0.373771	n.d.	n.d.	3.22581	0.0825617	n.d.	n.d.	3.22581	0.374403	n.d.	n.d.
Midazolam	PhACs	Psychiatric drugs	6.45161	0.116126	n.d.	n.d.	16.129	0.192282	n.d.	0.654384	9.67742	0.279789	n.d.	n.d.
Moclobemide	PhACs	Psychiatric drugs	6.45161	5.16265	n.d.	n.d.	16.129	8.77099	n.d.	0.604445	6.45161	7.54213	n.d.	n.d.
Monodesmethylisoproturon	Pesticides	TPs	16.129	0.336504	n.d.	1.34638	16.129	0.106005	n.d.	0.519774	12.9032	0.29718	n.d.	1.42069
Monolinuron	Pesticides	Herbicides	n.d.	n.d.	n.d.	n.d.	n.d.	n.d.	n.d.	n.d.	3.22581	0.340689	n.d.	n.d.
Monomethyldiuron (DCPMU)	Pesticides	TPs	100	20.4367	16.4377	27.0827	100	8.93591	4.8975	14.6242	100	22.0127	17.9444	27.8413
Monuron	Pesticides	Herbicides	19.3548	1.00101	n.d.	1.50527	16.129	0.509727	n.d.	0.681656	6.45161	1.08409	n.d.	n.d.
Morphine	PhACs	Pain reliever	6.45161	2.3551	n.d.	n.d.	25.8065	8.26355	n.d.	25.4804	22.5806	13.8405	n.d.	53.5937
N-(2,4-Dimethylphenyl) formamide	Pesticides	TPs	51.6129	13.625	n.d.	34.2761	22.5806	1.02201	n.d.	1.78712	38.7097	8.69246	n.d.	24.5353
N-(2,4-Dimethylphenyl)-N'-methylimidoformamide	Pesticides	TPs	n.d.	n.d.	n.d.	n.d.	6.45161	0.134039	n.d.	n.d.	n.d.	n.d.	n.d.	n.d.
N-(4-Aminophenyl)-N-methyl-acetamide	Pesticides	TPs	3.22581	1.20404	n.d.	n.d.	12.9032	2.73356	n.d.	6.75445	n.d.	n.d.	n.d.	n.d.
N-Desmethyltramadol	PhACs	TPs	n.d.	n.d.	n.d.	n.d.	3.22581	10.4232	n.d.	n.d.	n.d.	n.d.	n.d.	n.d.
N,N-Didesmethylvenlafaxine	PhACs	TPs	22.5806	8.12936	n.d.	15.1864	9.67742	3.8193	n.d.	n.d.	6.45161	1.52881	n.d.	n.d.
N,N-Dimethyldecylamine N-oxide	Industrial/PCPs	Surfactant	n.d.	n.d.	n.d.	n.d.	3.22581	0.00511389	n.d.	n.d.	n.d.	n.d.	n.d.	n.d.
N,N-Dimethyl-N'-(4-methylphenyl)sulfamide (DMST)	Pesticides	TPs	n.d.	n.d.	n.d.	n.d.	3.22581	0.355676	n.d.	n.d.	n.d.	n.d.	n.d.	n.d.
N,N-Dimethyl-N'-phenylsulfamide (DMSA)	Pesticides	TPs	100	386.398	249.966	554.29	6.45161	0.702877	n.d.	n.d.	100	561.775	262.995	799.63
N,O-Didesmethylvenlafaxine	PhACs	TPs	6.45161	0.225564	n.d.	n.d.	32.2581	6.26795	n.d.	19.9327	25.8065	3.27585	n.d.	14.0559
N4-Acetyl sulfamethazine	PhACs	TPs	3.22581	2.90082	n.d.	n.d.	3.22581	0.486004	n.d.	n.d.	n.d.	n.d.	n.d.	n.d.
N4-Acetylsulfamethoxazole	PhACs	TPs	3.22581	2.04895	n.d.	n.d.	3.22581	1.98549	n.d.	n.d.	3.22581	2.41435	n.d.	n.d.
N4-Acetylsulfapyridine	PhACs	TPs	3.22581	12.378	n.d.	n.d.	6.45161	11.0284	n.d.	n.d.	3.22581	12.483	n.d.	n.d.
Naphthalene acetamide	Agriculture	Growth promotion	12.9032	0.462799	n.d.	0.727903	16.129	0.190983	n.d.	0.807675	12.9032	1.2161	n.d.	2.56627
Napropamide	Pesticides	Herbicides	25.8065	1.09417	n.d.	5.08617	41.9355	0.889637	n.d.	3.53273	29.0323	1.42188	n.d.	4.58961
Naproxen	PhACs	Antiinflammatories	35.4839	28.5214	n.d.	63.3158	41.9355	10.9531	n.d.	19.2267	22.5806	19.8185	n.d.	59.2763
Nateglinide	PhACs	Diabetes treatment	22.5806	10.2545	n.d.	35.1804	19.3548	32.0736	n.d.	89.0424	9.67742	2.00365	n.d.	n.d.
N-Desmethyl Clarithromycin	PhACs	TPs	87.0968	108.649	n.d.	139.342	87.0968	22.12	n.d.	39.1973	100	166.954	148.972	189
N-Desmethylpheniramine	PhACs	TPs	54.8387	6.2004	n.d.	10.663	67.7419	4.77888	n.d.	3.89442	6.45161	0.386502	n.d.	n.d.
N-Desmethyltramadol	PhACs	TPs	38.7097	72.4078	n.d.	7.9552	19.3548	114.829	n.d.	9.68993	22.5806	62.0653	n.d.	10.1192
N-Desmethylvenlafaxine	PhACs	TPs	41.9355	6.70573	n.d.	10.7908	25.8065	8.04657	n.d.	11.8662	19.3548	4.37119	n.d.	11.5754
Neotame	Food	Sweeteners	35.4839	8.83751	n.d.	27.3893	93.5484	107.36	11.8342	190.169	100	1800.17	642.3	3025.85
Nicotine	PhACs	Illicit/recreational drugs	51.6129	141.994	n.d.	383.263	12.9032	32.6259	n.d.	33.5497	9.67742	44.1976	n.d.	n.d.
Niflumic acid	PhACs	Pain reliever	35.4839	7.18652	n.d.	12.1719	74.1935	11.9545	n.d.	10.9943	35.4839	6.78012	n.d.	9.0339
Norephedrine	PhACs	Decongestant	12.9032	9.81077	n.d.	18.3977	3.22581	2.33515	n.d.	n.d.	n.d.	n.d.	n.d.	n.d.
Nortriptyline	PhACs	Psychiatric drugs	96.7742	4.99952	2.46049	9.1986	90.3226	4.34824	0.3165	8.60609	90.3226	4.71963	1.76615	8.1871
Noscapine	PhACs	Antitussives	16.129	2.98801	n.d.	5.47506	22.5806	3.98863	n.d.	11.5199	12.9032	2.6651	n.d.	7.68697
Octhilinone (OIT)	PhACs	Fungicides	100	45.9385	9.62488	65.4554	100	68.2597	11.2751	108.199	100	110.56	24.9502	147.228
Octocrylene	PCPs	UV filters	100	5669.68	2702.7	9094.05	100	4876.45	2706.36	8298.48	100	12398	5105.83	20021.4
O-Desmethylvenlafaxine	PhACs	TPs	9.67742	2.39041	n.d.	n.d.	45.1613	30.9669	n.d.	90.5935	41.9355	19.5172	n.d.	50.5063
Oseltamivir carboxylate	PhACs	TPs	87.0968	149.103	n.d.	153.994	48.3871	32.3389	n.d.	67.159	90.3226	139.036	100.687	190.737
Oseltamivir	PhACs	Antiretrovirals	54.8387	12.2865	n.d.	26.5218	45.1613	3.27969	n.d.	7.90979	80.6452	19.1086	n.d.	27.7123
Oxadixyl	Pesticides	Fungicides	6.45161	0.319855	n.d.	n.d.	6.45161	0.0472658	n.d.	n.d.	n.d.	n.d.	n.d.	n.d.
Oxazepam	PhACs	Psychiatric drugs	3.22581	1.82125	n.d.	n.d.	n.d.	n.d.	n.d.	n.d.	3.22581	2.90139	n.d.	n.d.
Oxcarbazepine	PhACs	TPs	25.8065	4.478	n.d.	7.18446	67.7419	6.32359	n.d.	7.99362	29.0323	6.17901	n.d.	13.0076
Oxolinic acid	PhACs	Antibiotics	3.22581	16.2146	n.d.	n.d.	6.45161	1.45275	n.d.	n.d.	n.d.	n.d.	n.d.	n.d.
Oxprenolol	PhACs	Beta blockers	6.45161	0.121582	n.d.	n.d.	6.45161	0.0449507	n.d.	n.d.	n.d.	n.d.	n.d.	n.d.
Oxybenzone (Benzophenone 3)	PCPs	UV filters	96.7742	135.841	47.658	250.855	16.129	4.89192	n.d.	21.6033	100	235.044	91.4986	426.56
Oxybutynin	PhACs	Anticholinergics	n.d.	n.d.	n.d.	n.d.	6.45161	0.0253077	n.d.	n.d.	9.67742	0.389174	n.d.	n.d.
Paclobutrazol	Pesticides	Fungicides	n.d.	n.d.	n.d.	n.d.	n.d.	n.d.	n.d.	n.d.	3.22581	0.594508	n.d.	n.d.
Paracetamol	PhACs	Pain reliever	3.22581	9.67094	n.d.	n.d.	3.22581	11.4113	n.d.	n.d.	3.22581	12.8221	n.d.	n.d.
Paroxetine	PhACs	Psychiatric drugs	54.8387	4.97429	n.d.	11.2853	90.3226	5.11539	1.20488	9.6365	54.8387	4.00808	n.d.	10.7189
Penconazole	Pesticides	Fungicides	6.45161	2.16302	n.d.	n.d.	12.9032	2.05219	n.d.	1.2881	6.45161	3.66314	n.d.	n.d.
Pendimethalin	Pesticides	Herbicides	3.22581	7.25674	n.d.	n.d.	n.d.	n.d.	n.d.	n.d.	6.45161	13.7809	n.d.	n.d.
Perindopril	PhACs	Antihypertensives	3.22581	0.0530106	n.d.	n.d.	3.22581	0.0195965	n.d.	n.d.	n.d.	n.d.	n.d.	n.d.
Phenazone (Antipyrine)	PhACs	Antiinflammatories	48.3871	13.4939	n.d.	32.8818	67.7419	14.4559	n.d.	32.5926	54.8387	13.7937	n.d.	29.506
Pheniramine	PhACs	Antihistamines	83.871	11.0946	n.d.	16.7785	83.871	10.4492	n.d.	12.3618	61.2903	5.51985	n.d.	9.04873
Pheniramine N-oxide	PhACs	TPs	9.67742	0.686871	n.d.	n.d.	25.8065	4.44513	n.d.	5.06987	9.67742	0.817351	n.d.	n.d.
Phenylbutazone	PhACs	Veterinary use	45.1613	6.58252	n.d.	18.9916	6.45161	0.206554	n.d.	n.d.	93.5484	76.2774	16.1615	207.759
Phenytoin	PhACs	Psychiatric drugs	n.d.	n.d.	n.d.	n.d.	6.45161	15.2145	n.d.	n.d.	n.d.	n.d.	n.d.	n.d.
Picaridin	PCPs	Insect repellents	16.129	4.91131	n.d.	14.031	3.22581	4.61314	n.d.	n.d.	12.9032	2.97063	n.d.	21.7292
Pinoxaden-TP NOA 407854	Pesticides	Herbicides	n.d.	n.d.	n.d.	n.d.	3.22581	0.0369888	n.d.	n.d.	n.d.	n.d.	n.d.	n.d.
Pioglitazone hydrochloride	PhACs	Diabetes treatment	45.1613	1.70122	n.d.	5.92797	67.7419	2.45021	n.d.	5.60951	70.9677	3.22461	n.d.	6.65433
Piperonyl-butoxide	Pesticides	Adjuvant	n.d.	n.d.	n.d.	n.d.	12.9032	1.7887	n.d.	9.33258	n.d.	n.d.	n.d.	n.d.
Pirimicarb	Pesticides	Insecticides	n.d.	n.d.	n.d.	n.d.	n.d.	n.d.	n.d.	n.d.	9.67742	0.66315	n.d.	n.d.
Pramoxine	PhACs	Pain reliever	n.d.	n.d.	n.d.	n.d.	38.7097	3.26108	n.d.	8.13217	n.d.	n.d.	n.d.	n.d.
Praziquantel	PhACs	Veterinary use	9.67742	0.747426	n.d.	n.d.	25.8065	1.17797	n.d.	3.06353	16.129	1.23287	n.d.	3.10534
Prednisolone	PhACs	Antiinflammatories	n.d.	n.d.	n.d.	n.d.	9.67742	0.245194	n.d.	n.d.	3.22581	0.326595	n.d.	n.d.
Pregabalin	PhACs	Psychiatric drugs	12.9032	12.794	n.d.	58.8577	6.45161	0.904105	n.d.	n.d.	n.d.	n.d.	n.d.	n.d.
Prenalterol	PhACs	Stimulants	6.45161	0.462927	n.d.	n.d.	n.d.	n.d.	n.d.	n.d.	n.d.	n.d.	n.d.	n.d.
Prilocaine	PhACs	Anesthetics	6.45161	0.309764	n.d.	n.d.	9.67742	0.419642	n.d.	n.d.	n.d.	n.d.	n.d.	n.d.
Primidone	PhACs	Psychiatric drugs	3.22581	2.46898	n.d.	n.d.	3.22581	0.81404	n.d.	n.d.	n.d.	n.d.	n.d.	n.d.
Prochloraz Metabolite BTS40348	Pesticides	TPs	n.d.	n.d.	n.d.	n.d.	3.22581	0.0175707	n.d.	n.d.	n.d.	n.d.	n.d.	n.d.
Progesterone	Natural products/PhACs	Hormones	80.6452	67.9379	n.d.	134.808	93.5484	65.4313	5.07175	141.787	90.3226	97.3757	25.0209	195.021
Prometon	Pesticides	Herbicides	6.45161	0.319141	n.d.	n.d.	3.22581	0.462809	n.d.	n.d.	3.22581	0.387151	n.d.	n.d.
Propachlor	Pesticides	Herbicides	100	5.67868	3.63034	8.00226	n.d.	n.d.	n.d.	n.d.	100	8.43355	6.85542	9.85558
Propachlor-OXA	Pesticides	TPs	22.5806	2278.03	n.d.	647.626	41.9355	1599.04	n.d.	1393.73	25.8065	1859.63	n.d.	634.385
Propamocarb	Pesticides	Fungicides	3.22581	0.576143	n.d.	n.d.	3.22581	0.487928	n.d.	n.d.	3.22581	0.510655	n.d.	n.d.
Propiconazole	Pesticides	Fungicides	25.8065	4.15141	n.d.	12.6715	35.4839	2.82648	n.d.	10.3156	48.3871	9.03788	n.d.	22.8155
Propoxyphene	PhACs	Antitussives	n.d.	n.d.	n.d.	n.d.	6.45161	0.144012	n.d.	n.d.	n.d.	n.d.	n.d.	n.d.
Propranolol	PhACs	Beta blockers	96.7742	32.556	11.5078	46.2454	100	39.0567	11.2155	57.5828	93.5484	44.4818	14.4766	63.7444
Propyzamide	Pesticides	Herbicides	3.22581	2.95724	n.d.	n.d.	3.22581	4.58214	n.d.	n.d.	3.22581	2.42111	n.d.	n.d.
Prosulfocarb	Pesticides	Herbicides	41.9355	6.98834	n.d.	27.1739	35.4839	3.76242	n.d.	13.8583	48.3871	8.63457	n.d.	41.3547
Prothioconazole-desethio	Pesticides	TPs	n.d.	n.d.	n.d.	n.d.	3.22581	0.240055	n.d.	n.d.	n.d.	n.d.	n.d.	n.d.
Pyridafol	Pesticides	TPs	n.d.	n.d.	n.d.	n.d.	n.d.	n.d.	n.d.	n.d.	9.67742	7.32441	n.d.	n.d.
Pyrilamine	PhACs	Antihistamines	6.45161	0.348344	n.d.	n.d.	16.129	0.323216	n.d.	0.709095	n.d.	n.d.	n.d.	n.d.
Pyrimethanil	Pesticides	Fungicides	3.22581	0.124027	n.d.	n.d.	25.8065	0.368829	n.d.	1.10436	19.3548	0.675683	n.d.	2.48248
R-Deprenyl N-oxide	PhACs	TPs	n.d.	n.d.	n.d.	n.d.	3.22581	0.023705	n.d.	n.d.	3.22581	0.242053	n.d.	n.d.
Ranitidine	PhACs	Peptic ulcer treatment	n.d.	n.d.	n.d.	n.d.	n.d.	n.d.	n.d.	n.d.	29.0323	15.3873	n.d.	59.1192
Ranitidine N-oxide	PhACs	TPs	n.d.	n.d.	n.d.	n.d.	n.d.	n.d.	n.d.	n.d.	12.9032	5.41244	n.d.	6.21921
Ranitidine S-oxide	PhACs	TPs	n.d.	n.d.	n.d.	n.d.	n.d.	n.d.	n.d.	n.d.	12.9032	2.90871	n.d.	10.0978
Rifaximin	PhACs	Antibiotics	3.22581	0.830621	n.d.	n.d.	n.d.	n.d.	n.d.	n.d.	n.d.	n.d.	n.d.	n.d.
Risperidone	PhACs	Psychiatric drugs	n.d.	n.d.	n.d.	n.d.	3.22581	0.218446	n.d.	n.d.	n.d.	n.d.	n.d.	n.d.
Ritalinic acid	PhACs	TPs	16.129	4.67418	n.d.	19.2139	19.3548	5.87364	n.d.	17.0565	n.d.	n.d.	n.d.	n.d.
Ritonavir	PhACs	Antiretrovirals	29.0323	3.31772	n.d.	11.7113	48.3871	2.62184	n.d.	6.74661	54.8387	5.45742	n.d.	12.9815
Rivaroxaban	PhACs	Blood clot prevention	19.3548	17.5677	n.d.	63.1571	74.1935	40.0399	n.d.	95.0481	25.8065	21.6768	n.d.	89.9651
Rivastigmine	PhACs	Psychiatric drugs	n.d.	n.d.	n.d.	n.d.	6.45161	0.492726	n.d.	n.d.	n.d.	n.d.	n.d.	n.d.
Rosuvastatin	PhACs	Lipid lowering agents	3.22581	9.95142	n.d.	n.d.	n.d.	n.d.	n.d.	n.d.	n.d.	n.d.	n.d.	n.d.
Rufinamide	PhACs	Psychiatric drugs	3.22581	0.0615328	n.d.	n.d.	3.22581	0.0143136	n.d.	n.d.	n.d.	n.d.	n.d.	n.d.
Saccharine	Food	Sweeteners	22.5806	57.0456	n.d.	221.894	n.d.	n.d.	n.d.	n.d.	25.8065	114.737	n.d.	372.03
Salicylic acid	PhACs	Skin care	16.129	251.494	n.d.	790.825	67.7419	61.6361	n.d.	134.498	35.4839	91.9175	n.d.	211.428
Sarafloxacin	PhACs	Antibiotics	3.22581	1.47781	n.d.	n.d.	n.d.	n.d.	n.d.	n.d.	19.3548	10.2679	n.d.	44.7858
Sertraline	PhACs	Psychiatric drugs	100	121.235	67.4677	210.538	100	131.915	73.1002	200.763	100	181.022	108.415	306.785
Simetone	Pesticides	Herbicides	n.d.	n.d.	n.d.	n.d.	6.45161	0.0166057	n.d.	n.d.	n.d.	n.d.	n.d.	n.d.
Simvastatin	PhACs	Lipid lowering agents	38.7097	2.20581	n.d.	4.611	3.22581	0.0669334	n.d.	n.d.	29.0323	2.5126	n.d.	8.39959
Sitagliptin	PhACs	Diabetes treatment	12.9032	96.8705	n.d.	40.9992	32.2581	67.4702	n.d.	41.1353	6.45161	59.5667	n.d.	n.d.
Sotalol	PhACs	Beta blockers	n.d.	n.d.	n.d.	n.d.	6.45161	1.25835	n.d.	n.d.	n.d.	n.d.	n.d.	n.d.
Spirotetramat	Pesticides	Insecticides	3.22581	0.582505	n.d.	n.d.	25.8065	0.948545	n.d.	1.43264	3.22581	0.325059	n.d.	n.d.
Spiroxamine	Pesticides	Fungicides	32.2581	3.33925	n.d.	8.35043	38.7097	1.29306	n.d.	3.2445	22.5806	1.57849	n.d.	6.23718
Sulfamethazine	PhACs	Antibiotics	n.d.	n.d.	n.d.	n.d.	9.67742	0.421923	n.d.	n.d.	3.22581	0.375837	n.d.	n.d.
Sulfamethoxazole	PhACs	Antibiotics	3.22581	8.41171	n.d.	n.d.	6.45161	1.0268	n.d.	n.d.	3.22581	7.26031	n.d.	n.d.
Sulfanilic acid	PhACs	TPs	n.d.	n.d.	n.d.	n.d.	n.d.	n.d.	n.d.	n.d.	3.22581	34.6097	n.d.	n.d.
Sulfapyridine	PhACs	Antibiotics	77.4194	23.8776	n.d.	52.8068	77.4194	5.45272	n.d.	9.86329	70.9677	28.831	n.d.	86.4827
Sulpiride	PhACs	Psychiatric drugs	25.8065	4.76041	n.d.	18.3393	48.3871	4.29723	n.d.	10.6035	n.d.	n.d.	n.d.	n.d.
Tebuconazole	Pesticides	Fungicides	12.9032	5.50998	n.d.	8.27571	19.3548	5.77516	n.d.	8.55084	12.9032	7.55924	n.d.	8.8114
Tebufenozide	Pesticides	Insecticides	n.d.	n.d.	n.d.	n.d.	3.22581	0.00839825	n.d.	n.d.	n.d.	n.d.	n.d.	n.d.
Tebutam	Pesticides	Herbicides	100	11.3493	6.18245	10.8271	74.1935	4.0734	n.d.	2.99628	100	13.3735	7.80072	12.4333
Telmisartan	PhACs	Antihypertensives	77.4194	363.81	n.d.	635.101	96.7742	548.584	184.542	853.939	77.4194	585.394	n.d.	1049.21
Terbumeton	Pesticides	Herbicides	19.3548	0.372511	n.d.	1.19011	77.4194	0.835888	n.d.	1.74601	n.d.	n.d.	n.d.	n.d.
Terbuthylazine	Pesticides	Herbicides	16.129	0.491511	n.d.	1.55952	16.129	0.17201	n.d.	0.475228	25.8065	0.8213	n.d.	3.17582
Terbutryn	Pesticides	Herbicides	80.6452	20.3574	n.d.	44.6566	83.871	18.5781	n.d.	40.222	80.6452	26.9089	n.d.	58.2074
Tetraglyme	Industrial	Surfactant	n.d.	n.d.	n.d.	n.d.	3.22581	2.9935	n.d.	n.d.	n.d.	n.d.	n.d.	n.d.
Theophylline	PhACs	Asthma treatment	12.9032	4.60703	n.d.	23.4939	64.5161	10.7715	n.d.	23.4596	3.22581	10.9968	n.d.	n.d.
Thiabendazole	Pesticides	Fungicides	83.871	13.6026	n.d.	20.767	58.0645	4.41227	n.d.	11.0438	90.3226	15.5939	11.7169	20.9107
Thiacloprid	Pesticides	Insecticides	3.22581	0.0479463	n.d.	n.d.	3.22581	0.020739	n.d.	n.d.	3.22581	0.120878	n.d.	n.d.
Thiamethoxam	Pesticides	Insecticides	n.d.	n.d.	n.d.	n.d.	3.22581	0.14552	n.d.	n.d.	n.d.	n.d.	n.d.	n.d.
Tiapride	PhACs	Psychiatric drugs	6.45161	3.84698	n.d.	n.d.	19.3548	5.64177	n.d.	3.45759	3.22581	0.479367	n.d.	n.d.
Ticlopidine	PhACs	Blood clot prevention	12.9032	0.719131	n.d.	1.63388	67.7419	2.00754	n.d.	6.22224	n.d.	n.d.	n.d.	n.d.
Tolnaftate	PhACs	Antifungals	6.45161	0.0873615	n.d.	n.d.	n.d.	n.d.	n.d.	n.d.	25.8065	0.493851	n.d.	1.79719
Topiramate	PhACs	Psychiatric drugs	n.d.	n.d.	n.d.	n.d.	3.22581	2.83645	n.d.	n.d.	n.d.	n.d.	n.d.	n.d.
Torasemide	PhACs	Diuretics	6.45161	3.57989	n.d.	n.d.	6.45161	1.3307	n.d.	n.d.	6.45161	3.1772	n.d.	n.d.
Tramadol	PhACs	Pain reliever	90.3226	52.9551	6.6324	90.8217	64.5161	55.5332	n.d.	69.3114	70.9677	32.9309	n.d.	71.3082
Tramadol N-Oxide	PhACs	TPs	6.45161	1.32852	n.d.	n.d.	3.22581	0.00900111	n.d.	n.d.	3.22581	0.780361	n.d.	n.d.
Tramadol-N,N-didesmethyl	PhACs	TPs	3.22581	2.12267	n.d.	n.d.	6.45161	6.4678	n.d.	n.d.	n.d.	n.d.	n.d.	n.d.
Triamterene	PhACs	Diuretics	6.45161	4.8137	n.d.	n.d.	22.5806	5.66362	n.d.	5.93263	16.129	4.6701	n.d.	4.48385
Triclocarban	PCPs	Antimicrobials	77.4194	13.5357	n.d.	39.2245	100	81.399	14.2092	215.437	96.7742	148.66	22.9041	362.555
Triclosan	PCPs	Antimicrobials	100	1188.22	388.045	2202.06	100	1453.32	728.126	2296.99	100	2817.96	1116.72	4723.73
Triethyl phosphate	Industrial	Plasticizer	35.4839	2398.51	n.d.	8305.47	51.6129	317.677	n.d.	1362.87	48.3871	3275.61	n.d.	9797.22
Trifloxystrobin	Pesticides	Fungicides	3.22581	0.100482	n.d.	n.d.	3.22581	0.0425401	n.d.	n.d.	3.22581	0.043415	n.d.	n.d.
Trimethoprim	PhACs	Antibiotics	19.3548	9.5531	n.d.	10.1326	25.8065	13.9943	n.d.	11.4066	16.129	12.1321	n.d.	13.0873
Trimipramine	PhACs	Psychiatric drugs	96.7742	12.1932	3.62452	21.6074	100	11.2176	1.49591	22.3746	96.7742	14.6906	3.93215	23.5981
Trinexapac-ethyl	PhACs	Herbicides	16.129	0.527641	n.d.	1.98857	6.45161	0.059763	n.d.	n.d.	3.22581	0.132249	n.d.	n.d.
Trospium	PhACs	Incontinence treatment	90.3226	52.769	8.97564	89.1961	83.871	36.0204	n.d.	71.6744	n.d.	n.d.	n.d.	n.d.
Ursodeoxycholic acid	PhACs	Cirrhosis treatment	19.3548	282.276	n.d.	814.109	22.5806	154.521	n.d.	385.92	25.8065	336.242	n.d.	768.369
Valsartan Acid	PhACs	TPs	9.67742	12.223	n.d.	n.d.	n.d.	n.d.	n.d.	n.d.	n.d.	n.d.	n.d.	n.d.
Valsartan	PhACs	Angiotensin receptor blockers	100	236.243	63.3344	459.31	87.0968	45.1848	n.d.	76.2994	90.3226	139.34	38.0728	302.781
Venlafaxine	PhACs	Psychiatric drugs	100	74.2925	27.9504	123.524	100	78.5283	16.8552	147.887	100	58.5116	23.4674	98.5115
Venlafaxine N-Oxide	PhACs	TPs	6.45161	0.26388	n.d.	n.d.	3.22581	0.0622635	n.d.	n.d.	n.d.	n.d.	n.d.	n.d.
Verapamil	PhACs	Antihypertensives	38.7097	3.05993	n.d.	7.27742	48.3871	3.58129	n.d.	8.65257	48.3871	3.57664	n.d.	7.61575
Vildagliptin	PhACs	Diabetes treatment	3.22581	0.508998	n.d.	n.d.	3.22581	0.571116	n.d.	n.d.	n.d.	n.d.	n.d.	n.d.
Xylometazoline	PhACs	Decongestant	35.4839	1.85229	n.d.	2.39244	96.7742	2.99745	0.589264	4.0269	6.45161	0.0874135	n.d.	n.d.
n.d. = not detected

## Sheet: Table S6
Table S6. Homologous series tentatively identified in sludge samples (sorted by PLE method used). Frequencies of detection, areas (x103), and identification level confidences are also shown.
Composition	Series	Repeating unit	Tentative name assigned by Compound Discoverer 3.3	Additional info	Formula	Proposed structures	Δ m/z [ppm]	Calculated MW	Kendrick MD	RT [min]	ESI polarity	MS2	ChemSpider hits	mzCloud hits	mzCloud score (%)	MassBank hits	MassBank score (%)	ID Level	MeOH/CA				MeOH + C18				MeOH + Florisil
																			Frequency (%)	Mean area	P10 area	P90 area	Frequency (%)	Mean area	P10 area	P90 area	Frequency (%)	Mean area	P10 area	P90 area
CHFO	1	CF2	Perfluorohexanoic acid	Surfactants	C6 H F11 O2		0.13	313.98	-0.999	8.279	-	Y	18	0	-	10	79.9	2	74.1935	424.73	n.d.	472.499	70.9677	562.136	n.d.	366.925	67.7419	394.057	n.d.	431.699
			PFHpA	(Perfluoalkyl carboxylic acids)	C7 H F13 O2		-0.05	363.977	-0.999	8.86	-	Y	12	0	-	0	-	3	32.2581	80.0032	n.d.	226.056	19.3548	77.3147	n.d.	203.497	6.45161	35.9262	n.d.	n.d.
			Perfluorooctanoic acid (PFOA)		C8 H F15 O2		-0.22	413.974	-0.999	9.3	-	Y	41	1	86.7	4	91.1	2	61.2903	164.288	n.d.	247.614	64.5161	223.493	n.d.	228.301	64.5161	178.239	n.d.	227.096
			PFNA		C9 H F17 O2		0.26	463.971	-0.999	9.659	-	Y	9	0	-	0	-	3	80.6452	139.539	n.d.	184.504	83.871	173.362	n.d.	220.415	70.9677	141.2	n.d.	248.494
			Perfluorodecanoic acid (PFDA)		C10 H F19 O2		0.22	513.967	-0.999	9.961	-	Y	6	1	93.7	2	92.3	2	80.6452	261.604	n.d.	394.118	83.871	687.33	n.d.	967.537	87.0968	413.111	n.d.	721.751
			Perfluoroundecanoic acid		C11 H F21 O2		0.34	563.964	-0.999	10.213	-	Y	4	0	-	1	72.3	2	93.5484	159.201	114.003	192.438	96.7742	366.933	137.417	462.812	100	374.531	267.795	445.096
			PFDoA		C12 H F23 O2		0.22	613.961	-0.999	10.42	-	N	7	0	-	0	-	4	n.d.	n.d.	n.d.	n.d.	25.8065	106.361	n.d.	364.552	35.4839	106.55	n.d.	326.103
CHFOS	1	CF2	Perfluorobutanesulfonic acid	Surfactants	C4 H F9 O3 S		0.82	299.951	-0.03	1.211	-	N	44	0	-	0	-	4	n.d.	n.d.	n.d.	n.d.	29.0323	82.7103	n.d.	304.287	12.9032	27.4425	n.d.	190.37
			Perfluoro-1-pentanesulfonate	(Perfluoalkyl sulfonic acids)	C5 H F11 O3 S		-7.36	349.945	-0.03	6.626	-	Y	31	1	71.5	0	-	2	9.67742	17.9158	n.d.	n.d.	80.6452	996.555	n.d.	1864.3	12.9032	31.6707	n.d.	205.981
			Perfluoro-1-octanesulfonic acid (PFOS)		C8 H F17 O3 S		0.26	499.938	-0.03	9.65	-	Y	8	2	99.9	0	-	2	100	2498.8	255.523	4864.63	100	13069.4	3204.29	27656.2	100	3108.44	319.113	5991.6
CHPO	1	CH2	Tributyl Phosphate	Plasticizers/fire retardants	C12 H27 O4 P		0.58	266.165	0.867646	9.459	-	Y	19	0	-	0	-	3	54.8387	123.973	n.d.	259.695	96.7742	1228.1	379.22	2819.11	70.9677	150.763	n.d.	284.697
			1-Decanol, 2-hexyl-, phosphate, potassium salt	(Alkyl phosphates)	C16 H35 O4 P		0.4	322.227	0.86762	10.595	-	Y	7	0	-	0	-	3	100	2184.63	656.801	5449.26	96.7742	8120.62	1620.54	19418.8	100	3794.97	1161.54	10072.2
			C17 Alkyl phosphate esters		C17 H37 O4 P		1.23	336.243	0.867906	11.128	-	Y	2	0	-	0	-	3	n.d.	n.d.	n.d.	n.d.	93.5484	15606.7	488.073	28997.6	77.4194	14694.1	n.d.	43230.7
			Bis(3,5,5-trimethylhexyl) hydrogen phosphate		C18 H39 O4 P		0.61	350.259	0.867707	11.504	-	Y	11	0	-	0	-	3	3.22581	15.58	n.d.	n.d.	58.0645	392.552	n.d.	881.062	90.3226	1137.88	364.07	2005.61
	2	CH2	Diethyl phosphate	Plasticizers/fire retardants	C4 H11 O4 P		0.99	154.04	10.332	10.32	+	Y	13	2	98.3	0	-	2	100	5296.84	619.471	3501.51	100	5560.61	647.258	3871.52	100	6814.74	540.868	10172.6
			Dibutyl phosphate	(Alkyl phosphates)	C8 H19 O4 P		0.75	210.102	0.867651	10.333	+	Y	22	2	99.5	0		2	100	12015	1205.21	7110.63	100	14147.4	1538.84	10178.7	100	14601.9	1024.65	18042
			Tributyl phosphate		C12 H27 O4 P		1.1	266.165	0.867785	10.396	+	Y	31	6	98.1	4	94.6	2	100	28756.5	17376.6	33989.5	100	25068.1	10753.6	21176.8	100	27504.6	17011.9	31370.2
			Bis(2-ethylhexyl) phosphate		C16 H35 O4 P		0.57	322.227	0.867676	12.572	+	Y	8	2	97.5	1	96.1	2	100	285.872	87.6892	558.03	100	9739.64	3274.33	16392.5	100	3389.21	1438.17	5565.3
			Didecyl hydrogen phosphate		C20 H43 O4 P		-3.65	378.289	0.866115	9.494	+	Y	4	0		0		3	100	906.02	348.558	2027.67	100	1880.38	439.072	3345.71	100	339.708	162.121	580.711
			Tris(2-ethylhexyl) phosphate		C24 H51 O4 P		0.34	434.353	0.867641	12.572	+	Y	8	2	98.9	0		2	100	1416.4	462.767	1851.86	100	125503	48748.1	198976	100	47133	19648.3	73893.9
	3	CH2	Triphenyl phosphate	Plasticizers/fire retardants	C18 H15 O4 P		0.72	326.071	0.706935	10.034	+	Y	4	6	97.9	41	95.7	2	100	32069.9	24004.8	41586.5	100	73847.8	27236.8	120702	100	47528.9	24646.2	60090.5
			Tricresyl phosphate (mixture of ortho, meta, para) - TCP	(Tri-Alkylphenyl phosphates)	C21 H21 O4 P		0.67	368.118	0.706947	10.648	+	Y	4	0	-	0	-	3	100	1898.24	728.695	3051.54	96.7742	3608.99	1200.28	6649.96	100	2408	928.464	4095.21
			Tris(4-ethylphenyl) phosphate		C24 H27 O4 P		0.52	410.165	0.706915	11.14	+	Y	6	0	-	0	-	3	87.0968	1496.54	n.d.	3410.9	93.5484	5736.08	759.037	10308	90.3226	3229.51	401.814	6715.24
			Tris(isopropylphenyl) phosphate		C27 H33 O4 P		0.41	452.212	0.706884	11.527	+	Y	21	0	-	0	-	3	67.7419	342.789	n.d.	720.269	87.0968	4550.47	n.d.	9138.39	93.5484	2792	545.991	4861.16
	4	CH2	Octyl phenyl hydrogen phosphate	Plasticizers/fire retardants/Extractants	C14 H23 O4 P		1.14	286.134	0.814222	10.236	+	Y	18	0	-	0	-	3	100	1088.66	668.8	1307.05	100	1251.4	367.371	1531.7	100	1283.3	827.672	1444.05
			Bis(2-ethylhexyl) phenyl phosphate	(Alkylphenyl phosphates)	C22 H39 O4 P		-0.02	398.259	0.813886	11.719	+	Y	14	0	-	0	-	3	93.5484	690.75	512.66	1045.63	93.5484	2952.61	1081.42	5491.96	96.7742	1571.73	934.944	2217.34
			Diisodecyl phenyl phosphate		C26 H47 O4 P		0.14	454.321	0.813957	12.36	+	Y	1	0	-	0	-	3	3.22581	38.9893	n.d.	n.d.	83.871	4120.98	n.d.	5772.76	67.7419	1205.91	n.d.	2918.92
CHSO	1	C2H4O	14-hydroxy-3,6,9,12-tetraoxatetradecyl hydrogen sulfate	Surfactants	C10 H22 O9 S		0.47	318.099	0.909196	4.23	-	Y	4	0	-	0	-	3	32.2581	84.1794	n.d.	295.167	90.3226	1185.14	275.794	2986.57	48.3871	215.036	n.d.	510.553
			17-hydroxy-3,6,9,12,15-pentaoxaheptadecyl hydrogen sulfate	(Polyethylene glycols sulfonic acids)	C12 H26 O10 S		-0.17	362.125	0.908985	4.593	-	Y	1	0	-	0	-	3	51.6129	127.5	n.d.	300.82	93.5484	2972.01	816.263	7355.94	41.9355	158.555	n.d.	426.514
			pentaglycol ether sulfate		C14 H30 O11 S		-0.1	406.151	0.909005	4.905	-	Y	10	0	-	0	-	3	54.8387	151.158	n.d.	346.161	96.7742	3901.62	834.889	7725.41	77.4194	354.002	n.d.	662.83
			hexaglycol ether sulfate		C16 H34 O12 S		0.11	450.177	0.909094	5.174	-	Y	1	2	83.9	0	-	2	67.7419	194.919	n.d.	405.817	96.7742	4309.11	931.602	8548.85	77.4194	380.852	n.d.	702.506
			heptaglycol ether sulfate		C18 H38 O13 S		0.13	494.203	0.909111	5.411	-	Y	1	0	-	0	-	3	61.2903	179.295	n.d.	403.181	93.5484	3278.99	744.192	6814.82	74.1935	303.375	n.d.	604.028
			octoglycol ether sulfate		C20 H42 O14 S		0.19	538.23	0.909149	5.621	-	Y	3	0	-	0	-	3	41.9355	107.79	n.d.	326.622	93.5484	2600.41	578.669	4971.41	48.3871	168.292	n.d.	423.269
			nonaglycol ether sulfate		C22 H46 O15 S		0.41	582.256	0.909282	5.812	-	Y	14	0	-	0	-	3	51.6129	154.731	n.d.	365.844	96.7742	2561.11	656.352	4810.21	48.3871	159.358	n.d.	397.194
			decaglycol ether sulfate		C24 H50 O16 S		0.61	626.282	0.909427	5.986	-	Y	10	0	-	0	-	3	41.9355	117.089	n.d.	323.47	93.5484	2025.28	508.781	3887.65	29.0323	79.8797	n.d.	285.847
	2	CH2	Nonylbenzenesulphonic acid	Surfactants	C15 H24 O3 S		0.48	284.145	0.827473	9.975	-	Y	33	0	-	0	-	3	64.5161	743.87	n.d.	1469.11	93.5484	4494.79	521.401	9045.84	83.871	2144.83	n.d.	2014.84
			C10-LAS	(Alkylbenzene sulfonates)	C16 H26 O3 S		0.18	298.16	0.827388	10.264	-	Y	18	15	81.9	15	97.6	2	100	200284	81822.4	352502	100	974175	341788	1.66202e+06	100	252071	98807	467963
			C11-LAS		C17 H28 O3 S		0.05	312.176	0.82735	10.505	-	Y	9	0	-	6	95.7	2	100	982343	358165	1.55225e+06	100	4.56633e+06	1.80318e+06	7.20122e+06	100	1.26615e+06	511048	2.10204e+06
			4-Dodecylbenzenesulfonic acid		C18 H30 O3 S		-0.07	326.192	0.827312	10.715	-	Y	18	10	98.6	5	91	2	100	1.69586e+06	614698	2.88867e+06	100	7.88961e+06	3.17726e+06	1.13192e+07	100	2.61767e+06	1.5312e+06	3.98723e+06
			Tridecan-1-yl benzenesulphonate HS1		C19 H32 O3 S		-0.69	340.207	0.827102	10.9	-	Y	16	0	-	0	-	3	100	1.27267e+06	353374	2.04434e+06	100	7.06727e+06	3.98675e+06	1.0442e+07	100	2.57586e+06	1.31125e+06	3.81424e+06
			Pentadecylbenzenesulphonic acid		C21 H36 O3 S		-0.24	368.238	0.827249	10.951	-	Y	7	0	-	0	-	3	58.0645	11497.6	n.d.	30341.2	70.9677	75657	n.d.	177230	77.4194	37645.9	n.d.	66540.3
			Potassium hexadecylbenzenesulphonate		C22 H38 O3 S		-0.21	382.254	0.827254	11.065	-	Y	11	0	-	0	-	3	100	13948.1	6136.87	20183.4	48.3871	80780.2	n.d.	200901	93.5484	58539.5	21315.3	99486.6
			Sodium dinonylbenzenesulphonate		C24 H42 O3 S		0.26	410.286	0.827443	11.296	-	Y	8	0	-	0	-	3	61.2903	462.1	n.d.	1040.14	100	25113	13097	42389.2	90.3226	12079.7	3439.99	25635.3
			Methyloctadecylbenzenesulphonic acid		C25 H44 O3 S		1.03	424.302	0.827771	11.44	-	Y	8	0	-	0	-	3	n.d.	n.d.	n.d.	n.d.	96.7742	9825.92	3279.94	12604.9	77.4194	1943.56	n.d.	4612.9
			Benzenesulfonic acid, mono-C16-24-alkyl derivs., calcium salts		C26 H46 O3 S		0.36	438.317	0.827492	11.568	-	Y	3	0	-	0	-	3	n.d.	n.d.	n.d.	n.d.	96.7742	8102.53	2152.84	14469.2	83.871	1836.93	n.d.	3864.76
	3	CH2	Poly(oxy-1,2-ethanediyl), .alpha.-sulfo-.omega.-[(1,1,3,3-tetramethylbutyl)phenoxy]-, sodium salt	Surfactants	C14 H22 O4 S		0.57	286.124	0.804554	9.498	-	Y	9	0	-	0	-	3	100	353.101	155.805	616.706	93.5484	1972.49	177.309	5490.5	93.5484	363.643	145.001	593.162
			Poly(oxy-1,2-ethanediyl), .alpha.-(2-sulfoethyl)-.omega.-[[2,2,4(or 2,4,4)-trimethylpentyl]phenoxy]-, sodium salt	(Alkyl phenoxypropanesulfonates)	C16 H26 O4 S		0.45	314.155	0.804531	10.314	-	Y	25	0	-	0	-	3	74.1935	1468.61	n.d.	3659.49	83.871	7964.12	n.d.	18818.9	74.1935	1317.3	n.d.	2783.06
			Poly(oxy-1,2-ethanediyl), .alpha.-(4-nonylphenyl)-.omega.-(2-sulfoethoxy)-, sodium salt		C17 H28 O4 S		0.33	328.171	0.804497	10.547	-	Y	1	0	-	0	-	3	100	9599.12	2290.94	18650.8	93.5484	32143.8	2486.23	63627.5	96.7742	11458	5573.95	20143.8
			Sodium 3-(4-nonylphenoxy)propanesulphonate		C18 H30 O4 S		-0.38	342.186	0.804262	10.758	-	Y	4	0	-	0	-	3	100	11476.4	2795.65	21877.1	96.7742	44738.7	12640.9	89139.4	100	13998.2	4864.88	23264.7
	4	CH2	Sodium hydrogen 2-sulphonatotetradecanoate	Surfactants	C14 H28 O5 S		0.41	308.166	0.821767	10.265	-	Y	12	0	-	0	-	3	48.3871	974.252	n.d.	2096.52	9.67742	274.619	n.d.	n.d.	96.7742	681.733	186.908	900.204
			Disodium 2-sulphonatopalmitate	(Alkyl ester sulfonates)	C16 H32 O5 S		0.54	336.197	0.821823	10.179	-	Y	9	0	-	0	-	3	100	7321.53	627.484	13796.8	96.7742	15204	1076.06	32031.9	70.9677	808.29	n.d.	1669.75
			Disodium 2-sulphonatooctadecanoate		C18 H36 O5 S		-0.08	364.228	0.821613	10.716	-	Y	12	0	-	0	-	3	51.6129	882.589	n.d.	2213.36	64.5161	3373.1	n.d.	8654.41	45.1613	829.141	n.d.	2597.53
			C17 Fatty acid methyl Ester Sulphonate		C20 H40 O5 S		-0.32	392.26	0.821519	11.23	-	Y	7	0	-	0	-	3	100	7143.67	4053.92	10680.4	35.4839	4261.94	n.d.	14265.2	83.871	7427.4	n.d.	10665.6
	5	CH2	(2-hydroxyethyl)ammonium 5-methylheptyl sulphate	Surfactants	C8 H18 O4 S		0.39	210.093	0.85807	8.341	-	Y	11	0	-	0	-	3	100	562.652	379.698	827.345	80.6452	1349.24	n.d.	2649.04	100	1444.81	1045.44	1919.91
			Sodium 2-hydroxydecanesulphonate	(Alkyl sulfates)	C10 H22 O4 S		0.69	238.124	0.858151	9.565	-	N	13	0	-	0	-	4	22.5806	30.3468	n.d.	138.195	90.3226	464.814	173.041	901.533	32.2581	53.6201	n.d.	180.785
			Dodecyl sulfate		C12 H26 O4 S		0.18	266.155	0.858035	10.244	-	Y	6	6	98.5	2	85.8	2	100	22819.7	15050.5	29532	100	48636.3	20649.2	58649.2	100	46668.9	34242.5	55856.5
			Poly(oxy-1,2-ethanediyl), .alpha.-sulfo-.omega.-(tridecyloxy)-		C13 H28 O4 S		0.75	280.171	0.858198	10.507	-	Y	5	0	-	0	-	3	96.7742	873.028	218.017	1186.92	41.9355	517.824	n.d.	1389.72	93.5484	1096.02	549.981	1521.14
			Myristyl sulfate		C14 H30 O4 S		0.72	294.187	0.858199	10.733	-	Y	7	2	87.9	0	-	2	100	5007.7	2776.84	7456.27	100	25277	6312.64	20880.8	100	14055.6	7198.71	13016
			Sodium (2-hexyldecyl) sulphate		C16 H34 O4 S		0.16	322.218	0.858038	11.12	-	Y	7	0	-	0	-	3	100	1210.35	850.298	1635.08	96.7742	83616.8	13988.2	83359.2	90.3226	29835.4	3753.53	51815.2
			Sodium heptadecyl sulphate		C17 H36 O4 S		0.22	336.233	0.85806	11.237	-	Y	3	45	82.4	0	-	2	3.22581	1.8559	n.d.	n.d.	83.871	4050.03	n.d.	6531.86	61.2903	875.945	n.d.	1528.9
			Poly(oxy-1,2-ethanediyl), .alpha.-sulfo-.omega.-(octadecyloxy)-, sodium salt		C18 H38 O4 S		-0.42	350.249	0.857841	11.465	-	Y	6	0	-	0	-	3	90.3226	248.529	125.385	360.282	96.7742	83683	9002.87	44406.7	100	12142.5	2052.43	21286.3
	6	CH2	Sodium 1-acetoxytetradecanol sulphate	Surfactants	C16 H32 O6 S		-0.18	352.192	0.798634	9.686	-	Y	13	0	-	0	-	3	45.1613	256.842	n.d.	328.036	87.0968	2344.53	n.d.	1364.04	12.9032	158.343	n.d.	192.165
			9-(sulphooxy)octadecanoic acid	(Sulfoalkyl carboxylic acids)	C18 H36 O6 S		-0.01	380.223	0.798694	9.286	-	Y	7	0	-	0	-	3	35.4839	412.97	n.d.	627.452	93.5484	6128.06	783.691	10970.2	35.4839	479.538	n.d.	361.91
			Sodium 1-methyl 9-(sulphooxy)octadecanoate		C19 H38 O6 S		-0.09	394.239	0.798662	10.315	-	N	9	0	-	0	-	4	80.6452	327.671	n.d.	699.724	45.1613	373.915	n.d.	1049.51	83.871	473.009	n.d.	1258.63
			Sodium 10-acetoxy-1-octyldecyl sulphate		C20 H40 O6 S		-0.27	408.254	0.798589	10.309	-	Y	33	0	-	0	-	3	90.3226	504.128	126.608	747.312	96.7742	1454.15	397.668	2715.12	90.3226	581.449	135.09	1751.22
	7	CH2	(2-hydroxyethyl)ammonium 2-(dodecyloxy)ethyl sulphate	Surfactants	C14 H30 O5 S		0.78	310.182	0.835285	10.506	-	Y	2	0	-	0	-	3	100	138775	16156.3	251186	100	223210	2784.75	614383	100	198511	15606.7	349370
			Sodium hydroxy(tridecyloxy)propanesulphonate	(Alkyl ethyl sulfates)	C16 H34 O5 S		0.89	338.213	0.835344	10.907	-	Y	4	0	-	0	-	3	100	39270.3	1076.14	130928	96.7742	232881	1270.33	934310	100	84230.9	1486.03	332705
			C17-Alkyl 1 ethyl sulfate		C19 H40 O5 S		-0.45	380.259	0.834871	11.103	-	Y	9	0	-	0	-	3	100	931.183	753.805	1119.63	83.871	50489	n.d.	135260	83.871	20522.6	n.d.	47401.4
			1-Hydroxy-3-(octadecyloxy)-2-propanyl 1-propanesulfonate		C24 H50 O5 S		0.03	450.338	0.835057	11.353	-	Y	2	0	-	0	-	3	41.9355	273.242	n.d.	509.472	100	28726	3146.26	38485.8	96.7742	15761.2	2261.9	38174.7
			-		C26 H54 O5 S		-0.01	478.369	0.835039	11.596	-	Y	0	0	-	0	-	4	58.0645	1167.77	n.d.	3570.78	96.7742	99406.1	12888.1	188204	93.5484	75490.9	10191.2	135636
			-		C28 H58 O5 S		-0.68	506.4	0.8347	11.884	-	Y	2	0	-	0	-	4	n.d.	n.d.	n.d.	n.d.	90.3226	5822.66	649.338	13173.3	100	11567.6	1991.89	21255.3
	8	CH2	Ethofumesate	Surfactants	C13 H18 O5 S		0.61	286.088	0.768219	5.721	-	Y	18	0	-	0	-	3	12.9032	43.3869	n.d.	242.8	16.129	97.2763	n.d.	435.291	3.22581	10.5083	n.d.	n.d.
			8-(4-Sulfophenyl) octanoic acid	(Sulfophenyl carboxylic acids)	C14 H20 O5 S		0.27	300.103	0.768125	7.964	-	Y	18	6	83.4	9	88.9	2	3.22581	54.1282	n.d.	n.d.	51.6129	5439.15	n.d.	5605.61	3.22581	6.325	n.d.	n.d.
			SPA-9C (TENTATIVE)		C15 H22 O5 S		0.04	314.119	0.768058	8.5	-	Y	22	0	-	2	82.7	2	3.22581	69.0909	n.d.	n.d.	51.6129	8111.33	n.d.	9073.67	3.22581	8.41959	n.d.	n.d.
			10-(4-sulfophenyl)decanoic acid		C16 H24 O5 S		0.81	328.135	0.768311	9.943	-	Y	8	0	-	0	-	3	n.d.	n.d.	n.d.	n.d.	58.0645	219.617	n.d.	526.642	n.d.	n.d.	n.d.	n.d.
			Poly(oxy-1,2-ethanediyl), .alpha.-acetyl-.omega.-(isononylsulfophenoxy)-		C17 H26 O5 S		-0.27	342.15	0.767954	9.163	-	Y	8	0	-	0	-	3	n.d.	n.d.	n.d.	n.d.	74.1935	2568.24	n.d.	7487.52	n.d.	n.d.	n.d.	n.d.
			C13-SPC		C19 H30 O5 S		0.15	370.181	0.7681	10.354	-	N	24	0	-	0	-	4	n.d.	n.d.	n.d.	n.d.	32.2581	104.348	n.d.	390.808	n.d.	n.d.	n.d.	n.d.
			4-methyl-11-(4-sulfophenyl)tridecanoic acid		C20 H32 O5 S		0.1	384.197	0.768083	10.42	-	N	19	0	-	0	-	4	n.d.	n.d.	n.d.	n.d.	35.4839	93.7416	n.d.	294.656	n.d.	n.d.	n.d.	n.d.
			C15-SPC		C21 H34 O5 S		-0.08	398.213	0.768012	10.44	-	N	19	0	-	0	-	4	12.9032	23.1376	n.d.	80.6656	35.4839	151.811	n.d.	466.79	9.67742	11.8388	n.d.	n.d.
	9	CH2	Phenoxathiin	Polyamide production	C12 H8 O S		1.02	200.03	0.806433	7.746	+	Y	33	0	-	0	-	3	45.1613	73.5558	n.d.	214.132	87.0968	496.087	n.d.	825.683	58.0645	135.023	n.d.	258.788
			Benzaldehyde, p-phenylthio-		C13 H10 O S		0.9	214.045	0.806423	8.422	+	Y	42	0	-	0	-	3	29.0323	104.24	n.d.	329.681	93.5484	1231.07	326.739	1909.63	54.8387	271.543	n.d.	478.342
			1-(4-(Phenylthio)phenyl)ethan-1-one		C14 H12 O S		0.78	228.061	0.806408	9.037	+	Y	58	0	-	0	-	3	93.5484	519.132	155.234	875.402	96.7742	3004.15	776.067	3976.25	96.7742	719.471	332.14	1143.11
			1-Phenyl-2-((phenylmethyl)thio)ethan-1-one		C15 H14 O S		0.88	242.077	0.806443	9.515	+	Y	44	0	-	0	-	3	83.871	767.388	n.d.	1489.96	93.5484	4674.5	1198.94	7599.64	87.0968	1070.73	n.d.	1802.87
			S-Phenyl 2,4,6-trimethylbenzenecarbothioate		C16 H16 O S		1.06	256.092	0.806501	9.909	+	Y	61	0	-	0	-	3	58.0645	239.15	n.d.	663.656	83.871	3810.46	n.d.	7323	67.7419	405.144	n.d.	1012.47
			3-(2-Methylphenyl)-1-[2-(methylthio)phenyl]-1-propanone		C17 H18 O S		0.98	270.108	0.806494	10.253	+	Y	43	0	-	0	-	3	93.5484	568.307	146.026	1063.59	100	2963.11	723.273	6146.59	93.5484	793.702	184.846	1761.72
CHNSO	1	CH2	{5-[(Dimethylamino)methyl]furan-2-yl}methanethiol	Fungicides/antibacterials	C8 H13 N O S		0.44	171.072	0.880838	8.801	-	Y	32	0	-	0	-	3	74.1935	373.557	n.d.	886.837	90.3226	1333.53	138.989	3278.94	77.4194	414.221	n.d.	954.512
			3-(Dimethylamino)-1-(2-thienyl)-1-propanol		C9 H15 N O S		0.53	185.088	0.880861	9.897	-	N	26	0	-	0	-	4	32.2581	65.7366	n.d.	236.06	87.0968	486.294	n.d.	818.75	54.8387	119.053	n.d.	260.011
			Cevimeline		C10 H17 N O S		0.29	199.103	0.880821	10.318	-	N	16	0	-	0	-	4	19.3548	31.3962	n.d.	116.715	74.1935	229.012	n.d.	436.359	51.6129	79.4636	n.d.	180.455
			Octhilinone		C11 H19 N O S		0.56	213.119	0.880883	10.332	-	Y	14	0	-	0	-	3	51.6129	138.029	n.d.	391.157	70.9677	529.564	n.d.	1317.1	64.5161	182.878	n.d.	413.249
			(3E)-3-[(Hexylsulfanyl)methylene]-1-isobutyl-2-azetidinone		C14 H25 N O S		0.71	255.166	0.880944	11.433	-	Y	2	0	-	0	-	3	n.d.	n.d.	n.d.	n.d.	90.3226	615.439	118.609	1192.58	83.871	277.232	n.d.	519.003
			(3E)-3-[(Hexylsulfanyl)methylene]-1-isobutyl-2-pyrrolidinone		C15 H27 N O S		0.78	269.182	0.880973	11.578	-	Y	3	0	-	0	-	3	6.45161	6.38736	n.d.	n.d.	93.5484	770.632	149.338	1484.82	83.871	389.52	n.d.	777.83
			(3E)-3-[(Hexylsulfanyl)methylene]-1-isobutyl-2-piperidinone		C16 H29 N O S		0.4	283.197	0.880876	11.861	-	Y	2	0	-	0	-	3	n.d.	n.d.	n.d.	n.d.	96.7742	937.425	208.41	1803.14	96.7742	574.932	184.468	1147.94
			1-(2,2-Dicyclohexyl-1,3-oxathiolan-5-yl)-N,N-dimethylmethanamine		C18 H33 N O S		0.56	311.228	0.880936	12.075	-	N	1	0	-	0	-	4	n.d.	n.d.	n.d.	n.d.	83.871	566.509	n.d.	1518.1	96.7742	546.986	126.597	1010.62
			2-Hexadecyl-1,2-thiazol-3(2H)-one		C19 H35 N O S		0.38	325.244	0.880886	12.225	-	N	1	0	-	0	-	4	n.d.	n.d.	n.d.	n.d.	87.0968	535.465	n.d.	1239.34	90.3226	464.695	131.166	867.554
	2	CH2	-	Natural products	C31 H63 N O5 S		0.1	561.443	0.815837	12.153	-	Y	0	0	-	0	-	4	n.d.	n.d.	n.d.	n.d.	100	14489.9	4634.85	31325.6	100	9355.31	4270.45	17776.8
			sulfobacin B	(fatty amides)	C32 H65 N O5 S		-0.06	575.458	0.815744	12.269	-	Y	2	0	-	0	-	3	93.5484	991.15	376.313	1971.37	96.7742	171860	59661	290120	100	156934	80721.5	245724
			-		C33 H67 N O5 S		0.02	589.474	0.815794	12.568	-	Y	0	0	-	0	-	4	93.5484	1979.44	391.051	4417.34	100	325545	108339	748997	100	302915	71574.3	568812
			-		C34 H69 N O5 S		0.08	603.49	0.815827	12.703	-	Y	0	0	-	0	-	4	87.0968	660.742	n.d.	1306.14	100	112607	14399.3	208103	90.3226	162730	4736.77	299855
			-		C35 H71 N O5 S		0.39	617.506	0.816022	13.063	-	Y	0	0	-	0	-	4	9.67742	74.3204	n.d.	n.d.	38.7097	6783.68	n.d.	23249.6	96.7742	56349.4	7828.87	100442
	3	CH2	1,2-Benzisothiazolin-3-one	Benzoisothiazoles	C7 H5 N O S		1.23	151.009	0.840729	6.47	+	Y	38	4	96.3	0	-	1	100	1288.93	465.957	2115.91	100	987.65	469.624	1614.31	100	767.153	446.357	1153.97
			2-Hydroxybenzothiazole		C7 H5 N O S		1.08	151.009	0.840722	7.57	+	Y	38	2	99.3	8	87.9	2	100	595.109	284.025	977.311	100	1733	351.134	3419.79	100	772.127	296.66	1453.46
			2-Methyl-1,2-benzoisothiazolin-3-one		C8 H7 N O S		1.07	165.025	0.840732	6.669	+	Y	66	0	-	0	-	3	100	903.483	525.881	1292.85	100	1131.09	337.033	2055.12	100	559.895	292.278	831.826
			2-Methyl-1,2-benzoisothiazolin-3-one		C8 H7 N O S		0.97	165.025	0.840732	7.069	+	Y	66	0	-	0	-	3	100	163.372	133.555	189.08	100	600.529	292.474	1061.81	100	267.355	163.456	378.75
			o-Ethoxyphenyl isothiocyanate		C9 H9 N O S		0.87	179.041	0.840732	8.398	+	Y	92	0	-	0	-	3	100	213.929	126.392	322.374	100	836.388	437.374	1371.09	100	292.205	175.93	443.8
			1,2-Benzisothiazol-3(2H)-one, 2-butyl-		C11 H13 N O S		0.8	207.072	0.840732	9.001	+	Y	81	0	-	0	-	3	100	330.542	121.847	580.33	100	1005.9	216.443	1587.45	100	493.717	155.007	915.801
CHN	1	CH2	N,N-diethyl-N'-[(isopropyl)carbonimidoyl]propane-1,3-diamine	Imidazoles	C11 H23 N3		0.62	197.189	0.969136	8.48	+	Y	24	0	-	0	-	3	16.129	876.971	n.d.	443.198	32.2581	4061.25	n.d.	2680.44	3.22581	7.27575	n.d.	n.d.
			1H-Imidazole-1-ethanamine, 2-heptyl-4,5-dihydro-		C12 H25 N3		0.83	211.205	0.969188	8.587	+	Y	20	0	-	0	-	3	96.7742	1639.6	234.548	3232.34	100	7302.38	1250.04	13867.6	n.d.	n.d.	n.d.	n.d.
			2-(Dimethylheptyl)-4,5-dihydro-1H-imidazole-1-ethylamine		C14 H29 N3		1.04	239.236	0.969261	9.536	+	Y	7	0	-	0	-	3	100	5309.72	1033.72	11369.5	100	26151.9	4247.25	62813.3	3.22581	4.15494	n.d.	n.d.
			2,4,6-Tris(2-methyl-2-propanyl)-1,3,5-triazabicyclo[3.1.0]hexane		C15 H31 N3		0.81	253.252	0.969219	9.913	+	Y	4	0	-	0	-	3	n.d.	n.d.	n.d.	n.d.	48.3871	236.654	n.d.	605.563	n.d.	n.d.	n.d.	n.d.
			1,2-Ethanediamine, N-(1,3-dimethylbutylidene)-N'-[2-[(1,3-dimethylbutylidene)amino]ethyl]		C16 H33 N3		0.63	267.268	0.969182	10.231	+	Y	6	0	-	0	-	3	100	18339.2	4592.76	43456.7	100	153130	28190.8	396054	80.6452	394.448	n.d.	1076.49
			4,5-Dihydro-2-tridecyl-1H-imidazole-1-ethylamine		C18 H37 N3		0.65	295.299	0.969207	10.754	+	Y	6	0	-	0	-	3	90.3226	1254.19	205.924	2588.27	100	12884.2	3314.13	26052.7	32.2581	70.842	n.d.	187.6
			4,5-Dihydro-2-pentadecyl-1H-imidazole-1-ethylamine		C20 H41 N3		0.46	323.33	0.969162	11.135	+	Y	5	0	-	0	-	3	51.6129	318.089	n.d.	724.534	90.3226	7930.07	191.992	20516.5	6.45161	10.9822	n.d.	n.d.
			1H-Imidazole-1-ethanamine, 2-heptadecyl-4,5-dihydro-		C22 H45 N3		0.53	351.362	0.9692	11.479	+	Y	5	0	-	0	-	3	3.22581	12.111	n.d.	n.d.	58.0645	1299.33	n.d.	2763.7	n.d.	n.d.	n.d.	n.d.
	2	CH2	Coniine	Alkaloids	C8 H17 N		0.78	127.136	0.994237	4.328	+	Y	111	3	84.8	0	-	2	100	1674.06	658.165	2445.52	90.3226	2914.38	857.983	4829.89	48.3871	211.368	n.d.	543.753
			Cyclooctylmethylamine		C9 H19 N		0.97	141.152	0.994275	7.226	+	N	96	0	-	0	-	4	3.22581	15.1848	n.d.	n.d.	32.2581	120.987	n.d.	289.431	6.45161	15.2562	n.d.	n.d.
			Propylhexedrine		C10 H21 N		0.8	155.168	0.994262	7.937	+	Y	97	1	71.8	0	-	2	22.5806	128.184	n.d.	150.417	74.1935	799.66	n.d.	972.85	22.5806	82.2089	n.d.	142.615
			Azacyclotridecane		C12 H25 N		0.99	183.199	0.994319	8.493	+	Y	39	0	-	0	-	3	n.d.	n.d.	n.d.	n.d.	41.9355	73.1379	n.d.	189.612	n.d.	n.d.	n.d.	n.d.
			Schiff bases, C11-14-tert-alkyl methylene		C13 H27 N		0.93	197.215	0.994322	8.921	+	Y	31	0	-	0	-	3	58.0645	308.611	n.d.	749.612	74.1935	1443.76	n.d.	2953.14	32.2581	93.3006	n.d.	223.688
			N,N-diethyl-3,7-dimethyloct-2-ene-1-amine		C14 H29 N		0.45	211.23	0.994233	10.128	+	Y	18	0	-	0	-	3	100	1025.74	471.417	1786.28	100	7445.79	3233.32	11861.3	9.67742	7.92801	n.d.	n.d.
			N-Isononylcyclohexylamine		C15 H31 N		0.82	225.246	0.994322	11.696	+	N	15	0	-	0	-	4	96.7742	715.448	408.454	1044.62	41.9355	403.612	n.d.	1333.11	67.7419	762.949	n.d.	1348.01
			PALMITOLEYLAMINE		C16 H33 N		1.02	239.262	0.994381	12.872	+	Y	13	0	-	0	-	3	100	1373.09	388.403	2289.83	100	20044.4	4996.92	23687.2	12.9032	49.8526	n.d.	196.254
			Piperidine, 1-dodecyl-		C17 H35 N		0.96	253.277	0.99438	13.087	+	Y	10	0	-	0	-	3	9.67742	11.8133	n.d.	n.d.	45.1613	454.971	n.d.	1089.41	n.d.	n.d.	n.d.	n.d.
	3	CH2	1-Methylpiperazine	Alkylpiperazines	C5 H12 N2		0.17	100.1	0.988292	3.579	+	Y	73	0	-	0	-	3	80.6452	485.126	n.d.	769.128	45.1613	909.374	n.d.	2751.71	19.3548	136.442	n.d.	547.72
			1,4-Dimethylpiperazine		C6 H14 N2		0.36	114.116	0.988316	5.036	+	Y	122	3	81.1	0	-	2	93.5484	810.664	144.831	1403.23	100	5947.68	580.047	11744.6	96.7742	1389.21	410.848	2679.93
			1-Ethylpyrrolidin-2-ylmethylamine		C7 H16 N2		0.7	128.131	0.988365	6.279	+	Y	128	0	-	0	-	3	74.1935	307.172	n.d.	635.894	100	2850.75	350.108	5770.06	90.3226	574.237	176.633	1023.48
			1,3-Cyclohexanedimethanamine		C8 H18 N2		1.06	142.147	0.988426	7.314	+	Y	146	0	-	0	-	3	87.0968	259.287	n.d.	494.273	100	2075.56	323.314	3935.48	96.7742	450.976	226.234	700.417
			2,2,6,6-Tetramethylpiperidin-4-amine		C9 H20 N2		1.08	156.163	0.988444	8.119	+	Y	117	0	-	0	-	3	100	381.705	193.567	679.431	100	2611.06	467.63	5378.83	100	737.336	455.702	1200.9
			Isophorone diamine		C10 H22 N2		0.91	170.178	0.988431	8.751	+	Y	95	0	-	0	-	3	100	493.74	266.974	780.705	100	2609.28	559.059	5313.81	100	843.591	427.16	1308.47
			2-Hexanone, 5-methyl-, (1,1-dimethylethyl)hydrazone		C11 H24 N2		0.76	184.194	0.988414	9.264	+	Y	36	0	-	0	-	3	74.1935	194.068	n.d.	438.728	80.6452	1151.67	n.d.	2595.95	90.3226	349.869	127.707	658.628
			(E)-N,N,N',N'-tetraethyl-2-butene-1,4-diamine		C12 H26 N2		0.92	198.21	0.988458	9.69	+	Y	28	0	-	0	-	3	96.7742	686.077	247.927	1044.1	100	6085.05	1099.89	10265.1	96.7742	1546.45	414.747	2650.11
			N-Butyl-2,2,6,6-tetramethylpiperidin-4-amine		C13 H28 N2		0.76	212.225	0.988437	10.055	+	Y	20	0	-	0	-	3	58.0645	172.229	n.d.	438.857	96.7742	2004.37	387.822	4084.08	96.7742	930.536	309.874	1340.69
			(2E)-2-Dodecylidene-1,1-dimethylhydrazine		C14 H30 N2		0.92	226.241	0.988483	10.36	+	Y	15	0	-	0	-	3	64.5161	162.047	n.d.	351.518	67.7419	3052.37	n.d.	6923.19	83.871	2010.49	n.d.	4544.43
			Pentolonium tartrate		C15 H32 N2		0.92	240.257	0.988497	10.548	+	Y	12	0	-	0	-	3	70.9677	347.567	n.d.	745.75	93.5484	5635.8	604.083	13060.7	100	4697.41	924.003	8427.09
			N4-cyclohexyl-2-methyl-N2-(2-methylpropyl)pentane-2,4-diamine		C16 H34 N2		0.78	254.272	0.988472	10.852	+	Y	30	0	-	0	-	3	29.0323	52.8161	n.d.	195.473	96.7742	2209.24	665.084	4178.61	96.7742	1745.27	524.183	3069.62
	4	CH2	3-Aminoquinoline	Aminoquinolines	C9 H8 N2		0.94	144.069	0.908015	4.599	+	Y	112	8	96.9	0	-	2	58.0645	158.665	n.d.	347.346	77.4194	935.966	n.d.	1811.8	38.7097	185.645	n.d.	457.373
			4-Amino-2-methylquinoline		C10 H10 N2		1.02	158.085	0.908039	5.207	+	Y	198	0	-	0	-	3	38.7097	79.69	n.d.	235.604	77.4194	495.897	n.d.	906.383	38.7097	116.164	n.d.	343.707
			3,5-Dimethyl-1-phenylpyrazole		C11 H12 N2		1.01	172.1	0.908052	5.505	+	Y	188	2	86.9	0	-	2	48.3871	437.834	n.d.	368.569	90.3226	3606.14	212.846	4916.61	22.5806	464.246	n.d.	357.093
			Detomidine		C12 H14 N2		1.03	186.116	0.908071	6.109	+	Y	180	0	-	0	-	3	48.3871	207.151	n.d.	404.025	77.4194	1130.14	n.d.	1938.65	38.7097	135.732	n.d.	441.021
			Tetrahydrozoline		C13 H16 N2		1.17	200.132	0.908113	9.732	+	Y	141	0	-	0	-	3	35.4839	88.9957	n.d.	271.49	74.1935	381.094	n.d.	762.966	45.1613	109.585	n.d.	302.285
	5	CH2	N,N-dimethylisobutylamine	Surfactants	C6 H15 N		0.27	101.12	0.00756403	5.092	+	Y	41	0	-	0	-	3	100	2084.18	768.081	3649.21	100	12137.1	4203.61	20053.9	96.7742	1545.2	645.18	2365.32
			N,N-Diisopropylethylamine (DIPEA)	(Alkylamines)	C8 H19 N		0.72	129.152	0.00762972	5.394	+	Y	58	3	77.5	0	-	2	100	9602.75	3662.32	15003.2	100	35583.6	10920.9	68928.8	100	6064.9	2204.18	10720.4
			Diisobutylamine		C8 H19 N		0.71	129.152	0.00762851	7.91	+	Y	58	0	-	0	-	3	61.2903	219.729	n.d.	487.371	93.5484	898.204	480.77	1732.25	9.67742	29.2837	n.d.	n.d.
			2-ethyl-N,N-dimethylhexylamine		C10 H23 N		0.96	157.183	0.00768765	7.741	+	Y	41	0	-	0	-	3	100	602.796	217.034	937.821	100	1600.64	309.926	3032.84	100	661.585	338.363	957.026
			Undecylamine		C11 H25 N		0.91	171.199	0.00769217	9.113	+	Y	34	0	-	0	-	3	96.7742	2393.96	573.757	6090.22	96.7742	7998.64	1220.79	19408.5	96.7742	1122.85	284.93	2710.22
			Undecylamine		C11 H25 N		0.81	171.199	0.00767571	7.509	+	Y	34	0	-	0	-	3	93.5484	823.963	188.836	1743	96.7742	1851.81	672.64	3066.15	35.4839	523.564	n.d.	1632.86
			Dihexylamine		C12 H27 N		0.81	185.214	0.00768627	9.02	+	Y	26	8	98.5	0	-	2	100	11584.8	3377.86	19033.4	100	37107	6924.69	81533.5	100	8926.47	3059.58	15354.6
			Dodecylamine		C12 H27 N		0.66	185.214	0.00765996	9.996	+	Y	26	8	93.7	0	-	2	100	5648.9	3349.37	7902.53	100	21927.1	5777.5	40067.6	100	9142.05	5862.36	12828.3
			Tributylamine		C12 H27 N		0.85	185.215	0.00769445	6.851	+	Y	26	8	98.5	12	91.8	2	93.5484	807.68	137.759	1522.86	93.5484	2833.37	252.125	3557.25	93.5484	700.236	214.603	1217.95
			N-methyldodecylamine		C13 H29 N		0.81	199.23	0.00769741	9.951	+	Y	23	0	-	0	-	3	100	32508.9	15062.5	47220	100	151181	33445.5	206630	100	24845.5	13754.5	38888.5
			N-methyldodecylamine		C13 H29 N		0.93	199.23	0.00772206	8.873	+	Y	23	0	-	0	-	3	100	10418.1	4197.54	17561	100	45287.4	10464.6	85430.3	n.d.	n.d.	n.d.	n.d.
			1-Tetradecylamine		C14 H31 N		0.8	213.246	0.007707	9.882	+	Y	11	1	92.7	0	-	2	100	45232.4	12107.2	87468.5	100	239187	46160.2	448509	100	47440.2	16052.7	112044
			1-Tetradecylamine		C14 H31 N		0.67	213.246	0.0076789	10.597	+	Y	11	1	93.6	0	-	2	80.6452	279.128	n.d.	632.803	100	3225.84	667.873	6530.28	100	1433.8	446.606	3116.68
			Dodecyltrimethylammonium		C15 H33 N		0.77	227.261	0.0077127	9.787	+	Y	19	2	96.8	0	-	2	100	38908.5	12294.8	59039.5	100	245969	54411.4	381238	93.5484	245.343	133.062	340.787
			Dodecyltrimethylammonium		C15 H33 N		0.69	227.261	0.00769372	10.567	+	Y	19	2	91.9	0	-	2	100	18381.6	2328.9	43625.2	100	172954	22545.9	364213	100	48149.2	5939.43	123214
			Bis(2-ethylhexyl) amine		C16 H35 N		0.76	241.277	0.00771911	10.51	+	Y	21	2	88.7	0	-	2	100	28075	6313.52	59216.7	93.5484	378860	56134.3	832004	100	150904	27835.4	254242
			Bis(2-ethylhexyl) amine		C16 H35 N		0.99	241.277	0.00777486	9.83	+	Y	21	3	86.1	0	-	2	100	5438.09	1859.88	9779.8	100	31520.2	11214.7	53851.9	96.7742	904.522	487.421	1500.36
			N-Methyldioctylamine		C17 H37 N		0.89	255.293	0.00776469	10.443	+	Y	13	1	93.1	0	-	2	100	4349.93	1431.2	6941.71	100	78156.6	29239.4	120874	96.7742	361.388	167.921	597.927
			N-Methyldioctylamine		C17 H37 N		0.7	255.293	0.00771654	11.016	+	Y	13	1	93.3	0	-	2	100	2935.9	807.061	7081.11	100	26917.6	3508.77	75861.6	100	13037.5	2044.82	29561.5
			Dioctyldimethylammonium chloride		C18 H39 N		0.58	269.308	0.00769262	9.841	+	Y	13	4	98.9	0	-	2	100	164223	55753.8	311618	100	981114	263591	1.91021e+06	80.6452	926.095	n.d.	2037.86
			Dioctyldimethylammonium chloride		C18 H39 N		0.76	269.308	0.00774211	10.981	+	Y	13	2	98.8	0	-	2	100	6326.1	2640.71	11457.9	100	71447.9	31371.9	138884	100	55458.7	15717.9	117163
			Cetrimonium		C19 H41 N		0.25	283.324	0.00760899	10.92	+	Y	7	2	98.9	0	-	2	100	63820.3	17803.2	110680	100	1.03839e+06	360922	1.74638e+06	100	7352.58	4097.57	10188.7
			Cetrimonium		C19 H41 N		0.52	283.324	0.00768291	11.371	+	Y	7	1	94.3	0	-	2	100	1985.87	496.671	4194.23	90.3226	19760.4	2425.58	57764.5	100	16689.5	3305.71	35072.3
			didecylamine		C20 H43 N		0.59	297.34	0.0077108	10.356	+	Y	14	0	-	0	-	3	100	31190.6	12118.4	51947.6	100	274810	93439.9	466369	96.7742	514.208	150.334	1171.04
			didecylamine		C20 H43 N		0.52	297.34	0.00769277	11.349	+	Y	14	0	-	0	-	3	100	3335.06	1171.86	6523.39	100	59534.4	8286.55	109920	100	57329.9	22907.6	85426.9
			Butylbis(2-ethylhexyl)methylammonium methyl sulphate		C21 H45 N		0.44	311.355	0.00767417	11.287	+	Y	6	0	-	0	-	3	100	12529.6	5000.61	18928.9	100	247092	40900.6	563080	100	2614.57	1031.88	4356.33
			Butylbis(2-ethylhexyl)methylammonium methyl sulphate		C21 H45 N		0.61	311.355	0.00772659	10.774	+	Y	6	0	-	0	-	3	93.5484	1581.71	192.82	5692.68	100	17287	2333.43	46749	100	17310	2570.96	41596.9
			Didecyldimethylammonium		C22 H47 N		-0.09	325.371	0.00750727	10.736	+	Y	4	3	97.9	0	-	2	100	430940	128514	1.36834e+06	100	4.49066e+06	1.87304e+06	1.07726e+07	100	21954.9	6648.1	44787.8
			N-Isodecylisotridecylamine		C23 H49 N		0.39	339.387	0.00766923	11.626	+	Y	1	0	-	0	-	3	100	13207.9	5264.23	20621	100	239060	55941.2	457960	96.7742	3348.2	1247	5715.29
			Tris(6-methylheptyl)amine		C24 H51 N		0.48	353.402	0.00770664	12.076	+	Y	9	0	-	0	-	3	16.129	24.9067	n.d.	128.228	80.6452	1937.87	n.d.	4551.77	100	9729.13	2002.3	15104.2
			1-Dodecanamine, N-dodecyl-N-methyl-		C25 H53 N		0.1	367.418	0.00757356	11.982	+	Y	3	0	-	0	-	3	100	32243.5	12940.4	63170.4	100	744376	170385	1.3507e+06	100	21538.7	10009.7	43834.6
			1-Dodecanamine, N-dodecyl-N-methyl-		C25 H53 N		0.1	367.418	0.00757446	10.725	+	Y	3	0	-	0	-	3	77.4194	461.942	n.d.	464.94	100	11102.4	2496.6	13531.3	6.45161	13.973	n.d.	n.d.
			Tridecanamine, N-tridecyl-, branched and linear		C26 H55 N		0.43	381.434	0.00770072	11.345	+	Y	4	0	-	0	-	3	51.6129	120.59	n.d.	298.876	90.3226	7289.64	1056.94	13870.7	35.4839	1010.37	n.d.	2071.27
			Amines, di-C12-18-alkyl		C30 H63 N		0.72	437.496	0.00785031	11.561	+	Y	5	0	-	0	-	3	n.d.	n.d.	n.d.	n.d.	77.4194	2577.27	n.d.	5457.99	100	11513.8	4078.27	23066.7
			-		C31 H65 N		0.64	451.512	0.00782443	11.476	+	Y	0	0	-	0	-	4	64.5161	279.889	n.d.	728.003	100	27523.5	5402.94	50521.7	87.0968	645.686	n.d.	1134.9
			Palmitylstearylamine		C34 H71 N		0.45	493.559	0.00776027	12.815	+	Y	2	0	-	0	-	3	9.67742	13.9402	n.d.	n.d.	87.0968	2239.34	n.d.	4685.07	100	1027	486.259	1648.45
	6	CH2	5,6-Dimethylbenzimidazole	2-alkylbenzimidazoles	C9 H10 N2		0.98	146.085	0.921421	6.033	+	Y	156	2	100	0	-	2	100	5230.75	2503.31	10120.7	100	20071.3	6815.74	44151.8	100	3844.35	1556.76	7252.94
			Tolazoline	2-aminoalkylindoles	C10 H12 N2		1.04	160.1	0.921445	6.299	+	Y	164	0	-	0	-	3	96.7742	2327.6	801.89	4509.68	93.5484	11605.5	1157.6	20490.8	90.3226	1394.97	547.373	2537.88
			1-(1H-Indol-5-yl)propan-2-amine		C11 H14 N2		0.89	174.116	0.921433	6.674	+	Y	179	0	-	0	-	3	83.871	220.337	n.d.	354.537	93.5484	1777.78	558.429	2857.17	80.6452	254.682	n.d.	506.226
			N,N-Dimethyltryptamine		C12 H16 N2		0.96	188.132	0.921458	7.143	+	Y	188	0	-	0	-	3	77.4194	176.103	n.d.	315.451	93.5484	1214.05	436.435	1728.79	77.4194	195.745	n.d.	315.825
			6-Benzyloctahydro-1H-pyrrolo[3,4-b]pyridine		C14 H20 N2		0.87	216.163	0.921467	8.215	+	Y	101	0	-	0	-	3	58.0645	121.511	n.d.	246.493	93.5484	1176.6	331.82	1847.58	64.5161	150.917	n.d.	297.263
			Xylometazoline		C16 H24 N2		0.44	244.194	0.921385	8.533	+	Y	57	2	99.5	8	96.4	2	35.4839	170.955	n.d.	220.809	96.7742	1106.59	217.543	1486.64	6.45161	8.06778	n.d.	n.d.
			(1Z)-3,12-Dicyclopentyl-1,2-diazacyclododeca-1,5,9-triene		C20 H32 N2		0.82	300.257	0.921526	10.476	+	Y	19	0	-	0	-	3	19.3548	35.564	n.d.	182.586	77.4194	915.56	n.d.	1487.25	80.6452	418.835	n.d.	555.726
			1,4-Benzenediamine, N,N'-bis(1-methylheptylidene)-		C22 H36 N2		0.53	328.288	0.921452	10.952	+	Y	10	0	-	0	-	3	6.45161	15.5636	n.d.	n.d.	80.6452	1107.5	n.d.	2418.25	83.871	852.772	n.d.	1661.7
			3-benzyl-1-dodecyl-2-methyl-1H-imidazolium chloride		C23 H38 N2		0.18	342.304	0.921341	11.102	+	Y	4	0	-	0	-	3	22.5806	34.3248	n.d.	96.1474	77.4194	1885.4	n.d.	3287.27	93.5484	2408.99	737.245	4292.16
			Conessine		C24 H40 N2		0.4	356.319	0.921422	11.375	+	Y	6	0	-	0	-	3	64.5161	569.288	n.d.	1167.07	90.3226	15169.3	961.412	27866.9	74.1935	15013.2	n.d.	31996.1
			2-heptadecyl-1-methyl-1H-benzimidazole methyl sulphate		C25 H42 N2		0.49	370.335	0.92146	11.491	+	Y	6	0	-	0	-	3	3.22581	12.4506	n.d.	n.d.	77.4194	2718.54	n.d.	5349.93	87.0968	2194.88	n.d.	4310.54
			Buxamine E		C26 H44 N2		0.43	384.351	0.921443	11.757	+	Y	2	0	-	0	-	3	58.0645	156.851	n.d.	394.105	90.3226	6339.56	664.409	11536.4	93.5484	12132.3	759.063	21376.3
	7	CH2	Prolintane	N-benzylidene-alkylamines	C15 H23 N		0.71	217.183	0.940693	7.474	+	Y	71	0	-	0	-	3	80.6452	417.117	n.d.	719.459	83.871	1929.47	n.d.	3647.23	90.3226	518.578	161.211	805.551
			2-(5-Cyclohexylpentyl)-6-methylpyridine		C17 H27 N		0.96	245.215	0.940776	9.807	+	Y	17	0	-	0	-	3	83.871	753.672	n.d.	1164.37	90.3226	3093.81	311.112	5804.26	100	2385.52	1193.06	3676.22
			Fenpropidin		C19 H31 N		0.93	273.246	0.940793	10.285	+	Y	8	1	79.3	0	-	2	51.6129	1250.69	n.d.	4524.46	41.9355	1476.5	n.d.	4004.42	58.0645	1296.1	n.d.	3839.72
			4-Ethyl-1-{2-methyl-3-[4-(2-methyl-2-propanyl)phenyl]propyl}piperidine		C21 H35 N		0.47	301.277	0.940681	10.642	+	Y	3	0	-	0	-	3	38.7097	111.839	n.d.	316.856	54.8387	554.024	n.d.	1330.39	58.0645	339.009	n.d.	813.49
	8	CH2	N-butyl-1-phenylethylamine	N,N-dialkyl-benzylamines	C12 H19 N		0.64	177.152	0.954053	7.684	+	Y	144	0	-	0	-	3	54.8387	290.76	n.d.	735.389	70.9677	812.529	n.d.	1602.2	41.9355	252.622	n.d.	840.864
			2,6-N-tert-Butylpyridine		C13 H21 N		0.9	191.168	0.954111	6.939	+	Y	79	1	73.2	0	-	2	45.1613	202.461	n.d.	301.951	90.3226	1256.31	189.051	1973.17	80.6452	436.779	n.d.	676.474
			2,6-N-tert-Butylpyridine		C13 H21 N		1.09	191.168	0.954148	8.687	+	Y	79	1	87	0	-	2	70.9677	723.288	n.d.	1861.05	70.9677	1950.44	n.d.	4924.86	64.5161	596.063	n.d.	1322.6
			2,6-di-sec-butyl-aniline		C14 H23 N		0.89	205.183	0.954121	9.57	+	Y	66	0	-	0	-	3	93.5484	2047.68	301.214	4514.23	83.871	4514.63	n.d.	10381.6	87.0968	2272.35	n.d.	5240.79
			2,6-di-sec-butyl-aniline		C14 H23 N		0.96	205.183	0.954136	10.531	+	Y	66	0	-	0	-	3	100	995.587	428.194	1636.46	96.7742	1879.24	267.05	3180.33	100	1182.49	343.025	1905.32
			2,4,6-tri(propan-2-yl)aniline		C15 H25 N		0.98	219.199	0.954153	10.252	+	Y	44	0	-	0	-	3	87.0968	1909.96	n.d.	3830.11	80.6452	4076.06	n.d.	7787.05	83.871	2199.79	n.d.	4530.86
			2,4,6-tri(propan-2-yl)aniline		C15 H25 N		0.74	219.199	0.954101	11.202	+	Y	44	0	-	0	-	3	87.0968	923.042	n.d.	1633.91	80.6452	3005.91	n.d.	4650.69	96.7742	2086.79	723.281	2886.3
			Benzeneethanamine, N,N-dibutyl-, hydrochloride		C16 H27 N		0.78	233.215	0.95412	11.271	+	N	38	0	-	0	-	4	90.3226	918.839	297.287	1808.67	80.6452	2598.6	n.d.	5376.47	90.3226	1850.61	575.786	3312.17
			Benzeneethanamine, N,N-dibutyl-, hydrochloride		C16 H27 N		0.96	233.215	0.954162	10.74	+	N	38	0	-	0	-	4	87.0968	1390.65	n.d.	3115.63	54.8387	1707.28	n.d.	3414.67	74.1935	1347.57	n.d.	3030.51
			2-Methyl-5-undecylpyridine		C17 H29 N		0.62	247.23	0.954092	11.732	+	Y	22	0	-	0	-	3	77.4194	401.174	n.d.	600.736	93.5484	4947.11	1001.79	6811.86	100	3737.54	1309.33	4803.79
			2-Methyl-5-undecylpyridine		C17 H29 N		0.89	247.23	0.954158	11.108	+	Y	22	0	-	0	-	3	74.1935	1154.97	n.d.	2763.21	51.6129	1844.41	n.d.	4482.47	54.8387	1060.51	n.d.	3043.76
			Dodecylaniline		C18 H31 N		0.76	261.246	0.954137	11.897	+	Y	24	0	-	0	-	3	58.0645	341.432	n.d.	818.013	77.4194	4106.1	n.d.	8992.11	80.6452	3215.71	n.d.	5979.77
			N-dodecylbenzylamine hydrochloride		C19 H33 N		0.66	275.261	0.954121	12.261	+	Y	14	0	-	0	-	3	48.3871	272.323	n.d.	445.321	96.7742	5770.84	1237.33	6963.55	100	5896	1610.63	8702.8
			N-dodecylbenzylamine hydrochloride		C19 H33 N		1.1	275.262	0.954242	9.44	+	Y	14	0	-	0	-	3	96.7742	3301.05	818.378	5262.2	96.7742	18105.1	5547.39	29793.9	n.d.	n.d.	n.d.	n.d.
			[1,1'-Bicyclohexyl]-4-carbonitrile, 4'-heptyl-, (trans,trans)-		C20 H35 N		0.95	289.277	0.954213	10.24	+	Y	14	0	-	0	-	3	80.6452	503.641	n.d.	953.369	96.7742	5705.24	1741.71	10276	100	2447.23	988.428	4419.93
			[1,1'-Bicyclohexyl]-4-carbonitrile, 4'-heptyl-, (trans,trans)-		C20 H35 N		0.94	289.277	0.954211	9.807	+	Y	14	0	-	0	-	3	77.4194	371.212	n.d.	833.183	93.5484	5509	586.604	10325.8	n.d.	n.d.	n.d.	n.d.
			[1,1'-Bicyclohexyl]-4-carbonitrile, 4'-heptyl-, (trans,trans)-		C20 H35 N		0.57	289.277	0.954104	11.929	+	Y	14	0	-	0	-	3	54.8387	387.743	n.d.	931.452	67.7419	3190.46	n.d.	7380.68	48.3871	1111.11	n.d.	3112.77
			N-hexyl-N-(3-phenylpropyl)hexan-1-amine		C21 H37 N		-0.06	303.293	0.953921	10.127	+	Y	5	0	-	0	-	3	100	952312	368363	1.52338e+06	100	7.00722e+06	2.94057e+06	1.04156e+07	100	13079	5864.93	23656.2
			N-hexyl-N-(3-phenylpropyl)hexan-1-amine		C21 H37 N		0.1	303.293	0.95397	10.948	+	Y	5	0	-	0	-	3	87.0968	2959.49	n.d.	5084.9	83.871	31680.5	n.d.	58418.3	83.871	318.017	n.d.	602.531
			N-Methyl-N-benzyltetradecanamine		C22 H39 N		0.81	317.309	0.954197	10.412	+	Y	11	0	-	0	-	3	90.3226	460.624	138.58	799.69	96.7742	6963.49	2112.44	11656.2	n.d.	n.d.	n.d.	n.d.
			N-Methyl-N-benzyltetradecanamine		C22 H39 N		0.37	317.308	0.954058	12.535	+	Y	11	0	-	0	-	3	6.45161	9.37685	n.d.	n.d.	67.7419	4303.79	n.d.	11168	74.1935	1975	n.d.	4836.58
			N-benzyl-N-octyloctan-1-amine		C23 H41 N		0.1	331.324	0.953974	10.658	+	Y	1	0	-	0	-	3	100	119476	48999.2	178973	100	1.54067e+06	704734	2.37394e+06	100	5128.82	2934.19	8184.5
			N-benzyl-N-octyloctan-1-amine		C23 H41 N		0.06	331.324	0.95396	10.461	+	Y	1	0	-	0	-	3	93.5484	10467	902.368	29336.2	93.5484	146474	13936.9	364829	70.9677	310.679	n.d.	577.7
			N-benzyl-N-octyloctan-1-amine		C23 H41 N		0.06	331.324	0.95396	10.347	+	Y	1	0	-	0	-	3	90.3226	4775.78	299.879	13910.8	90.3226	54447.7	1729.81	141328	32.2581	61.0105	n.d.	162.517
			N-octyl-N-(3-phenylpropyl)octan-1-amine		C25 H45 N		0.37	359.355	0.954074	11.059	+	Y	2	0	-	0	-	3	96.7742	7862.97	2241.4	13258.5	100	133774	56183.7	202206	80.6452	554.768	n.d.	969.023
			N-octyl-N-(3-phenylpropyl)octan-1-amine		C25 H45 N		0.32	359.355	0.954054	10.887	+	Y	2	0	-	0	-	3	80.6452	1770.88	n.d.	5797.08	64.5161	28940.2	n.d.	73715.9	16.129	33.8982	n.d.	143.851
			N-nonyl-N-(3-phenylpropyl)nonan-1-amine		C27 H49 N		0.49	387.387	0.954127	11.403	+	Y	4	0	-	0	-	3	96.7742	3269.29	954.515	6623.78	100	73985.1	24718.5	145840	96.7742	2095.61	376.257	5709.64
			N-nonyl-N-(3-phenylpropyl)nonan-1-amine		C27 H49 N		0.48	387.387	0.954126	11.244	+	Y	4	0	-	0	-	3	58.0645	231.429	n.d.	524.024	45.1613	1310.4	n.d.	4667.7	70.9677	408.775	n.d.	743.692
	9	CH2	1-propylimidazole	1-alkylimidazoles	C6 H10 N2		0.35	110.084	0.961515	4.175	+	Y	77	0	-	0	-	3	77.4194	492.426	n.d.	846.007	77.4194	1266.86	n.d.	2335.11	45.1613	300.097	n.d.	727.183
			1-Butylimidazole		C7 H12 N2		0.68	124.1	0.961561	5.323	+	Y	109	0	-	0	-	3	54.8387	334.107	n.d.	472.136	100	3628.35	938.148	6213.36	67.7419	591.567	n.d.	858.814
			1-pentylimidazole		C8 H14 N2		0.98	138.116	0.961612	4.917	+	Y	104	0	-	0	-	3	45.1613	486.053	n.d.	822.061	80.6452	3299.01	n.d.	8479.25	32.2581	337.901	n.d.	760.865
			1-pentylimidazole		C8 H14 N2		0.95	138.116	0.961608	5.524	+	Y	104	0	-	0	-	3	90.3226	1246.9	298.889	2430.79	96.7742	6040.73	842.98	11390.4	96.7742	1263.95	331.022	2592.24
			1-pentylimidazole		C8 H14 N2		0.95	138.116	0.961608	6.414	+	Y	104	0	-	0	-	3	77.4194	337.834	n.d.	556.558	96.7742	4864.52	1452.8	7889.04	100	869.647	353.035	1361.76
			1-pentylimidazole		C8 H14 N2		0.99	138.116	0.961613	5.108	+	Y	104	0	-	0	-	3	74.1935	513.662	n.d.	1108.32	58.0645	1159.94	n.d.	2673.79	29.0323	166.815	n.d.	673.291
			1-Hexylimidazole		C9 H16 N2		1.03	152.132	0.961634	6.093	+	Y	81	2	93.2	0	-	2	90.3226	1421.08	172.825	3447.41	100	3873.16	473.624	6833.94	80.6452	340.537	n.d.	620.34
			1-Hexylimidazole		C9 H16 N2		0.98	152.131	0.961625	6.591	+	Y	81	1	92.2	0	-	2	80.6452	368.245	n.d.	716.869	90.3226	2029.94	165.97	3898.94	83.871	363.51	n.d.	632.438
			1-Hexylimidazole		C9 H16 N2		1.03	152.131	0.961633	7.361	+	N	81	0	-	0	-	4	45.1613	86.9093	n.d.	254.182	100	1780.43	475.887	3108.41	87.0968	302.028	n.d.	501.797
			1-Heptyl-1H-imidazole		C10 H18 N2		0.86	166.147	0.961619	7.497	+	Y	55	0	-	0	-	3	90.3226	630.2	67.5727	1503.4	96.7742	3608.09	324.134	8433.78	83.871	657.315	n.d.	1594.11
			1-Heptyl-1H-imidazole		C10 H18 N2		1.04	166.147	0.961649	7.025	+	Y	55	0	-	0	-	3	96.7742	1012.4	127.357	2165.47	96.7742	2878.37	404.522	5444.39	70.9677	271.022	n.d.	508.611
			1-Heptyl-1H-imidazole		C10 H18 N2		0.92	166.147	0.961628	8.128	+	Y	55	0	-	0	-	3	67.7419	183.054	n.d.	393.021	96.7742	3523.37	838.303	6678.77	100	599.787	265.822	979.775
			1-Heptyl-1H-imidazole		C10 H18 N2		1.07	166.147	0.961655	6.667	+	Y	55	0	-	0	-	3	100	1218.88	327.486	2353.92	93.5484	1781.87	285.743	4722.33	51.6129	161.181	n.d.	337.06
			1-Octyl-1H-imidazole		C11 H20 N2		0.85	180.163	0.961629	8.223	+	Y	39	0	-	0	-	3	93.5484	1057.2	155.356	1955.39	93.5484	5912.83	581.696	13206.4	93.5484	1099.65	274.683	2088.75
			1-Octyl-1H-imidazole		C11 H20 N2		0.83	180.163	0.961627	7.813	+	Y	39	0	-	0	-	3	87.0968	746.631	n.d.	1619.96	100	2436.97	325.246	5435.81	61.2903	178.065	n.d.	372.197
			1-Octyl-1H-imidazole		C11 H20 N2		0.93	180.163	0.961645	8.748	+	Y	39	0	-	0	-	3	74.1935	158.282	n.d.	273.471	96.7742	2168.55	733.83	3837.28	96.7742	474.983	253.168	684.838
			1-Octyl-1H-imidazole		C11 H20 N2		0.91	180.163	0.961641	7.465	+	Y	39	0	-	0	-	3	67.7419	316.522	n.d.	665.458	58.0645	558.113	n.d.	1478.6	25.8065	42.0409	n.d.	170.348
			1-Nonyl-1H-imidazole		C12 H22 N2		1.03	194.179	0.961676	7.855	+	Y	47	0	-	0	-	3	64.5161	654.412	n.d.	1094.57	70.9677	2209.82	n.d.	3248.09	32.2581	253.419	n.d.	449.884
			1-Nonyl-1H-imidazole		C12 H22 N2		0.97	194.178	0.961665	8.459	+	Y	47	0	-	0	-	3	90.3226	1047.18	76.8806	2335.34	100	3335.71	452.83	7714.71	74.1935	270.649	n.d.	527.73
			1-Nonyl-1H-imidazole		C12 H22 N2		0.85	194.178	0.961642	8.815	+	Y	47	0	-	0	-	3	77.4194	417.443	n.d.	973.765	87.0968	2210.82	n.d.	5387.52	83.871	453.146	n.d.	899.903
			1-Nonyl-1H-imidazole		C12 H22 N2		0.78	194.178	0.961628	9.262	+	Y	47	0	-	0	-	3	6.45161	8.54058	n.d.	n.d.	90.3226	731.956	221.687	1215.07	58.0645	127.487	n.d.	271.18
			1-Decylimidazole		C13 H24 N2		0.91	208.194	0.961665	8.411	+	Y	17	0	-	0	-	3	96.7742	1198.41	188.709	2248.68	100	3582.61	286.184	6529.81	77.4194	393.306	n.d.	896.536
			1-Decylimidazole		C13 H24 N2		0.99	208.194	0.961681	9.688	+	Y	17	0	-	0	-	3	29.0323	58.4788	n.d.	220.96	93.5484	4016	657.634	7859.41	83.871	462.636	n.d.	828.588
			1-Decylimidazole		C13 H24 N2		0.93	208.194	0.96167	8.999	+	Y	17	0	-	0	-	3	74.1935	434.165	n.d.	1030.4	87.0968	1319.56	n.d.	3000.72	35.4839	70.9231	n.d.	230.682
			1H-Imidazole, 2-undecyl-		C14 H26 N2		1.06	222.21	0.961713	9.714	+	Y	31	0	-	0	-	3	87.0968	965.24	n.d.	2275.85	100	7801.22	1390.21	15452.2	100	1535.05	346.069	2919.08
			1H-Imidazole, 2-undecyl-		C14 H26 N2		1.08	222.21	0.961717	9.442	+	Y	31	0	-	0	-	3	74.1935	267.112	n.d.	683.848	74.1935	833.663	n.d.	1989.91	41.9355	94.843	n.d.	246.855
			1H-Imidazole, 1-dodecyl-		C15 H28 N2		1.03	236.225	0.961719	9.826	+	Y	12	0	-	0	-	3	77.4194	782.288	n.d.	1937.03	100	3526.26	769.817	5796.36	58.0645	340.794	n.d.	775.053
			1H-Imidazole, 1-dodecyl-		C15 H28 N2		0.94	236.225	0.961699	10.075	+	Y	12	0	-	0	-	3	58.0645	162.957	n.d.	446.205	77.4194	1775.63	n.d.	3889.42	93.5484	609.129	164.974	1296.06
			1H-Imidazole, 1-dodecyl-		C15 H28 N2		0.92	236.225	0.961694	10.372	+	Y	12	0	-	0	-	3	3.22581	3.34546	n.d.	n.d.	100	2350.17	824.733	3770.46	96.7742	629.148	231.248	1032.68
			1H-Imidazole, 1-dodecyl-		C15 H28 N2		0.83	236.225	0.961672	11.337	+	Y	12	0	-	0	-	3	51.6129	291.283	n.d.	714.397	51.6129	969.904	n.d.	2288.49	74.1935	965.152	n.d.	2024.28
			1-Tridecyl-1H-imidazole		C16 H30 N2		1.04	250.241	0.961738	10.376	+	Y	22	0	-	0	-	3	61.2903	238.747	n.d.	611.66	90.3226	4892	1210.19	8571.91	96.7742	1386.37	344.764	2643.26
			1-Tridecyl-1H-imidazole		C16 H30 N2		0.99	250.241	0.961724	10.562	+	Y	22	0	-	0	-	3	12.9032	20.8238	n.d.	104.459	80.6452	1666.91	n.d.	3486.11	96.7742	679.985	264.528	1147.2
			1-Tetradecyl-1H-imidazole		C17 H32 N2		0.99	264.257	0.961738	10.56	+	Y	9	0	-	0	-	3	58.0645	305.651	n.d.	944.728	61.2903	2963.79	n.d.	9772.92	87.0968	1500.3	n.d.	3135.77
			1-Tetradecyl-1H-imidazole		C17 H32 N2		0.58	264.257	0.961629	10.873	+	Y	9	0	-	0	-	3	n.d.	n.d.	n.d.	n.d.	96.7742	1481.41	535.373	2428.87	96.7742	839.609	364.376	933.391
			1-Pentadecyl-1H-imidazole		C18 H34 N2		0.56	278.272	0.961632	10.863	+	Y	21	0	-	0	-	3	32.2581	159.158	n.d.	234.349	100	3291.18	1067.68	5392.03	100	1497.8	466.796	2686.83
			1-Hexadecyl-1H-imidazole		C19 H36 N2		0.99	292.288	0.961765	10.908	+	Y	16	0	-	0	-	3	35.4839	82.7102	n.d.	204.654	83.871	1541.98	n.d.	3074.06	80.6452	342.949	n.d.	666.897
	10	CH2	Norharman	Various	C11 H8 N2		0.94	168.069	0.881238	5.89	+	Y	82	7	99.9	6	88.1	2	100	8715.82	4213.81	10061.8	100	41229.7	19843.9	51919.5	96.7742	6942.03	3192.28	9583.97
			Azobenzene		C12 H10 N2		0.84	182.085	0.881233	6.238	+	Y	76	0	-	0	-	3	100	3470.09	2061.43	4202.59	100	19001.8	9971.73	27626.6	100	1469.41	863.718	2028.53
			9H-Fluorene-2,7-diamine		C13 H12 N2		1.15	196.1	0.881306	6.654	+	Y	129	0	-	0	-	3	51.6129	91.3928	n.d.	183.661	96.7742	987.525	616.518	1282.38	9.67742	15.4485	n.d.	n.d.
			Naphazoline		C14 H14 N2		0.76	210.116	0.881241	7.417	+	Y	139	0	-	0	-	3	45.1613	290.409	n.d.	737.209	80.6452	1307.11	n.d.	2215.44	19.3548	118.851	n.d.	539.797
			Desmethylnomifensine		C15 H16 N2		1.2	224.132	0.881349	7.537	+	Y	111	0	-	0	-	3	67.7419	212.259	n.d.	232.256	100	2077.12	719.012	1585	48.3871	167.705	n.d.	209.615
			Imipramine		C19 H24 N2		1.03	280.194	0.88137	8.841	+	N	63	0	-	0	-	4	77.4194	266.699	n.d.	686.717	90.3226	781.686	242.356	1492.93	64.5161	165.45	n.d.	321.103
			Trimipramine		C20 H26 N2		0.73	294.21	0.881295	8.774	+	Y	57	2	96.3	22	95.9	2	96.7742	1053.61	313.195	1867.09	100	3877.25	517.046	7733.56	96.7742	1269.42	339.777	2039.11
	11	CH2	2-Picoline, 4-benzyl-	Dibenzylalkylamines	C13 H13 N		0.98	183.105	0.900522	5.087	+	Y	121	0	-	0	-	3	100	733.561	196.38	1277.12	96.7742	4737.66	865.814	7522.09	n.d.	n.d.	n.d.	n.d.
			Dibenzylamine		C14 H15 N		0.88	197.121	0.900515	6.548	+	Y	108	1	89.4	0	-	2	64.5161	4439.29	n.d.	9253.26	16.129	7139.55	n.d.	11399.3	64.5161	3969.02	n.d.	7533.7
			Dimethyl(1-methyl-3,3-diphenylpropyl)ammonium chloride		C18 H23 N		0.73	253.183	0.900526	9.937	+	Y	45	0	-	0	-	3	90.3226	1740.26	231.895	3326.17	96.7742	6105.75	756.836	9437.01	70.9677	2123.96	n.d.	3427.78
			[1R-(a,4aß,10aa)]-1,2,3,4,4a,9,10,10a-octahydro-7-isopropyl-1,4a-dimethylphenanthren-1-carbonitrile		C20 H27 N		0.76	281.215	0.900556	11.491	+	Y	23	0	-	0	-	3	54.8387	151.739	n.d.	452.339	6.45161	26.8922	n.d.	n.d.	93.5484	1657.48	482.255	2997.1
			(3,3-diphenylpropyl)diisopropylammonium chloride		C21 H29 N		0.64	295.23	0.900531	11.667	+	N	21	0	-	0	-	4	80.6452	326.308	n.d.	636.804	61.2903	711.516	n.d.	1644.28	51.6129	586.485	n.d.	1447.75
	12	CH2	Bis(4-amino-3-methylcyclohexyl)methane	Dialkylidenehydrazines	C15 H30 N2		1.11	238.241	0.97514	9.706	+	Y	25	1	72.8	0	-	2	67.7419	327.774	n.d.	1000.86	90.3226	2607.75	413.682	6618.78	n.d.	n.d.	n.d.	n.d.
			N,N'-Bis(1-isopropyl-2-methylpropylidene)ethylenediamine		C16 H32 N2		0.82	252.257	0.975083	10.069	+	Y	33	0	-	0	-	3	100	9961.49	2633.74	18561.4	100	161380	34694.1	272827	96.7742	2412.8	388.56	5081.33
			4,4'-Methylenebis(2,6-dimethylcyclohexan-1-amine)		C17 H34 N2		1.01	266.272	0.975146	10.144	+	Y	16	0	-	0	-	3	61.2903	278.85	n.d.	466.547	64.5161	3260.98	n.d.	6318.51	19.3548	29.9022	n.d.	136.97
			N,N'-bis(1,3-dimethylbutylidene)hexane-1,6-diamine		C18 H36 N2		0.71	280.288	0.975076	10.642	+	Y	18	0	-	0	-	3	48.3871	353.284	n.d.	958.184	100	14474	744.452	31306.2	45.1613	248.93	n.d.	508.984
CHNO	1	CH2	Pentanoic acid, 5-(dimethylamino)-2-methyl-5-oxo-, methyl ester	N-alkyloyl glycines	C9 H17 N O3		0.34	187.121	0.911964	4.282	-	Y	225	0	-	0	-	3	100	1984.71	713.071	4245.32	90.3226	2667.08	386.729	3923.43	100	1399.01	535.057	1911.75
			Capryloylglycine		C10 H19 N O3		0.54	201.137	0.912011	5.216	-	Y	157	1	82.5	0	-	2	90.3226	461.394	206.127	825.1	70.9677	735.864	n.d.	954.659	100	699.393	416.278	990.254
			6-[(2-ethyl-1-oxohexyl)amino]hexanoic acid		C14 H27 N O3		0.5	257.199	0.91203	10.045	-	Y	65	0	-	0	-	3	12.9032	24.3347	n.d.	107.894	90.3226	325.018	157.498	517.218	96.7742	779.155	411.094	1077.56
			Sodium N-methyl-N-(1-oxododecyl)-ÃŸ-alaninate		C16 H31 N O3		-0.04	285.23	0.911889	10.703	-	N	41	0	-	0	-	4	67.7419	135.879	n.d.	297.033	3.22581	7.87723	n.d.	n.d.	80.6452	608.155	n.d.	1052.05
			Poly(oxy-1,2-ethanediyl), .omega.-hydroxy-.omega.'-[(1-oxo-2-propenyl)oxy]-.alpha.,.alpha.'-[(dodecylimino)di-2,1-ethanediyl]bis-, potassium salt		C19 H37 N O3		0.36	327.277	0.912018	11.042	-	Y	17	0	-	0	-	3	54.8387	368.41	n.d.	230.832	83.871	6494.2	n.d.	2139.11	70.9677	2692.93	n.d.	826.4
			Glycine, N-methyl-N-(1-oxooctadecyl)-		C21 H41 N O3		-0.14	355.309	0.911851	11.052	-	Y	25	0	-	0	-	3	16.129	184.307	n.d.	172.089	77.4194	6946.77	n.d.	2592.43	64.5161	628.132	n.d.	1364.68
			(9Z)-N,N-Bis(2-hydroxyethyl)octadec-9-enamide		C22 H43 N O3		-0.27	369.324	0.911802	11.292	-	Y	42	0	-	0	-	3	16.129	620.539	n.d.	136.927	100	25082.5	256.638	7248.38	83.871	10891.8	n.d.	2448.53
	2	CH2	Tropine	Natural products	C8 H15 N O		1.01	141.116	0.957934	7.904	+	Y	347	2	97.7	0	-	2	77.4194	1043.43	n.d.	1102.45	19.3548	1724.39	n.d.	1704.3	90.3226	1603.13	661.137	1587.35
			Valdetamide	(Fatty acids)	C9 H17 N O		1	155.131	0.957948	9.053	+	N	275	0	-	0	-	4	87.0968	291.3	n.d.	431.314	64.5161	673.954	n.d.	1208.8	38.7097	220.628	n.d.	586.351
			endo-8-isopropyl-8-azabicyclo[3.2.1]octan-3-ol		C10 H19 N O		0.95	169.147	0.957954	9.592	+	Y	241	0	-	0	-	3	83.871	840.058	n.d.	1390.2	100	2839.11	1048.66	4196.39	80.6452	1061.52	n.d.	1411.14
			N-Octyl-2-pyrrolidone		C12 H23 N O		0.93	197.178	0.957977	9.999	+	Y	136	4	98.7	12	83.4	2	100	7898.44	4883.65	10694.6	80.6452	11585.3	n.d.	17519.1	100	9543.24	5917.97	12256.4
			Laurolactam		C12 H23 N O		0.87	197.178	0.957965	10.395	+	Y	136	2	88.9	2	76.6	2	80.6452	1364.1	n.d.	1481.03	96.7742	3633.63	1341.02	4284	77.4194	1761.34	n.d.	2253.53
			N-Ethyl-4-menthane-3-carboxamide		C13 H25 N O		1.05	211.194	0.958014	9.639	+	Y	90	0	-	6	87.1	2	100	2274.14	445.583	4735.79	96.7742	4986.4	829.157	10504.4	96.7742	2719.14	615.7	5530.72
			N-Cyclohexyloctanamide		C14 H27 N O		0.86	225.209	0.957987	10.708	+	Y	77	0	-	0	-	3	90.3226	5301.18	2689.4	8700.78	77.4194	8539.63	n.d.	19186.8	83.871	5753.38	n.d.	10619.8
			N-Cyclohexyloctanamide		C14 H27 N O		0.75	225.209	0.957961	10.958	+	Y	77	0	-	0	-	3	48.3871	413.422	n.d.	839.79	83.871	1643.7	n.d.	2640.77	83.871	1222.89	n.d.	1502.03
			N-Dodecylacrylamide		C15 H29 N O		1.01	239.225	0.958033	9.711	+	Y	66	0	-	0	-	3	58.0645	140.38	n.d.	293.594	77.4194	397.251	n.d.	729.118	64.5161	131.151	n.d.	274.375
			1-Dodecyl-2-pyrrolidinone		C16 H31 N O		0.79	253.241	0.957993	11.235	+	Y	51	1	90.8	6	89.9	2	93.5484	61338.5	10861.7	115354	93.5484	163162	35945.3	338585	96.7742	88959.3	41827	166316
			Hexadecane, 1-isocyanato-		C17 H33 N O		0.75	267.256	0.957994	9.96	+	Y	36	0	-	0	-	3	96.7742	32245.7	342.409	66985.9	41.9355	74689.2	n.d.	429095	100	30756.2	4836.3	68611.3
			Hexadecane, 1-isocyanato-		C17 H33 N O		0.87	267.256	0.958025	11.538	+	Y	36	0	-	0	-	3	25.8065	1261.08	n.d.	2889.11	70.9677	17540.2	n.d.	28579.2	77.4194	12851.3	n.d.	18505.7
			Oleamide		C18 H35 N O		0.8	281.272	0.958016	11.58	+	Y	45	3	93.2	0	-	2	100	83247.8	47511.7	123603	100	230361	84206.3	354649	96.7742	247871	119735	434197
			Oleamide		C18 H35 N O		0.86	281.272	0.958036	10.747	+	Y	45	6	92.8	0	-	2	93.5484	5045.05	1122.29	9519.59	80.6452	7308.37	n.d.	15714.6	74.1935	6373.22	n.d.	14333.6
			Octadecyl isocyanate		C19 H37 N O		0.83	295.288	0.958037	11.704	+	Y	37	0	-	0	-	3	64.5161	873.903	n.d.	1093.63	41.9355	4888.31	n.d.	8124.74	45.1613	3801.62	n.d.	6545.11
			Octadecyl isocyanate		C19 H37 N O		0.74	295.288	0.95801	11.898	+	Y	37	0	-	0	-	3	54.8387	354.28	n.d.	910.002	48.3871	5354.33	n.d.	15959.8	45.1613	3857.95	n.d.	10678.5
	3	CH2	3,3'-(dodecylimino)bispropane-1,2-diol	Natural products	C18 H39 N O4		0.86	333.288	0.916041	8.987	+	Y	1	0	-	0	-	3	48.3871	1325.27	n.d.	1654.66	58.0645	4928.43	n.d.	9536.01	54.8387	1381.14	n.d.	1878
			1-[bis(2-hydroxyethyl)amino]hexadecan-2-ol N-oxide	(Alkylamines)	C20 H43 N O4		0.06	361.319	0.915776	9.82	+	Y	4	0	-	0	-	3	100	73280.5	12801.7	102312	100	227817	5482.66	467113	100	101206	16641.1	138510
			2-((3-(Dodecyloxy)propyl)(2-(2-hydroxyethoxy)ethyl)amino)ethanol		C21 H45 N O4		0.39	375.335	0.915903	9.932	+	Y	5	0	-	0	-	3	45.1613	1907.02	n.d.	3271.15	58.0645	6588.79	n.d.	9625.46	48.3871	2881.88	n.d.	3654.56
			3,3'-(octadecylimino)bispropane-1,2-diol		C24 H51 N O4		0.12	417.382	0.915804	10.903	+	Y	3	0	-	0	-	3	77.4194	6197.03	n.d.	11774.4	100	119830	2621.4	237148	100	79822.4	1787.89	135359
			Amines, C18 saturated 4 EO		C26 H55 N O4		-0.07	445.413	0.915724	11.267	+	Y	2	0	-	0	-	3	48.3871	4165.35	n.d.	3814.24	80.6452	92815.6	n.d.	62944	83.871	77597	n.d.	43146.1
	4	CH2	Tridecyl 5-oxo-L-prolinate	Surfactants	C18 H33 N O3		0.89	311.246	0.898779	7.893	+	Y	14	0	-	0	-	3	83.871	3146.77	n.d.	7274.58	32.2581	1137.44	n.d.	2707.35	54.8387	1146.66	n.d.	3761.08
			Oleyl sarcosine	(Diethanolamides)	C21 H39 N O3		0.85	353.293	0.898802	9.182	+	N	21	0	-	0	-	4	51.6129	228.906	n.d.	687.783	58.0645	1700.61	n.d.	4457.16	54.8387	796.4	n.d.	2100.28
			Linoleic diethanolamide		C22 H41 N O3		0.73	367.309	0.898769	10.411	+	Y	30	0	-	0	-	3	83.871	7382.7	n.d.	14321.4	96.7742	15657.4	6288.26	27031.1	90.3226	28988.9	14167.4	48522.7
			1-Ethylhexadecyl 5-oxo-L-prolinate		C23 H43 N O3		0.58	381.325	0.898723	10.664	+	N	13	0	-	0	-	4	61.2903	254.5	n.d.	630.234	83.871	1179.18	n.d.	1975.78	19.3548	54.6279	n.d.	220.469
			Pyroglutamyl behenate		C27 H51 N O3		0.39	437.387	0.898673	11.952	+	N	5	0	-	0	-	4	70.9677	249.328	n.d.	511.601	93.5484	8084.37	3537.98	14530.4	54.8387	1427.02	n.d.	3460.06
			Tetracosyl 5-oxo-L-prolinate		C29 H55 N O3		0.35	465.418	0.898663	12.296	+	N	7	0	-	0	-	4	32.2581	72.0005	n.d.	261.406	51.6129	2588.17	n.d.	8119.83	74.1935	1471.69	n.d.	2928.57
	5	CH2	4-Methylmorpholine	Natural products	C5 H11 N O		0.18	101.084	0.971211	5.04	+	Y	148	0	-	0	-	3	100	19373.6	2951.6	22869.5	93.5484	6787.69	1821.1	18729.1	100	24071.5	3842.83	42636.3
			4-Methylmorpholine	(Alkylamides)	C5 H11 N O		0.22	101.084	0.971214	5.298	+	Y	148	0	-	0	-	3	67.7419	4162.58	n.d.	7942.03	74.1935	2710.8	n.d.	5223.32	80.6452	8284.62	n.d.	13010
			4-Methylmorpholine		C5 H11 N O		0.17	101.084	0.97121	4.911	+	Y	148	0	-	0	-	3	70.9677	4206.22	n.d.	9082.22	35.4839	806.714	n.d.	2129.12	93.5484	6259.11	1487.57	10339.2
			Epolamine		C6 H13 N O		0.39	115.1	0.971237	6.733	+	Y	212	0	-	0	-	3	100	14231.3	4715.93	22106.7	100	20296.1	3937.31	33469.5	100	18012.1	6128.52	29854.5
			Epolamine		C6 H13 N O		0.44	115.1	0.971242	6.564	+	Y	212	0	-	0	-	3	64.5161	4294.92	n.d.	14941.9	74.1935	3373.96	n.d.	10083.3	58.0645	5397.59	n.d.	20179
			Piperidineethanol		C7 H15 N O		0.82	129.115	0.971298	7.835	+	Y	252	0	-	0	-	3	100	5061.54	2416.31	8045.72	96.7742	13040.1	2768.35	22072.3	100	6274.7	3137.87	8717.4
			Piperidineethanol		C7 H15 N O		0.98	129.115	0.971319	7.126	+	Y	252	0	-	0	-	3	54.8387	943.072	n.d.	558.094	77.4194	991.063	n.d.	1769.01	35.4839	929.686	n.d.	742.881
			Valpromide		C8 H17 N O		1.06	143.131	0.971344	8.658	+	Y	250	1	95.1	0	-	2	93.5484	5450.86	3319.29	7442.39	96.7742	10767.5	2954.54	17228.1	100	7319.72	4862.81	10114.7
			Valpromide		C8 H17 N O		1.03	143.131	0.971339	8.093	+	N	250	0	-	0	-	4	80.6452	524.093	n.d.	966.31	83.871	925.506	n.d.	1790.58	100	924.011	526.352	1445.73
			Valpromide		C8 H17 N O		0.98	143.131	0.971333	6.166	+	Y	250	0	-	0	-	3	96.7742	372.478	218.144	608.171	93.5484	667.142	212.326	1092.04	48.3871	158.133	n.d.	390.381
			2,2,6,6-Tetramethyl-1-piperidinol (TEMPO)		C9 H19 N O		1.03	157.147	0.971355	9.003	+	Y	183	4	91.3	0	-	2	100	9866.32	6876.83	12676.9	83.871	10061.5	n.d.	12759.1	100	9931.19	7010.42	12986.5
			N,N-Dibutylformamide		C9 H19 N O		1.17	157.147	0.971376	7.828	+	N	183	0	-	0	-	4	93.5484	454.948	231.646	713.43	70.9677	263.257	n.d.	658.127	19.3548	142.604	n.d.	555.806
			1,2,2,6,6-Pentamethylpiperidin-4-ol		C10 H21 N O		0.94	171.162	0.971353	8.116	+	N	123	0	-	0	-	4	70.9677	200.015	n.d.	358.66	67.7419	202.931	n.d.	411.2	6.45161	27.1824	n.d.	n.d.
			N,N,2,2-Tetraethyl-3-methylbutyramide		C13 H27 N O		0.8	213.209	0.971362	8.031	+	Y	48	0	-	0	-	3	77.4194	278.717	n.d.	489.891	96.7742	1273.97	613.11	2196.74	64.5161	252.775	n.d.	556.207
			N,N,2,2-Tetraethyl-3-methylbutyramide		C13 H27 N O		0.93	213.209	0.97139	9.116	+	N	48	0	-	0	-	4	93.5484	443.715	255.506	745.219	38.7097	138.874	n.d.	319.002	25.8065	36.542	n.d.	127.366
			TP1/Glycine, N-methyl-N-(1-oxotetradecyl)-		C15 H31 N O		0.83	241.241	0.971393	11.227	+	Y	38	0	-	0	-	3	100	26232.7	17014.5	35732.6	100	81515.1	31422.9	134069	100	53544.2	27563.9	81282.7
			TP1/Glycine, N-methyl-N-(1-oxotetradecyl)-		C15 H31 N O		1	241.241	0.971434	9.172	+	Y	38	0	-	0	-	3	90.3226	1453.58	144.957	3295.76	90.3226	5484.18	270.476	12463.6	87.0968	1305.97	n.d.	2861.31
			Hexadecanamide		C16 H33 N O		0.87	255.256	0.971415	11.507	+	Y	41	2	97.9	0	-	2	100	45927.5	33539.7	60687.5	100	205949	86759.9	290594	100	145110	78889.9	208002
			N,N-Diethyldodecanamide		C16 H33 N O		1.11	255.256	0.971474	8.939	+	Y	41	2	91.6	0	-	2	93.5484	632.149	229.658	1119.1	96.7742	3277.51	1321.26	4805.58	67.7419	192.512	n.d.	423.478
			N,N-Diethyldodecanamide		C16 H33 N O		1.15	255.257	0.971486	8.791	+	Y	41	2	97.4	0	-	2	70.9677	421.102	n.d.	824.945	70.9677	2188.24	n.d.	4705.48	32.2581	85.6698	n.d.	300.023
			N,N-Diethyldodecanamide		C16 H33 N O		1.11	255.256	0.971476	9.125	+	Y	41	2	96	0	-	2	90.3226	529.616	99.9942	1109.48	87.0968	2392.29	n.d.	4371.52	54.8387	164.432	n.d.	408.73
			Palmitamide		C16 H33 N O		1.07	255.256	0.971466	9.583	+	Y	41	0	-	0	-	3	87.0968	467.708	n.d.	813.677	83.871	2212.68	n.d.	4666	58.0645	224.482	n.d.	597.57
			Palmitamide		C16 H33 N O		1.08	255.256	0.971467	9.349	+	Y	41	0	-	0	-	3	83.871	464.178	n.d.	944.792	87.0968	2340.03	n.d.	4405.36	61.2903	173.078	n.d.	434.477
			N-(2-ethylhexyl)isononan-1-amide		C17 H35 N O		0.77	269.272	0.971398	10.868	+	Y	38	0	-	0	-	3	100	74330.6	3806.55	169934	100	168992	8221.74	391046	100	81781.4	3522.78	188494
			N-(2-ethylhexyl)isononan-1-amide		C17 H35 N O		0.78	269.272	0.971401	11.64	+	Y	38	0	-	0	-	3	96.7742	10071.8	5793.53	16713.7	100	88032.2	34145.4	139139	100	41766.8	18209.7	69785.4
			Octadecanamide		C18 H37 N O		1	283.288	0.971475	10.924	+	Y	38	0	-	0	-	3	80.6452	1181.92	n.d.	2919.48	67.7419	2668.49	n.d.	9135.6	70.9677	2903.48	n.d.	7902.66
			Octadecanamide		C18 H37 N O		-0.74	283.287	0.970983	9.096	+	Y	38	0	-	0	-	3	64.5161	2208.91	n.d.	4213.67	93.5484	4379.32	2871.59	7126.75	n.d.	n.d.	n.d.	n.d.
			Stearamide		C18 H37 N O		1.28	283.288	0.971555	9.381	+	Y	38	1	96	0	-	2	77.4194	318.526	n.d.	792.113	54.8387	1406.64	n.d.	3981.24	41.9355	113.502	n.d.	350.34
			Octadecanamide		C18 H37 N O		0.96	283.288	0.971463	8.397	+	Y	38	0	-	0	-	3	80.6452	447.048	n.d.	1283.98	96.7742	2161.06	304.348	4685.99	n.d.	n.d.	n.d.	n.d.
			Octadecanamide		C18 H37 N O		0.93	283.288	0.971455	8.559	+	Y	38	0	-	0	-	3	67.7419	360.633	n.d.	936.81	90.3226	1922.72	288.766	4036.42	n.d.	n.d.	n.d.	n.d.
			Octadecanamide		C18 H37 N O		0.99	283.288	0.971473	8.77	+	Y	38	0	-	0	-	3	70.9677	316.514	n.d.	789.764	90.3226	1808.07	312.107	4656.1	n.d.	n.d.	n.d.	n.d.
			Tridemorph		C19 H39 N O		0.66	297.303	0.971388	12.091	+	Y	18	2	97.8	0	-	2	48.3871	411.836	n.d.	1080	80.6452	12606.3	n.d.	22792.4	64.5161	4133.53	n.d.	9994.24
			Tridemorph		C19 H39 N O		0.79	297.303	0.971427	9.283	+	Y	18	1	95.4	0	-	2	100	3126.88	908.837	5501.24	96.7742	13181.2	4433.84	23009.4	n.d.	n.d.	n.d.	n.d.
			Tridemorph		C19 H39 N O		0.81	297.303	0.971432	9.59	+	Y	18	0	-	0	-	3	87.0968	315.035	n.d.	595.068	96.7742	2004.13	736.14	3654.33	n.d.	n.d.	n.d.	n.d.
			Tridemorph		C19 H39 N O		0.82	297.303	0.971434	9.729	+	N	18	0	-	0	-	4	87.0968	213.551	n.d.	357.772	96.7742	1350.22	368.371	2495.49	n.d.	n.d.	n.d.	n.d.
			N,N-Dibutyldodecanamide		C20 H41 N O		0.48	311.319	0.971342	11.075	+	Y	48	0	-	0	-	3	100	2293.52	939.049	3243.48	96.7742	19332.1	4390.64	32319.7	100	37054.5	14246.4	67416.1
			N,N-Dibutyldodecanamide		C20 H41 N O		0.64	311.319	0.971392	12.537	+	Y	48	0	-	0	-	3	6.45161	36.7718	n.d.	n.d.	87.0968	13989.2	n.d.	29282.2	80.6452	6415.73	n.d.	13611.8
			N,N-Dibutyldodecanamide		C20 H41 N O		0.66	311.319	0.971396	11.93	+	Y	48	0	-	0	-	3	58.0645	318.369	n.d.	654.873	87.0968	4025.97	n.d.	6293.09	87.0968	2816.93	n.d.	4650.31
			N,N-Dibutyldodecanamide		C20 H41 N O		0.66	311.319	0.971396	12.146	+	Y	48	0	-	0	-	3	58.0645	153.658	n.d.	359.468	64.5161	1519.82	n.d.	2595.52	41.9355	679.9	n.d.	2042.49
			N,N-Dibutyldodecanamide		C20 H41 N O		0.74	311.319	0.971422	11.743	+	N	48	0	-	0	-	4	90.3226	486.055	279.188	785.142	6.45161	44.9545	n.d.	n.d.	51.6129	793.012	n.d.	1459.96
			(Z)-1-(octadec-9-enylamino)propan-2-ol		C21 H43 N O		0.79	325.335	0.971449	9.924	+	Y	8	0	-	0	-	3	48.3871	260.362	n.d.	645.409	93.5484	7890.2	1968.36	15125.5	3.22581	9.38101	n.d.	n.d.
			(Z)-1-(octadec-9-enylamino)propan-2-ol		C21 H43 N O		0.55	325.335	0.971371	12.65	+	Y	8	0	-	0	-	3	93.5484	265.204	178.957	394.298	100	8481.35	3343.74	17233	100	5117.66	3033.28	8194.19
			(Z)-1-(octadec-9-enylamino)propan-2-ol		C21 H43 N O		0.45	325.335	0.97134	12.208	+	Y	8	0	-	0	-	3	32.2581	113.521	n.d.	375.002	67.7419	3729.87	n.d.	7967.05	74.1935	2027.79	n.d.	4562.89
			(Z)-1-(octadec-9-enylamino)propan-2-ol		C21 H43 N O		0.96	325.335	0.971504	10.262	+	Y	8	0	-	0	-	3	61.2903	139.262	n.d.	358.201	87.0968	2698.92	n.d.	5174.46	3.22581	10.3107	n.d.	n.d.
			Docosanamide		C22 H45 N O		0.71	339.35	0.971431	10.316	+	Y	18	1	75.9	0	-	2	100	2138.13	554.191	4879.43	100	20556.9	5473.85	39390.5	n.d.	n.d.	n.d.	n.d.
			Docosanamide		C22 H45 N O		0.74	339.35	0.971443	10.096	+	Y	18	2	84	0	-	2	100	2546.01	800.251	4836.49	96.7742	14460	3257.26	28580.3	n.d.	n.d.	n.d.	n.d.
	6	CH2	D-Alanine methyl ester	Natural products	C4 H9 N O2		-0.22	103.063	0.948224	1.25	+	Y	110	14	95.3	0	-	2	83.871	2535.62	n.d.	7043.65	96.7742	3893.94	2054.05	5522.4	100	5334.28	2056.66	5444.87
			Betaine	(Alkyl ethanolamides )	C5 H11 N O2		0.1	117.079	0.948258	1.215	+	Y	190	4	99.2	0	-	2	54.8387	31079.1	n.d.	64446.8	90.3226	7702.63	1392.62	13503.5	100	20495.2	2134.6	28441.3
			Isoleucine		C6 H13 N O2		0.66	131.095	0.948334	3.258	+	Y	261	20	99.7	0	-	2	96.7742	140471	16113.7	317707	58.0645	10601.6	n.d.	28166.6	12.9032	7528.19	n.d.	3414.86
			tert-butyl 3-aminopropanoate		C7 H15 N O2		0.96	145.11	0.948386	5.135	+	Y	278	0	-	0	-	3	90.3226	5930.89	540.135	12462.2	96.7742	52644.7	4964.37	133491	96.7742	9242.54	811.705	19984.4
			tert-butyl 3-aminopropanoate		C7 H15 N O2		0.92	145.11	0.94838	5.014	+	Y	278	0	-	0	-	3	12.9032	220.5	n.d.	367.208	96.7742	12009.2	1767.47	30071.8	67.7419	2106.54	n.d.	4447.32
			Pregabalin		C8 H17 N O2		1.01	159.126	0.948408	6.78	+	Y	250	0	-	0	-	3	100	462.9	234.237	385.878	64.5161	325.415	n.d.	311.016	96.7742	762.101	378.722	642.554
			Pregabalin		C8 H17 N O2		0.91	159.126	0.948392	7.367	+	N	250	0	-	0	-	4	87.0968	333.5	n.d.	546.698	96.7742	1485.23	578.864	1863.69	87.0968	758.568	n.d.	1124.62
			Ethyl 3-(diethylamino)propionate		C9 H19 N O2		0.99	173.142	0.948419	5.729	+	Y	157	0	-	0	-	3	100	996.315	448.359	1449.59	70.9677	723.87	n.d.	644.495	38.7097	189.812	n.d.	516.541
			Ethyl 3-(diethylamino)propionate		C9 H19 N O2		0.76	173.142	0.948378	6.596	+	Y	157	0	-	0	-	3	100	1048.99	496.58	1599.28	93.5484	4678.82	1299.16	7930.27	100	1865.8	1108.04	2630.82
			Ethyl 3-(diethylamino)propionate		C9 H19 N O2		0.95	173.142	0.948411	7.83	+	Y	157	0	-	0	-	3	100	392.076	222.125	510.303	90.3226	504.476	125.196	544.305	100	720.17	421.781	884.01
			Ethanol, 2,2'-(cyclohexylimino)bis-		C10 H21 N O2		0.89	187.157	0.948414	8.957	+	Y	153	0	-	0	-	3	100	843.529	396.529	1289.08	100	2881.08	1313.79	5031.31	96.7742	959.464	445.724	1687.98
			Ethanol, 2,2'-(cyclohexylimino)bis-		C10 H21 N O2		0.95	187.157	0.948424	9.391	+	N	153	0	-	0	-	4	93.5484	382.024	208.05	516.129	87.0968	588.162	n.d.	1129.53	67.7419	346.92	n.d.	672.571
			11-Aminoundecanoic acid		C11 H23 N O2		0.75	201.173	0.948398	7.441	+	Y	86	0	-	0	-	3	96.7742	1073.67	153.961	2447.29	93.5484	4005.13	275.67	9217.8	41.9355	216.394	n.d.	534.475
			11-Aminoundecanoic acid		C11 H23 N O2		0.93	201.173	0.948434	8.242	+	Y	86	0	-	0	-	3	25.8065	56.6734	n.d.	173.486	100	5096.82	1808.7	8893.54	45.1613	370.07	n.d.	1034.43
			11-Aminoundecanoic acid		C11 H23 N O2		1.27	201.173	0.948501	8.736	+	Y	86	0	-	0	-	3	29.0323	52.3038	n.d.	180.104	90.3226	1075.82	182.673	1060.69	25.8065	104.345	n.d.	222.086
			11-Aminoundecanoic acid		C11 H23 N O2		0.93	201.173	0.948432	9.896	+	N	86	0	-	0	-	4	12.9032	44.2812	n.d.	236.311	83.871	502.455	n.d.	797.165	93.5484	397.888	176.569	566.749
			12-Aminododecanoic acid		C12 H25 N O2		0.84	215.189	0.948427	9.951	+	Y	63	1	89.3	0	-	2	96.7742	1620.29	727.418	2560.76	100	5881.55	3353.28	9694.49	100	1966.16	933.369	2882.95
			N-(Hydroxymethyl)dodecanamide		C13 H27 N O2		0.73	229.204	0.948414	9.31	+	Y	70	0	-	0	-	3	25.8065	58.5486	n.d.	238.37	100	8057.24	2400.44	17206.1	77.4194	946.558	n.d.	1728.31
			N-(Hydroxymethyl)dodecanamide		C13 H27 N O2		0.93	229.204	0.94846	10.63	+	Y	70	0	-	0	-	3	64.5161	478.715	n.d.	901.198	54.8387	422.558	n.d.	1009.4	93.5484	708.006	449.851	941.925
			N-(Hydroxymethyl)dodecanamide		C13 H27 N O2		0.84	229.204	0.948439	8.405	+	Y	70	0	-	0	-	3	90.3226	199.408	103.698	330.884	32.2581	110.413	n.d.	213.659	80.6452	212.446	n.d.	307.109
			Laurylethanolamide		C14 H29 N O2		0.86	243.22	0.948456	10.633	+	Y	57	0	-	0	-	3	61.2903	2491.53	n.d.	4780.96	100	8241.21	4667.2	10661.7	58.0645	3034.88	n.d.	6092.31
			Laurylethanolamide		C14 H29 N O2		0.74	243.22	0.948427	11.107	+	N	57	0	-	0	-	4	22.5806	97.874	n.d.	442.465	51.6129	352.249	n.d.	741.095	80.6452	384.34	n.d.	671.194
			Laurylethanolamide		C14 H29 N O2		1.01	243.22	0.948492	8.846	+	Y	57	0	-	0	-	3	45.1613	99.5908	n.d.	309.28	67.7419	240.303	n.d.	509.89	48.3871	113.12	n.d.	277.253
			DEA-LAURAMINOPRO- PIONATE		C15 H31 N O2		0.71	257.236	0.948429	10.231	+	Y	47	0	-	0	-	3	67.7419	63347	n.d.	135673	70.9677	131423	n.d.	318427	61.2903	11461.7	n.d.	25235.6
			DEA-LAURAMINOPRO- PIONATE		C15 H31 N O2		0.78	257.236	0.948446	10.07	+	Y	47	0	-	0	-	3	38.7097	1156.1	n.d.	3281.78	93.5484	10169.2	2400.38	20054.2	22.5806	994.637	n.d.	5229.43
			Tetradecanamide, N-(2-hydroxyethyl)-		C16 H33 N O2		0.78	271.251	0.948458	10.126	+	Y	58	0	-	0	-	3	87.0968	88474.3	n.d.	189836	100	192625	37000.1	380468	16.129	6390.02	n.d.	29737.6
			Tetradecanamide, N-(2-hydroxyethyl)-		C16 H33 N O2		0.65	271.251	0.948422	11.13	+	Y	58	0	-	0	-	3	n.d.	n.d.	n.d.	n.d.	100	30984.9	18537.7	43434.6	45.1613	11004	n.d.	24284
			Myristamide MIPA		C17 H35 N O2		0.78	285.267	0.94847	11.261	+	Y	39	0	-	0	-	3	77.4194	47093.1	n.d.	126162	70.9677	79744.2	n.d.	87144.4	96.7742	42812.5	25122.2	62056.9
			Myristamide MIPA		C17 H35 N O2		0.71	285.267	0.948448	10.834	+	Y	39	0	-	0	-	3	70.9677	12495.6	n.d.	26113.4	93.5484	53825.6	616.084	104058	67.7419	7460.16	n.d.	14711.8
			Myristamide MIPA		C17 H35 N O2		0.86	285.267	0.948492	9.927	+	Y	39	0	-	0	-	3	100	46756.6	25475.7	70368.9	100	46985.1	7753.27	117198	87.0968	10250.6	n.d.	16635.7
			Palmitoyl ethanolamide		C18 H37 N O2		0.55	299.283	0.948411	10.749	+	Y	54	2	80.8	0	-	2	100	132989	62953.7	199795	100	399124	143989	652888	100	38628.3	18944.5	60851.5
			Palmitoylethanolamide		C18 H37 N O2		0.58	299.283	0.948421	11.535	+	Y	54	0	-	0	-	3	35.4839	5399.79	n.d.	13478.9	54.8387	29731.4	n.d.	63868.1	61.2903	14930.6	n.d.	41341
			Palmitoyl ethanolamide		C18 H37 N O2		0.83	299.283	0.948494	11.471	+	Y	54	1	98.9	0	-	2	35.4839	2352.2	n.d.	4013.91	29.0323	11624.2	n.d.	13546.8	93.5484	14336	4411.84	21575.1
			Palmitoylethanolamide		C18 H37 N O2		0.63	299.283	0.948434	11.798	+	Y	54	0	-	0	-	3	16.129	408.521	n.d.	2599.17	80.6452	12150.6	n.d.	21581.7	83.871	4906.23	n.d.	8339.76
			Octadecanamide, N-(hydroxymethyl)-		C19 H39 N O2		0.71	313.298	0.948467	11.675	+	Y	45	0	-	0	-	3	77.4194	4382.75	n.d.	8634	87.0968	40744.7	n.d.	69477.4	90.3226	20291.2	6698.69	30272.2
			R-Palmitoyl-(2-methyl) ethanolamide		C19 H39 N O2		1.02	313.298	0.948566	10.251	+	Y	45	1	76.6	0	-	2	90.3226	329.043	139.802	640.488	48.3871	6027.3	n.d.	21659.9	64.5161	239.629	n.d.	477.655
			N-(2-Hydroxyethyl)octadecanamide		C20 H41 N O2		0.58	327.314	0.948435	11.221	+	Y	33	0	-	0	-	3	100	9024.34	3441.65	19267	100	70939.8	23776.5	134024	100	9672.85	3949.37	17659.9
			Stearoyl ethanolamide		C20 H41 N O2		0.88	327.314	0.948533	11.876	+	Y	33	2	98.2	0	-	2	70.9677	966.481	n.d.	1735.85	90.3226	15917.5	3269.09	21989.7	93.5484	7578.65	3714.67	10298.2
			N-(2-Hydroxyethyl)octadecanamide		C20 H41 N O2		0.53	327.314	0.948419	10.605	+	Y	33	0	-	0	-	3	100	1559.49	611.249	2908.82	100	8596.77	2011.71	10749	77.4194	2666.47	n.d.	5248.14
			N,N-Dimethylsphingosine		C20 H41 N O2		0.54	327.314	0.948424	11.048	+	Y	33	1	80.1	0	-	2	48.3871	392.737	n.d.	1055.46	96.7742	5305.01	1512.92	11134	96.7742	5159.35	2410.06	6932.51
			N-(2-Hydroxyethyl)octadecanamide		C20 H41 N O2		0.56	327.314	0.94843	12.26	+	N	33	0	-	0	-	4	64.5161	179.264	n.d.	312.224	32.2581	1145.23	n.d.	3724.43	51.6129	701.158	n.d.	1784.79
			Ethanol, 2,2'-(9-octadecen-1-ylimino)bis-		C22 H45 N O2		0.57	355.345	0.948448	11.021	+	Y	24	0	-	0	-	3	100	27203.2	12906.8	41485	100	111732	44107.3	181303	100	120976	58986.2	214751
			Ethanol, 2,2'-(9-octadecen-1-ylimino)bis-		C22 H45 N O2		0.5	355.345	0.948424	11.45	+	Y	24	0	-	0	-	3	38.7097	188.965	n.d.	630.261	61.2903	2767.06	n.d.	8747.83	80.6452	6317.97	n.d.	13596.7
			Ethanol, 2,2'-(9-octadecen-1-ylimino)bis-		C22 H45 N O2		0.81	355.345	0.948535	12.81	+	Y	24	0	-	0	-	3	12.9032	24.3439	n.d.	163.644	80.6452	2966.99	n.d.	4961.93	54.8387	875.604	n.d.	2392.19
			Behenamide MEA		C24 H49 N O2		0.5	383.377	0.94844	11.354	+	N	12	0	-	0	-	4	35.4839	118.164	n.d.	446.971	38.7097	1063.02	n.d.	2254	96.7742	2583.52	854.385	4470.34
			Tricosanoyl Ethanolamide		C25 H51 N O2		0.34	397.392	0.948383	12.497	+	Y	4	0	-	0	-	3	51.6129	107.871	n.d.	294.357	32.2581	262.008	n.d.	781.547	77.4194	1903.86	n.d.	1695.04
			N,N-dibutyl-12-hydroxyoctadecan-1-amide		C26 H53 N O2		0.51	411.408	0.948456	12.775	+	Y	10	0	-	0	-	3	100	537.82	277.465	710.91	22.5806	119.683	n.d.	338.838	51.6129	1975.55	n.d.	2555.24
			N,N-dibutyl-12-hydroxyoctadecan-1-amide		C26 H53 N O2		0.47	411.408	0.94844	12.032	+	Y	10	0	-	0	-	3	3.22581	9.3027	n.d.	n.d.	64.5161	1152.39	n.d.	3204.71	93.5484	3815.91	1458.09	6205.63
			N,N-dibutyl-12-hydroxyoctadecan-1-amide		C26 H53 N O2		0.96	411.408	0.948641	11.341	+	Y	10	0	-	0	-	3	93.5484	588.831	257.674	885.692	n.d.	n.d.	n.d.	n.d.	67.7419	728.338	n.d.	945.151
			TP1/Tridodecylamine		C28 H57 N O2		0.4	439.439	0.94842	12.478	+	Y	2	0	-	0	-	3	n.d.	n.d.	n.d.	n.d.	70.9677	917.685	n.d.	1849.23	80.6452	7038.61	n.d.	16141
			TP1/Tridodecylamine		C28 H57 N O2		0.74	439.439	0.94857	11.513	+	Y	2	0	-	0	-	3	100	1800.83	1020.01	2531.03	n.d.	n.d.	n.d.	n.d.	96.7742	1964.25	1030.46	3077.11
	7	CH2	N-Acetylglycyllysylleucinamide	Natural products	C16 H31 N5 O4		-2.97	357.237	0.837648	6.231	+	Y	6	0	-	0	-	3	61.2903	2780.05	n.d.	6289.81	n.d.	n.d.	n.d.	n.d.	80.6452	3232.54	n.d.	5519.53
			(1Z)-2-({(1E)-5-Amino-1-hydroxy-2-[(1-hydroxyvinyl)amino]-1-penten-1-yl}amino)-1-{[(1Z)-1-amino-1-hydroxy-3-methyl-1-buten-2-yl]amino}-3-methyl-1-penten-1-ol	(Peptides)	C18 H35 N5 O4		-2.67	385.268	0.837682	7.256	+	Y	1	0	-	0	-	3	74.1935	3833.09	n.d.	6888.73	64.5161	12097.2	n.d.	36369.3	74.1935	3502.65	n.d.	7042.36
			-		C19 H37 N5 O4		-2.36	399.284	0.837766	8.299	+	Y	0	0	-	0	-	4	70.9677	5279.52	n.d.	7396.9	38.7097	8200.67	n.d.	21138.2	70.9677	3229.62	n.d.	6551.35
			-		C20 H39 N5 O4		-2.33	413.299	0.837745	8.301	+	Y	3	0	-	0	-	4	58.0645	3301.92	n.d.	7889.96	32.2581	7668.16	n.d.	25074.5	58.0645	3368.58	n.d.	7144.48
			N-Propyl-L-isoleucyl-L-isoleucylglycyl-L-leucinamide		C23 H45 N5 O4		-2.15	455.346	0.837731	10.063	+	Y	1	0	-	0	-	3	96.7742	2391.14	442.266	4542.54	67.7419	4613.41	n.d.	10787	90.3226	1928.92	54.4476	4048.3
			N-Propyl-L-isoleucyl-L-isoleucylglycyl-L-leucinamide		C23 H45 N5 O4		-1.93	455.346	0.837832	9.714	+	Y	2	0	-	0	-	3	80.6452	2249.97	n.d.	4896.31	58.0645	4801.51	n.d.	12862.6	96.7742	2499.19	434.396	5631.21
			N-Propyl-L-isoleucyl-L-isoleucylglycyl-L-leucinamide		C23 H45 N5 O4		-2.12	455.346	0.837742	10.22	+	Y	1	0	-	0	-	3	93.5484	1099.13	316.921	2079.15	87.0968	4231.44	n.d.	8944.11	90.3226	1042.32	160.732	1979.25
			-		C24 H47 N5 O4		-2.26	469.362	0.837648	10.521	+	Y	1	0	-	0	-	4	80.6452	847.835	n.d.	1606.09	87.0968	2871.2	n.d.	6300.94	77.4194	1316.86	n.d.	3363.47
			-		C25 H49 N5 O4		-2.35	483.377	0.837573	10.808	+	Y	0	0	-	0	-	4	80.6452	5801.72	n.d.	9622.72	80.6452	16745.1	n.d.	27098.5	87.0968	3719.62	n.d.	6151.26
			-		C25 H49 N5 O4		-2.5	483.377	0.837501	10.672	+	Y	0	0	-	0	-	4	51.6129	3841.78	n.d.	10928.3	74.1935	14861.2	n.d.	30150.8	61.2903	3743.81	n.d.	8935.49
			-		C26 H51 N5 O4		-2.34	497.393	0.837543	11.05	+	Y	0	0	-	0	-	4	74.1935	5342.07	n.d.	11095.1	61.2903	9753.79	n.d.	22813.9	67.7419	4249.96	n.d.	8662.04
			-		C27 H53 N5 O4		-2.28	511.409	0.837543	11.273	+	Y	0	0	-	0	-	4	54.8387	34570.2	n.d.	98555.4	51.6129	67778.9	n.d.	151783	64.5161	29469.4	n.d.	66153.3
			-		C29 H57 N5 O4		-2.12	539.44	0.837566	11.336	+	Y	0	0	-	0	-	4	74.1935	33323.5	n.d.	94659.6	29.0323	50490.8	n.d.	121595	45.1613	30043.6	n.d.	81521.4
			-		C29 H57 N5 O4		-2.04	539.44	0.837607	11.677	+	Y	0	0	-	0	-	4	74.1935	10891.1	n.d.	19615.7	32.2581	14148	n.d.	63270.4	67.7419	18951.9	n.d.	26264.9
			-		C30 H59 N5 O4		-2	553.456	0.8376	11.544	+	Y	0	0	-	0	-	4	83.871	47407.4	n.d.	121656	41.9355	152171	n.d.	603338	32.2581	29749.7	n.d.	112450
			-		C31 H61 N5 O4		-2.06	567.471	0.837542	11.707	+	Y	0	0	-	0	-	4	70.9677	43609	n.d.	103192	45.1613	106331	n.d.	280411	48.3871	42997.5	n.d.	130565
			-		C33 H65 N5 O4		-1.9	595.503	0.837581	12.033	+	Y	0	0	-	0	-	4	51.6129	13996.3	n.d.	40978.7	48.3871	76274.1	n.d.	236893	45.1613	35633.1	n.d.	54800.9
			-		C33 H65 N5 O4		-1.94	595.503	0.837556	12.609	+	Y	0	0	-	0	-	4	100	2226.77	959.249	4403.84	61.2903	35533.1	n.d.	84308.2	87.0968	18451.3	n.d.	36901.8
			-		C34 H67 N5 O4		-1.77	609.518	0.837629	12.284	+	Y	0	0	-	0	-	4	93.5484	61953.5	6361.83	97348.1	93.5484	462184	54753	842843	74.1935	106491	n.d.	224849
			-		C35 H69 N5 O4		-1.9	623.534	0.837522	12.876	+	Y	0	0	-	0	-	4	35.4839	528.781	n.d.	1132.61	58.0645	34495.9	n.d.	67726.4	54.8387	14611.5	n.d.	41443
	8	CH2	2-(hydroxymethyl)-2-methylpentyl isopropyl-carbamate	N,N-alkylamides	C11 H23 N O3		0.85	217.168	0.925486	7.102	+	Y	29	0	-	0	-	3	61.2903	227.723	n.d.	412.47	64.5161	722.899	n.d.	1469.7	25.8065	102.354	n.d.	406.861
			Caprylic diethanolamide		C12 H25 N O3		0.87	231.184	0.925502	8.597	+	Y	19	0	-	0	-	3	83.871	660.724	n.d.	1285.28	58.0645	989.762	n.d.	2713.58	74.1935	610.459	n.d.	1455.3
			N,N-Bis(2-hydroxyethyl)decanamide		C14 H29 N O3		1.07	259.215	0.925578	9.706	+	Y	28	0	-	0	-	3	58.0645	706.703	n.d.	1861.73	67.7419	2022.75	n.d.	4000.95	64.5161	620.65	n.d.	895.464
			N,N-bis(2-hydroxyethyl)undecanamide		C15 H31 N O3		0.99	273.231	0.925572	9.361	+	Y	17	0	-	0	-	3	80.6452	330.314	n.d.	688.139	38.7097	551.652	n.d.	1338.07	58.0645	135.78	n.d.	294.202
			N,N-bis(2-hydroxyethyl)undecanamide		C15 H31 N O3		0.87	273.231	0.925538	11.165	+	Y	17	0	-	0	-	3	3.22581	3.37291	n.d.	n.d.	74.1935	3698.58	n.d.	10675.4	80.6452	1305.99	n.d.	3007.96
			N,N-Bis(2-hydroxyethyl)dodecanamide		C16 H33 N O3		0.84	287.246	0.925543	8.68	+	Y	19	0	-	0	-	3	45.1613	225.83	n.d.	655.91	70.9677	381.874	n.d.	746.846	51.6129	220.57	n.d.	534.839
			N,N-Bis(2-hydroxyethyl)dodecanamide		C16 H33 N O3		0.79	287.246	0.925529	10.436	+	Y	19	0	-	0	-	3	93.5484	14269.1	9417.4	19738.2	96.7742	13747.9	6274.31	13836.8	83.871	15390.8	n.d.	19419.7
			N2 C15 Alkanolamide		C19 H39 N O3		0.6	329.293	0.925497	9.989	+	Y	15	0	-	0	-	3	25.8065	88.9883	n.d.	341.975	54.8387	2115.51	n.d.	6650.07	64.5161	247.723	n.d.	454.258
			Octadecanamide, 12-hydroxy-N-(2-hydroxyethyl)-		C20 H41 N O3		0.63	343.309	0.925517	10.547	+	Y	25	0	-	0	-	3	87.0968	1679.7	n.d.	3343.41	87.0968	7587.07	n.d.	15562.9	93.5484	9666.3	3717.59	17535.1
			Octadecanamide, 12-hydroxy-N-(2-hydroxyethyl)-		C20 H41 N O3		0.78	343.309	0.925568	11.408	+	Y	25	0	-	0	-	3	87.0968	3222.42	n.d.	5058	25.8065	10951.2	n.d.	18598.9	70.9677	19790.5	n.d.	23819.7
			N-(2,3-dihydroxypropyl)stearamide		C21 H43 N O3		0.67	357.325	0.925539	12.512	+	N	7	0	-	0	-	4	n.d.	n.d.	n.d.	n.d.	83.871	4931.13	n.d.	9580.68	77.4194	537.953	n.d.	1028.37
			Isooctadecanamide, N,N-bis(2-hydroxyethyl)-		C22 H45 N O3		0.88	371.34	0.925628	10.039	+	Y	20	0	-	0	-	3	67.7419	908.464	n.d.	2174.29	70.9677	1978.07	n.d.	4094.72	29.0323	404.798	n.d.	1607.36
			Isooctadecanamide, N,N-bis(2-hydroxyethyl)-		C22 H45 N O3		0.39	371.34	0.925445	11.08	+	Y	20	0	-	0	-	3	83.871	2506.09	n.d.	4540.7	58.0645	40874.6	n.d.	33351.3	93.5484	9340.67	2448.02	15574.4
			Isooctadecanamide, N,N-bis(2-hydroxyethyl)-		C22 H45 N O3		0.51	371.34	0.925492	11.797	+	Y	20	0	-	0	-	3	93.5484	2208.48	608.371	4060.31	100	36429.5	7628.27	79269.9	93.5484	45482.5	8197.85	72336.1
			N-(3-(Octadecyloxy)propyl)-beta-alanine		C24 H49 N O3		0.68	399.372	0.925572	10.492	+	Y	9	0	-	0	-	3	100	1699.03	1028.48	2186.2	n.d.	n.d.	n.d.	n.d.	96.7742	3288.27	1664.72	3208.79
			N-(3-(Octadecyloxy)propyl)-beta-alanine		C24 H49 N O3		0.37	399.371	0.925448	11.012	+	Y	9	0	-	0	-	3	96.7742	3353.62	673.409	6586.3	100	31204	9120.08	67367.4	96.7742	26727.1	7068.64	60609.2
			N-(3-(Octadecyloxy)propyl)-beta-alanine		C24 H49 N O3		0.77	399.372	0.925606	11.185	+	Y	9	0	-	0	-	3	77.4194	648.531	n.d.	1143.39	54.8387	9008.24	n.d.	30105.5	35.4839	324.327	n.d.	852.189
			N-(3-(Octadecyloxy)propyl)-beta-alanine		C24 H49 N O3		0.14	399.371	0.925357	11.421	+	Y	9	0	-	0	-	3	100	4306.32	1225.48	9909.24	83.871	87572.2	n.d.	77348.8	83.871	13906.4	n.d.	48937.3
			N-(3-(Octadecyloxy)propyl)-beta-alanine		C24 H49 N O3		0.44	399.371	0.925478	12.235	+	Y	9	0	-	0	-	3	100	875.212	590.041	1339.13	29.0323	3087.16	n.d.	11443.1	58.0645	3371.31	n.d.	7778.91
			N-(3-(Octadecyloxy)propyl)-beta-alanine		C24 H49 N O3		0.64	399.372	0.925557	12.792	+	Y	9	0	-	0	-	3	83.871	529.351	n.d.	941.346	29.0323	1331.3	n.d.	5885.09	83.871	4172.43	n.d.	7111.62
			DIHYDROCERAMIDE C8		C26 H53 N O3		0.56	427.403	0.925538	11.525	+	Y	5	0	-	0	-	3	83.871	355.917	n.d.	717.462	83.871	8806.58	n.d.	36175	35.4839	2487.45	n.d.	4947.44
	9	CH2	N~1~-[(3S,4S)-1-{[(2S,3S)-1-Amino-3-methyl-1-oxo-2-pentanyl]amino}-3-hydroxy-6-methyl-1-oxo-4-heptanyl]-L-aspartamide	Natural products	C18 H35 N5 O5		-2.66	401.263	0.814697	6.452	+	Y	3	0	-	0	-	3	96.7742	4419.49	2476.43	7080.62	3.22581	3445.63	n.d.	n.d.	90.3226	2775.89	1328.03	4764.54
			-	(Peptides)	C19 H37 N5 O5		-2.51	415.278	0.814721	6.895	+	Y	0	0	-	0	-	4	90.3226	4423.67	1266.51	8638.76	77.4194	13498.4	n.d.	33655.6	100	4564.29	1700.31	8343.97
			L-Leucyl-L-isoleucylglycyl-L-lysine		C20 H39 N5 O5		-2.51	429.294	0.814688	7.413	+	Y	2	0	-	0	-	3	90.3226	4193.95	250.458	8752.79	83.871	14401.4	n.d.	33941.4	100	4422.93	1433.83	8484.1
			-		C22 H43 N5 O5		-2.07	457.325	0.814815	8.399	+	Y	0	0	-	0	-	4	93.5484	5766.6	1658.56	9761.98	83.871	20996.6	n.d.	45049.6	93.5484	6795.83	2574.27	10969.7
			-		C24 H47 N5 O5		-2.11	485.357	0.814741	9.137	+	Y	0	0	-	0	-	4	100	6723.91	1613.2	11868.8	87.0968	20661.5	n.d.	42863.8	100	7337.24	1771.48	12307.1
			-		C25 H49 N5 O5		-1.93	499.372	0.8148	10.073	+	Y	0	0	-	0	-	4	93.5484	2474.39	315.675	4915.29	77.4194	6112.42	n.d.	15021.1	90.3226	1909.85	236.681	3531.37
			-		C26 H51 N5 O5		-2	513.388	0.814736	10.533	+	Y	0	0	-	0	-	4	83.871	570.452	n.d.	1116.21	90.3226	1939.78	246.041	3499.03	80.6452	367.099	n.d.	820.352
			-		C28 H55 N5 O5		-1.47	541.42	0.81497	11.282	+	Y	0	0	-	0	-	4	83.871	3252.54	n.d.	7647.89	35.4839	443.11	n.d.	963.757	58.0645	988.914	n.d.	2852.15
			PALMITOYLLYSYLVALYLDIAMINOBUTYRIC ACID		C31 H61 N5 O5		-1.77	583.466	0.814732	11.323	+	Y	1	0	-	0	-	3	74.1935	26818.9	n.d.	77949.1	35.4839	41226.1	n.d.	86738.7	45.1613	22688.9	n.d.	79455.6
			PALMITOYLLYSYLVALYLDIAMINOBUTYRIC ACID		C31 H61 N5 O5		-1.66	583.466	0.814795	11.664	+	Y	1	0	-	0	-	3	74.1935	10836	n.d.	20586.6	29.0323	13013.8	n.d.	47672.1	67.7419	14308	n.d.	27739.6
			-		C32 H63 N5 O5		-1.82	597.482	0.814675	11.861	+	Y	0	0	-	0	-	4	74.1935	5089.89	n.d.	9901.11	74.1935	41288.4	n.d.	80760.7	74.1935	14274.4	n.d.	25916.9
			PALMITOYL TRIPEPTIDE-5		C33 H65 N5 O5		-1.53	611.498	0.814829	10.204	+	N	3	0	-	0	-	4	87.0968	592.332	n.d.	1245.25	83.871	1718.82	n.d.	3059.59	80.6452	486.366	n.d.	974.109
			PALMITOYL TRIPEPTIDE-5		C33 H65 N5 O5		-1.96	611.497	0.814567	12.084	+	Y	3	0	-	0	-	3	96.7742	2806.31	1281.95	4886.29	77.4194	28669.3	n.d.	60930.8	83.871	10825.8	n.d.	22388.4
			-		C34 H67 N5 O5		-1.69	625.513	0.814706	11.841	+	Y	0	0	-	0	-	4	80.6452	81220	n.d.	176509	70.9677	424256	n.d.	1.0903e+06	87.0968	168292	n.d.	303277
			-		C35 H69 N5 O5		-1.82	639.529	0.8146	11.946	+	Y	0	0	-	0	-	4	83.871	38163.8	n.d.	80351.2	87.0968	244158	n.d.	456279	32.2581	17982.9	n.d.	62552.8
			-		C35 H69 N5 O5		-1.94	639.529	0.814521	12.265	+	Y	0	0	-	0	-	4	51.6129	5069.57	n.d.	12762.9	67.7419	137236	n.d.	341517	64.5161	26743.5	n.d.	49849.9
			-		C35 H69 N5 O5		-1.72	639.529	0.814666	12.579	+	Y	0	0	-	0	-	4	100	1818.31	931.542	3359.99	87.0968	55608.1	n.d.	102126	93.5484	19692.9	4970.12	35128
			-		C36 H71 N5 O5		-1.74	653.544	0.814625	12.16	+	Y	0	0	-	0	-	4	100	66036.7	9407.39	96644.5	96.7742	485036	90095	989033	80.6452	113034	n.d.	218090
			-		C37 H73 N5 O5		-1.64	667.56	0.814671	12.436	+	Y	0	0	-	0	-	4	93.5484	16323.3	2318.02	29485.1	67.7419	176817	n.d.	520984	74.1935	50451.4	n.d.	135220
			-		C38 H75 N5 O5		-1.44	681.576	0.814781	12.653	+	Y	0	0	-	0	-	4	90.3226	15387.3	1136.09	28868.7	48.3871	197305	n.d.	536639	61.2903	56615.9	n.d.	161187
			-		C39 H77 N5 O5		-1.14	695.592	0.814972	12.962	+	Y	0	0	-	0	-	4	48.3871	670.416	n.d.	1563.52	90.3226	44246.5	1377.12	71194.5	77.4194	12338.5	n.d.	24054.3
	10	CH2	3-(dodecylamino)propane-1,2-diol	Surfactants	C15 H33 N O2		0.98	259.251	0.9619	9.033	+	Y	8	0	-	0	-	3	80.6452	242.822	n.d.	441.508	54.8387	309.096	n.d.	907.625	61.2903	141.411	n.d.	340.311
			3-(2-(Dodecyloxy)ethoxy)propylamine	(Diethanol alkylamines)	C17 H37 N O2		0.85	287.283	0.961891	10.697	+	Y	7	0	-	0	-	3	64.5161	481.394	n.d.	1226.79	83.871	3737.52	n.d.	10298.8	93.5484	2083.41	699.349	3570.67
			2-Amino-1,3-octadecanediol		C18 H39 N O2		0.91	301.298	0.96192	9.749	+	Y	9	0	-	0	-	3	100	8000.32	1735.04	15300.7	100	37116.9	8894.46	70182.7	9.67742	15.3445	n.d.	n.d.
			2-Amino-1,3-octadecanediol		C18 H39 N O2		0.74	301.298	0.961868	10.462	+	Y	9	0	-	0	-	3	64.5161	2883.18	n.d.	6697.9	74.1935	14709.3	n.d.	34523.3	80.6452	8375.75	n.d.	16338.1
			2-Propanol, 1,1'-(tridecylimino)bis-		C19 H41 N O2		0.79	315.314	0.961894	10.707	+	Y	9	0	-	0	-	3	74.1935	399.316	n.d.	821.477	54.8387	694.345	n.d.	1994.1	90.3226	1655.63	630.741	2735.27
			2-Propanol, 1,1'-(tridecylimino)bis-		C19 H41 N O2		0.49	315.314	0.961801	11.099	+	Y	9	0	-	0	-	3	61.2903	456.07	n.d.	1180.9	93.5484	6318.58	961.992	16284.4	87.0968	5176.68	n.d.	12073.6
			2-Propanol, 1,1'-(tridecylimino)bis-		C19 H41 N O2		0.52	315.314	0.961811	11.27	+	Y	9	0	-	0	-	3	29.0323	117.425	n.d.	549.724	48.3871	955.949	n.d.	2099.14	96.7742	3145.34	691.337	6955.69
			N-Hexadecyl diethanolamine		C20 H43 N O2		0.75	329.33	0.961892	10.404	+	Y	11	0	-	0	-	3	90.3226	1585.08	112.404	3494.33	100	11595.5	2606.85	26668	41.9355	130.356	n.d.	423.699
			N-Hexadecyl diethanolamine		C20 H43 N O2		0.53	329.33	0.961821	10.777	+	Y	11	0	-	0	-	3	70.9677	356.147	n.d.	729.434	83.871	3698.37	n.d.	7712.14	29.0323	38.342	n.d.	138.207
			N-Hexadecyl diethanolamine		C20 H43 N O2		0.62	329.33	0.961851	10.924	+	Y	11	0	-	0	-	3	100	9556.78	3924.86	16718.9	93.5484	45073.7	14823	89754.1	96.7742	47369.6	21386.2	76194.9
			3-(octadecylamino)propane-1,2-diol		C21 H45 N O2		0.37	343.345	0.961772	11.116	+	Y	3	0	-	0	-	3	45.1613	150.612	n.d.	380.903	58.0645	1601.78	n.d.	4591.05	83.871	1876.73	n.d.	3225.15
			3-(octadecylamino)propane-1,2-diol		C21 H45 N O2		0.68	343.345	0.961878	11.603	+	Y	3	0	-	0	-	3	32.2581	86.971	n.d.	302.599	67.7419	1275.54	n.d.	3259.43	100	6544.19	1299.68	14832.7
			2,2'-(Octadecylimino)diethanol		C22 H47 N O2		1.01	357.361	0.962006	9.528	+	Y	3	0	-	0	-	3	90.3226	633.601	104.807	1467.22	87.0968	2644.69	n.d.	4650.03	n.d.	n.d.	n.d.	n.d.
			2,2'-(Octadecylimino)diethanol		C22 H47 N O2		0.97	357.361	0.961991	9.738	+	Y	3	0	-	0	-	3	87.0968	526.274	n.d.	980.36	93.5484	2599.06	598.623	5256.52	n.d.	n.d.	n.d.	n.d.
			2,2'-(Octadecylimino)diethanol		C22 H47 N O2		0.55	357.361	0.961842	11.296	+	Y	3	0	-	0	-	3	93.5484	10850.9	3378	17212.9	96.7742	69774.3	11386.9	158085	96.7742	95164.1	38943	143663
			1,1'-(octadecylimino)dipropan-2-ol		C24 H51 N O2		0.55	385.392	0.961858	12.012	+	Y	1	0	-	0	-	3	61.2903	138.102	n.d.	226.824	54.8387	1353.66	n.d.	1657.76	100	11952.7	7653.28	16524.1
			Poly(oxy-1,2-ethanediyl), .alpha.,.alpha.'-[(docosylimino)di-2,1-ethanediyl]bis[.omega.-hydroxy-		C26 H55 N O2		0.45	413.423	0.961831	12.438	+	Y	0	0	-	0	-	3	77.4194	258.003	n.d.	485.989	61.2903	695.238	n.d.	1239.06	96.7742	9569.01	5305.65	15628.1
	11	CH2	Tris[2-(2-ethoxyethoxy)ethyl]amine	Surfactants	C18 H39 N O6		0.64	365.278	0.870098	9.477	+	Y	1	0	-	0	-	3	58.0645	955.132	n.d.	1973.56	45.1613	3844.73	n.d.	13790.6	67.7419	1406.45	n.d.	2808.96
			Tris[2-(2-ethoxyethoxy)ethyl]amine	(Polyethylene glycol alkylamines)	C18 H39 N O6		1.71	365.278	0.870488	10.657	+	Y	1	0	-	0	-	3	61.2903	255.093	n.d.	621.937	64.5161	1193.39	n.d.	2777.94	41.9355	118.16	n.d.	314.654
			2-(2-Butoxyethoxy)-N,N-bis[2-(2-butoxyethoxy)ethyl]ethanamine		C24 H51 N O6		0.76	449.372	0.870203	9.849	+	Y	1	0	-	0	-	3	54.8387	1121.85	n.d.	2089.6	58.0645	4771.43	n.d.	12010.9	51.6129	932.975	n.d.	1378.12
			N,N-Bis{2-[2-(2-methoxyethoxy)ethoxy]ethyl}-1-dodecanamine		C26 H55 N O6		0.24	477.403	0.869979	12.52	+	Y	1	0	-	0	-	3	74.1935	582.197	n.d.	1363.32	38.7097	12435	n.d.	65222.3	48.3871	885.11	n.d.	2180.72
			N,N-Bis{2-[2-(2-methoxyethoxy)ethoxy]ethyl}-1-dodecanamine		C26 H55 N O6		0.47	477.403	0.870089	9.841	+	Y	1	0	-	0	-	3	100	3663.77	853.51	6825.08	100	16528.1	2954.35	31274	n.d.	n.d.	n.d.	n.d.
			N,N-Bis{2-[2-(2-methoxyethoxy)ethoxy]ethyl}-1-dodecanamine		C26 H55 N O6		0.25	477.403	0.869982	10.441	+	Y	1	0	-	0	-	3	41.9355	447.946	n.d.	1028.44	61.2903	4012.88	n.d.	9844.9	48.3871	959.824	n.d.	2502.81
			9-Hexadecyl-3,6,12,15-tetraoxa-9-azaheptadecane-1,17-diol		C28 H59 N O6		0.13	505.434	0.869929	10.89	+	Y	1	0	-	0	-	3	38.7097	676.511	n.d.	2027.8	87.0968	16012	n.d.	52275.6	87.0968	5374.39	n.d.	18116.4
			9-Hexadecyl-3,6,12,15-tetraoxa-9-azaheptadecane-1,17-diol		C28 H59 N O6		0.04	505.434	0.869882	12.231	+	Y	1	0	-	0	-	3	77.4194	889.306	n.d.	1663.16	70.9677	13670	n.d.	36164.8	51.6129	2057.9	n.d.	5813.96
			9-Hexadecyl-3,6,12,15-tetraoxa-9-azaheptadecane-1,17-diol		C28 H59 N O6		0.37	505.434	0.870048	10.436	+	Y	1	0	-	0	-	3	77.4194	763.156	n.d.	1457.68	100	8197.73	1621.91	17315	n.d.	n.d.	n.d.	n.d.
			Amines, C18 saturated 6 EO		C30 H63 N O6		-0.04	533.466	0.869842	11.247	+	Y	0	0	-	0	-	3	32.2581	797.892	n.d.	1581.35	70.9677	26597.4	n.d.	54070.5	80.6452	8870.34	n.d.	8543.38
	12	C2H4O	N,N-Dibutyldodecanamide	Surfactants	C20 H41 N O		0.48	311.319	0.133595	11.075	+	Y	48	0	-	0	-	3	100	2293.52	939.049	3243.48	96.7742	19332.1	4390.64	32319.7	100	37054.5	14246.4	67416.1
			Ethanol, 2,2'-(9-octadecen-1-ylimino)bis-	(Polyethylene glycol alkylamines unsaturated)	C22 H45 N O2		0.57	355.345	0.133646	11.021	+	Y	24	0	-	0	-	3	100	27203.2	12906.8	41485	100	111732	44107.3	181303	100	120976	58986.2	214751
			N-(3-(Octadecyloxy)propyl)-beta-alanine		C24 H49 N O3		0.37	399.371	0.133592	11.012	+	Y	9	0	-	0	-	3	96.7742	3353.62	673.409	6586.3	100	31204	9120.08	67367.4	96.7742	26727.1	7068.64	60609.2
			Amines, C18 most stable unsaturated 4 EO		C26 H53 N O4		0.22	443.398	0.133542	10.998	+	Y	5	0	-	0	-	3	93.5484	5358.46	292.592	12777	96.7742	43726.3	1586.01	126333	93.5484	32749.7	1450.58	64171
			Amines, C18 most stable unsaturated 5 EO		C28 H57 N O5		0	487.424	0.133444	11.013	+	Y	2	0	-	0	-	3	58.0645	715.354	n.d.	1664.88	70.9677	7879.27	n.d.	24035.7	74.1935	18224.3	n.d.	28226.7
			Amines, C18 most stable unsaturated 6 EO		C30 H61 N O6		0.24	531.45	0.13357	10.988	+	Y	0	0	-	0	-	3	54.8387	711.678	n.d.	2522.28	80.6452	8345.61	n.d.	20891.2	80.6452	3492.99	n.d.	12030.3
			Amines, C18 most stable unsaturated 7 EO		C32 H65 N O7		0.24	575.476	0.133581	10.984	+	Y	2	0	-	0	-	3	41.9355	623.982	n.d.	2314.83	83.871	7907.1	n.d.	23367.4	80.6452	2547.63	n.d.	9366.01
			Amines, C18 most stable unsaturated 8 EO		C34 H69 N O8		0.35	619.503	0.133661	10.977	+	Y	0	0	-	0	-	3	64.5161	959.038	n.d.	3482	83.871	8658.22	n.d.	26435.1	77.4194	2186.57	n.d.	7997.47
			Amines, C18 most stable unsaturated 9 EO		C36 H73 N O9		0.33	663.529	0.133665	10.978	+	Y	0	0	-	0	-	3	51.6129	862.151	n.d.	3029.49	87.0968	8793.53	n.d.	26734.9	58.0645	1153.31	n.d.	4170.43
			Amines, C18 most stable unsaturated 10 EO		C38 H77 N O10		0.45	707.555	0.133761	10.967	+	Y	0	0	-	0	-	3	38.7097	599.649	n.d.	1974.96	80.6452	6274.73	n.d.	21629.1	41.9355	578.708	n.d.	1783.22
	13	C2H4O	Amines, tallow, 4+3 EO (R=H)	Surfactants	C14 H31 N O7		0.66	325.21	0.0166258	7.979	+	Y	0	0	-	0	-	3	67.7419	670.458	n.d.	1520.8	77.4194	1059.81	n.d.	2474.19	61.2903	297.484	n.d.	850.45
			Amines, tallow, 4+3 EO (R=H)	(Polyethylene glycol dialkylamines)	C14 H31 N O7		0.76	325.21	0.0166589	4.815	+	Y	0	0	-	0	-	3	96.7742	805.827	269.632	1391.22	96.7742	2967.05	929.582	5096.2	n.d.	n.d.	n.d.	n.d.
			Amines, tallow, 4+4 EO (R=H)		C16 H35 N O8		0.57	369.236	0.0166225	4.62	+	Y	0	0	-	0	-	3	70.9677	916.342	n.d.	2623.47	54.8387	3902.85	n.d.	10677.6	19.3548	114.787	n.d.	534.74
			Amines, tallow, 4+4 EO (R=H)		C16 H35 N O8		0.67	369.237	0.01666	5.115	+	Y	0	0	-	0	-	3	100	851.491	258.488	1331.49	96.7742	4145.38	1130.32	7458.11	n.d.	n.d.	n.d.	n.d.
			Amines, tallow, 5+4 EO (R=H)		C18 H39 N O9		0.92	413.263	0.0167919	8.215	+	Y	3	0	-	0	-	3	87.0968	1435.58	n.d.	3030.62	67.7419	1577.13	n.d.	4194.77	38.7097	179.262	n.d.	325.13
			Amines, tallow, 5+5 EO (R=H)		C20 H43 N O10		0.54	457.289	0.0166595	5.604	+	Y	3	0	-	0	-	3	100	881.364	328.914	1456.06	96.7742	4207.29	1536.69	6718.75	n.d.	n.d.	n.d.	n.d.
			Amines, tallow, 5+5 EO (R=H)		C20 H43 N O10		0.58	457.289	0.0166758	5.172	+	Y	2	0	-	0	-	3	87.0968	1064.02	n.d.	3052.07	90.3226	5374.35	503.976	10494.6	n.d.	n.d.	n.d.	n.d.
			Amines, tallow, 6+5 EO (R=H)		C22 H47 N O11		0.45	501.315	0.0166363	5.401	+	Y	4	0	-	0	-	3	87.0968	926.424	n.d.	2268.02	90.3226	4142.09	590.142	9350.99	n.d.	n.d.	n.d.	n.d.
			Amines, tallow, 6+5 EO (R=H)		C22 H47 N O11		0.48	501.315	0.0166497	5.811	+	Y	4	0	-	0	-	3	100	903.661	407.972	1545.76	100	4280.53	1572.12	7003.57	n.d.	n.d.	n.d.	n.d.
			Amines, tallow, 6+6 EO (R=H)		C24 H51 N O12		0.39	545.341	0.0166249	5.608	+	Y	5	0	-	0	-	3	77.4194	891.122	n.d.	2249.9	93.5484	5232.41	398.926	11783.6	n.d.	n.d.	n.d.	n.d.
			Amines, tallow, 6+6 EO (R=H)		C24 H51 N O12		0.42	545.341	0.0166406	7.306	+	N	5	0	-	0	-	4	70.9677	589.59	n.d.	1233.1	74.1935	3137.94	n.d.	6619.62	n.d.	n.d.	n.d.	n.d.
			Amines, tallow, 6+6 EO (R=H)		C24 H51 N O12		0.51	545.341	0.0166867	5.997	+	Y	5	0	-	0	-	3	96.7742	810.142	352.516	1409.98	70.9677	2822.29	n.d.	6290.67	n.d.	n.d.	n.d.	n.d.
			Amines, tallow, 7+6 EO (R=H)		C26 H55 N O13		0.69	589.368	0.0168202	5.79	+	Y	0	0	-	0	-	3	70.9677	463.305	n.d.	998.341	83.871	3436.73	n.d.	8470.45	n.d.	n.d.	n.d.	n.d.
			Amines, tallow, 7+7 EO (R=H)		C28 H59 N O14		0.73	633.394	0.0168731	6.315	+	Y	0	0	-	0	-	3	87.0968	826.188	n.d.	1338.96	96.7742	4763.01	2304.3	7671.46	n.d.	n.d.	n.d.	n.d.
			Amines, tallow, 7+7 EO (R=H)		C28 H59 N O14		0.75	633.394	0.0168845	5.964	+	Y	0	0	-	0	-	3	67.7419	633.785	n.d.	1546.37	90.3226	4545.74	221.821	8223.65	n.d.	n.d.	n.d.	n.d.
	14	C2H4O	Amines, C18 saturated 3 EO	Surfactants	C24 H51 N O3		0.44	401.387	0.148069	11.284	+	Y	1	0	-	0	-	3	58.0645	1028.53	n.d.	1577.69	87.0968	23840.5	n.d.	39022.5	100	28672.9	4077.46	36884.6
			Amines, C18 saturated 4 EO	(Polyethylene glycol alkylamines)	C26 H55 N O4		-0.07	445.413	0.147863	11.267	+	Y	2	0	-	0	-	3	48.3871	4165.35	n.d.	3814.24	80.6452	92815.6	n.d.	62944	83.871	77597	n.d.	43146.1
			Amines, C18 saturated 5 EO		C28 H59 N O5		0.27	489.439	0.148027	11.258	+	Y	1	0	-	0	-	3	32.2581	710.941	n.d.	1552.4	61.2903	20639.5	n.d.	36618.5	80.6452	15095.1	n.d.	20188.6
			Amines, C18 saturated 6 EO		C30 H63 N O6		-0.04	533.466	0.147872	11.247	+	Y	0	0	-	0	-	3	32.2581	797.892	n.d.	1581.35	70.9677	26597.4	n.d.	54070.5	80.6452	8870.34	n.d.	8543.38
			Amines, C18 saturated 7 EO		C32 H67 N O7		0.22	577.492	0.148021	11.243	+	Y	0	0	-	0	-	3	25.8065	659.19	n.d.	2120.85	74.1935	27577.3	n.d.	61084.7	83.871	9543.25	n.d.	17070.7
			Amines, C18 saturated 8 EO		C34 H71 N O8		0.24	621.518	0.148045	11.237	+	Y	1	0	-	0	-	3	35.4839	531.188	n.d.	1233.41	80.6452	33594.8	n.d.	73244	74.1935	7037.91	n.d.	14373.8
			Amines, C18 saturated 9 EO		C36 H75 N O9		0.22	665.544	0.148039	11.229	+	Y	0	0	-	0	-	3	32.2581	618.959	n.d.	2124.88	77.4194	30151.2	n.d.	72258.9	58.0645	3798.66	n.d.	9107.16
			Amines, C18 saturated 9 EO		C36 H75 N O9		0.52	665.545	0.148239	11.528	+	Y	0	0	-	0	-	3	93.5484	4670.63	1770.01	7695.74	96.7742	14081.3	5926.07	19796.7	96.7742	4607.46	2090.72	7782.5
			Amines, C18 saturated 10 EO		C38 H79 N O10		0.1	709.57	0.147969	11.221	+	Y	0	0	-	0	-	3	32.2581	538.423	n.d.	1789.44	77.4194	27635.6	n.d.	59557.7	48.3871	2040.11	n.d.	4746.15
CHO	1	C2H4O	3,6,9,12,15,18,21,24,27,30-Decaoxadotriacontane-1,32-diol	Surfactants	C22 H46 O12		0.41	502.299	4.56327e-05	6.505	-	Y	1	0	-	0	-	3	54.8387	156.192	n.d.	372.08	93.5484	1134.76	521.634	1671.32	n.d.	n.d.	n.d.	n.d.
			Dodecaethlene glycol (PEG-12)	(Polyethylene glycols)	C24 H50 O13		0.5	546.325	0.000113818	6.664	-	Y	2	0	-	0	-	3	67.7419	218.265	n.d.	481.358	96.7742	1435.1	695.233	2175.85	n.d.	n.d.	n.d.	n.d.
			3,6,9,12,15,18,21,24,27,30,33,36-Dodecaoxaoctatriacontane-1,38-diol		C26 H54 O14		0.49	590.352	0.000131	6.807	-	Y	1	0	-	0	-	3	74.1935	231.103	n.d.	487.557	96.7742	1563.96	774.016	2316.15	n.d.	n.d.	n.d.	n.d.
			3,6,9,12,15,18,21,24,27,30,33,36,39-Tridecaoxahentetracontane-1,41-diol		C28 H58 O15		0.63	634.378	0.000239989	6.935	-	Y	1	0	-	0	-	3	74.1935	272.441	n.d.	446.525	96.7742	1627.16	750.378	2442.87	n.d.	n.d.	n.d.	n.d.
			3,6,9,12,15,18,21,24,27,30,33,36,39,42-Tetradecaoxatetratetracontane-1,44-diol (PEG-15)		C30 H62 O16		0.73	678.404	0.000337057	7.053	-	Y	1	0	-	0	-	3	64.5161	245.384	n.d.	472.306	96.7742	1631.21	799.078	2375.64	n.d.	n.d.	n.d.	n.d.
			3,6,9,12,15,18,21,24,27,30,33,36,39,42,45-Pentadecaoxaheptatetracontane-1,47-diol		C32 H66 O17		0.67	722.43	0.000322395	7.159	-	Y	1	0	-	0	-	3	70.9677	234.753	n.d.	464.177	96.7742	1532.34	733.007	2395.32	n.d.	n.d.	n.d.	n.d.
			PEG-17		C34 H70 O18		0.66	766.457	0.000343294	7.257	-	Y	0	0	-	0	-	3	58.0645	180.157	n.d.	363.741	93.5484	1326.99	681.305	2006.35	n.d.	n.d.	n.d.	n.d.
			3,6,9,12,15,18,21,24,27,30,33,36,39,42,45,48,51-heptadecaoxatripentacontane-1,53-diol		C36 H74 O19		0.77	810.483	0.000462345	7.348	-	Y	1	0	-	0	-	3	48.3871	146.239	n.d.	332.554	96.7742	1156.06	532.459	1798.22	n.d.	n.d.	n.d.	n.d.
	2	C2H4O	3,6,9,12,15,18,21-heptaoxaheptatriacontan-1-ol	Surfactants	C30 H62 O8		0.49	550.445	0.116983	12.354	-	Y	1	0	-	0	-	3	6.45161	44.0751	n.d.	n.d.	80.6452	2392.57	n.d.	4981.2	77.4194	993.236	n.d.	1916.34
			3,6,9,12,15,18,21,24,27-nonaoxatritetracontan-1-ol	(Alcohol ethoxylates)	C34 H70 O10		1.34	638.498	0.117572	10.842	-	Y	0	0	-	0	-	3	32.2581	2920.37	n.d.	9435.79	93.5484	1666.69	773.754	2662.27	45.1613	1894.02	n.d.	6031.27
			3,6,9,12,15,18,21,24,27,30-decaoxahexatetracontan-1-ol		C36 H74 O11		0.79	682.524	0.117253	12.008	-	Y	1	0	-	0	-	3	51.6129	446.205	n.d.	652.813	83.871	5423.51	n.d.	9260.51	90.3226	1592.28	222.67	2633.95
			3,6,9,12,15,18,21,24,27,30,33-undecaoxanonatetracontan-1-ol		C38 H78 O12		0.51	726.55	0.117088	11.955	-	Y	1	0	-	0	-	3	41.9355	383.828	n.d.	439.816	74.1935	3590.43	n.d.	4136.14	64.5161	779.442	n.d.	1400.2
	3	C3H6O	PPG n7	Surfactants	C21 H44 O8		-0.06	424.304	0.997548	9.123	-	Y	4	0	-	0	-	3	45.1613	382.618	n.d.	793.18	96.7742	6573.91	968.769	13242	48.3871	412.784	n.d.	823.429
			PPG n8	(Polypropylene glycols)	C24 H50 O9		0.17	482.346	0.997654	9.493	-	Y	0	0	-	0	-	3	67.7419	684.987	n.d.	1233.27	93.5484	4608.1	694.39	8556.77	70.9677	678.435	n.d.	1206.96
			PPG n9		C27 H56 O10		0.29	540.388	0.997731	9.801	-	Y	3	0	-	0	-	3	74.1935	876.223	n.d.	1631.12	93.5484	5733.92	835.741	10711.5	77.4194	1169.88	n.d.	2165.09
			PPG n11		C33 H68 O12		0.33	656.471	0.997793	10.267	-	Y	1	0	-	0	-	3	77.4194	964.706	n.d.	1738.35	83.871	3539.15	n.d.	6757.31	83.871	1490.23	n.d.	2771.15
			Laureth-12		C36 H74 O13		0.22	714.513	0.997733	10.444	-	Y	1	0	-	0	-	3	70.9677	816.243	n.d.	1335.54	83.871	1948.3	n.d.	3013.86	80.6452	1014.89	n.d.	1502.49
	4	CH2	Cyclooct-4-en-1-yl methyl carbonate	Natural products	C10 H16 O3		0.47	184.11	0.904451	7.774	-	Y	571	0	-	0	-	3	96.7742	865.279	471.821	841.75	96.7742	2398.55	658.439	3904.25	96.7742	668.91	436.049	1173.3
			Methyl 5-oxodecenoate	(Fatty acids)	C11 H18 O3		0.52	198.126	0.904468	8.486	-	Y	393	1	82.6	0	-	2	83.871	923.395	n.d.	1009.81	100	4308.09	1136.31	7853.29	90.3226	691.316	397.935	800.191
			(E)-methyl 2-acetyloct-2-enoate		C11 H18 O3		0.44	198.126	0.904452	6.851	-	Y	393	0	-	0	-	3	45.1613	384.44	n.d.	802.352	90.3226	1861.12	282.158	2595.55	19.3548	150.349	n.d.	677.486
			2-Propen-1-yl 2-(cyclohexyloxy)acetate		C11 H18 O3		0.49	198.126	0.904462	8.911	-	Y	393	2	87.7	0	-	2	96.7742	1026.81	571.469	1442.29	100	5168.25	2873.5	8981.74	96.7742	788.727	557.162	1002.59
			Methyl (1R,2S)-3-oxo-2-pentylcyclopentanecarboxylate		C12 H20 O3		0.47	212.141	0.904463	9.048	-	Y	373	0	-	0	-	3	22.5806	535.65	n.d.	1186.75	96.7742	3192.21	1102.67	5206.09	100	900.06	458.162	1351.02
			Methyl 2-hexyl-3-oxocyclopentaneacetate		C14 H24 O3		0.44	240.173	0.904469	9.544	-	Y	165	0	-	0	-	3	80.6452	2186.65	n.d.	4120.34	96.7742	8477.41	2636.79	18393.7	51.6129	747.295	n.d.	1539.6
			Methyl 2-hexyl-3-oxocyclopentaneacetate		C14 H24 O3		0.41	240.173	0.904464	9.048	-	Y	165	0	-	0	-	3	38.7097	776.491	n.d.	1619.08	9.67742	804.638	n.d.	n.d.	96.7742	2206.06	1282.62	4310.06
			Cyclopropanecarboxylic acid, 2-methyl-2-[(1,2,4-trimethyl-2-penten-1-yl)oxy]propyl ester		C16 H28 O3		0.36	268.204	0.904461	9.445	-	Y	76	0	-	0	-	3	64.5161	15429.7	n.d.	12596.6	80.6452	33639.1	n.d.	20397.2	61.2903	17313.6	n.d.	12493.8
			Cyclopropanecarboxylic acid, 2-methyl-2-[(1,2,4-trimethyl-2-penten-1-yl)oxy]propyl ester		C16 H28 O3		0.41	268.204	0.904473	10.126	-	Y	76	0	-	0	-	3	61.2903	4775.79	n.d.	10926.1	83.871	15990.8	n.d.	33907.8	9.67742	579.554	n.d.	n.d.
			Cyclopropanecarboxylic acid, 2-methyl-2-[(1,2,4-trimethyl-2-penten-1-yl)oxy]propyl ester		C16 H28 O3		0.64	268.204	0.904537	11.03	-	Y	76	0	-	0	-	3	90.3226	616.709	218.273	1384	93.5484	2484.14	763.513	4209.63	100	903.614	542.475	1184.48
			13-hydroxyoctadeca-9,11-dienoic acid		C18 H32 O3		0.13	296.235	0.904402	10.147	-	Y	111	10	99.6	0	-	3	100	94170.2	25394.3	103985	100	237868	36274.1	167712	100	194975	50186.3	186307
			13-hydroxyoctadeca-9,11-dienoic acid		C18 H32 O3		0.15	296.235	0.904409	10.055	-	Y	111	10	99.7	0	-	3	90.3226	61791.5	4904.58	72321.3	96.7742	139277	22154.9	80607.6	83.871	105665	n.d.	114309
			13-hydroxyoctadeca-9,11-dienoic acid		C18 H32 O3		0.08	296.235	0.904388	9.956	-	Y	111	30	99.8	6	80.7	2	96.7742	56540.7	12240	115527	93.5484	124513	15135.4	67102	45.1613	86229.8	n.d.	88914.6
			13-hydroxyoctadeca-9,11-dienoic acid		C18 H32 O3		0.19	296.235	0.904421	9.869	-	Y	111	20	99.8	3	71.8	2	70.9677	26893.7	n.d.	82231	74.1935	51344.5	n.d.	67403.5	93.5484	154560	28268.1	288449
			13-hydroxyoctadeca-9,11-dienoic acid		C18 H32 O3		0.23	296.235	0.904433	10.591	-	Y	111	30	93.2	0	-	3	77.4194	13317.3	n.d.	25512.7	90.3226	35217.3	5216.14	48715.8	64.5161	12982.5	n.d.	26287.2
			Methoprene		C19 H34 O3		0.3	310.251	0.904456	10.517	-	Y	62	0	-	0	-	3	100	37001.3	13751.6	61766.5	96.7742	23518.4	3409.04	47210.5	41.9355	3373.45	n.d.	7767.22
			Methoprene		C19 H34 O3		0.29	310.251	0.904456	10.598	-	Y	62	0	-	0	-	3	100	31445.8	9985.86	54977.5	96.7742	25472.5	5844.69	53927	29.0323	1001.62	n.d.	2602.54
			Methoprene		C19 H34 O3		0.31	310.251	0.904461	10.445	-	Y	62	0	-	0	-	3	100	15439.3	5678.74	24972.4	70.9677	4084.65	n.d.	8305.78	64.5161	3322.47	n.d.	7202.78
			Methoprene		C19 H34 O3		0.89	310.251	0.904641	11.684	-	Y	62	0	-	0	-	3	6.45161	17.6835	n.d.	n.d.	48.3871	735.978	n.d.	1857.06	93.5484	448.087	129.2	881.569
			MFCD00014550		C20 H36 O3		0.66	324.267	0.90458	11.438	-	Y	21	2	89.2	0	-	2	58.0645	109.714	n.d.	242.842	100	3710.52	1922.07	5602.62	96.7742	772.555	360.971	1410.95
			MFCD00014550		C20 H36 O3		0.52	324.267	0.904534	11.866	-	Y	21	1	62.1	0	-	2	n.d.	n.d.	n.d.	n.d.	80.6452	886.441	n.d.	1602.84	96.7742	470.241	212.68	918.619
	5	CH2	gamma-Decanolactone	Natural products	C10 H18 O2		0.39	170.131	0.940776	8.633	-	Y	942	0	-	0	-	3	67.7419	1190.59	n.d.	1445.17	45.1613	1325.85	n.d.	1395.27	83.871	1177.53	n.d.	1524.55
			gamma-Decanolactone	(Fatty acids)	C10 H18 O2		0.44	170.131	0.940785	8.931	-	Y	942	0	-	0	-	3	29.0323	191.25	n.d.	512.952	83.871	1265.48	n.d.	2059.58	41.9355	321.263	n.d.	772.933
			isooctyl acrylate		C11 H20 O2		0.38	184.146	0.94078	9.18	-	Y	612	0	-	0	-	3	67.7419	848.45	n.d.	1759.56	64.5161	1691.36	n.d.	3731.96	77.4194	938.034	n.d.	1803.29
			Citronellyl acetate		C12 H22 O2		0.39	198.162	0.940787	9.659	-	Y	603	0	-	0	-	3	100	11285.7	5854.62	19239.1	100	26012.2	6970.51	45180	100	13543.7	5150.72	22123
			Citronellyl acetate		C12 H22 O2		0.38	198.162	0.940785	9.856	-	Y	603	0	-	0	-	3	22.5806	996.581	n.d.	4507.07	96.7742	9578.75	2190.92	16140.9	67.7419	2238.9	n.d.	4413.81
			Citronellyl acetate		C12 H22 O2		0.37	198.162	0.940783	9.576	-	Y	603	0	-	0	-	3	38.7097	1492.96	n.d.	4108.45	54.8387	3823	n.d.	8878.59	64.5161	2463.97	n.d.	5276.27
			Surfynol 104A		C14 H26 O2		0.25	226.193	0.940767	10.359	-	Y	318	0	-	0	-	3	100	84394.2	32451.7	152816	100	205609	69017.1	278152	100	175467	65620.1	319073
			Surfynol 104A		C14 H26 O2		0.23	226.193	0.940761	10.289	-	Y	318	0	-	0	-	3	90.3226	17591.9	5043.09	21590.4	93.5484	42491.3	12951.8	61600.1	100	41624.1	14571.4	45785.6
			Lauryl acrylate		C15 H28 O2		0.22	240.209	0.940762	10.606	-	Y	226	0	-	0	-	3	100	43464	21869.7	69895.9	100	156667	52571.8	201605	100	151823	68598.6	182202
			Δ2-trans-Hexadecenoic acid		C16 H30 O2		0.17	254.225	0.940753	10.803	-	Y	245	6	100	0	-	2	100	372212	160586	505885	100	1.74344e+06	412577	1.80022e+06	100	1.75851e+06	785077	1.67515e+06
			trans-10-Heptadecenoic acid		C17 H32 O2		0.23	268.24	0.94077	11.013	-	Y	158	4	100	0	-	2	100	32719.9	15824.4	51938.8	100	215663	76007.4	352812	100	237672	123631	252362
			trans-10-Heptadecenoic acid		C17 H32 O2		0.24	268.24	0.940773	11.201	-	Y	158	2	100	0	-	2	83.871	4663.57	n.d.	7912.72	87.0968	33180.6	n.d.	58090.5	90.3226	37348.8	12552.7	62907.2
			trans-Petroselinic acid		C18 H34 O2		0.04	282.256	0.940721	11.208	-	Y	160	8	100	0	-	2	100	746442	355752	1.051e+06	100	6.2625e+06	1.92445e+06	8.00678e+06	100	6.97655e+06	2.73042e+06	9.39713e+06
			Hexadecyl acrylate		C19 H36 O2		0.31	296.272	0.9408	11.399	-	Y	113	0	-	0	-	3	100	4437.91	2087.52	6838.14	100	101182	31157.8	174455	100	131904	72315.2	203920
			14(Z)-Eicosenoic acid		C20 H38 O2		0.28	310.287	0.940795	11.565	-	Y	109	6	100	0	-	2	100	8818.95	4163.16	13812.9	100	202014	49316.3	275750	100	334361	133431	508924
			9-Octadecenoic acid (9Z)-, 1-methylethyl ester		C21 H40 O2		0.43	324.303	0.94085	11.73	-	Y	47	0	-	0	-	3	48.3871	205.11	n.d.	451.024	100	19316.7	5758.28	35507.3	100	39087.3	21672.2	59987.6
			Erucic acid		C22 H42 O2		0.38	338.319	0.940838	11.908	-	Y	58	2	100	0	-	2	100	1377.56	733.214	2055.92	100	56253.3	11249.5	73141	100	159196	59875.7	309698
			2-Propenoic acid, eicosyl ester		C23 H44 O2		-0.28	352.334	0.940612	12.097	-	Y	41	0	-	0	-	3	19.3548	32.668	n.d.	128.553	100	14137.8	2548.11	23425.2	100	38769.3	23890.1	56399.4
			Nervonic acid		C24 H46 O2		-0.34	366.35	0.940585	12.307	-	Y	58	2	100	0	-	2	90.3226	525.894	246.749	826.246	100	26197.7	4563.23	36420.9	100	102852	62018.6	148490
			Docosyl acrylate		C25 H48 O2		-0.18	380.365	0.940642	12.541	-	Y	19	0	-	0	-	3	n.d.	n.d.	n.d.	n.d.	96.7742	4894.44	891.052	8524.35	100	24184.3	16814.1	31077.9
			2-Ethylhexanol oleic acid ester		C26 H50 O2		-0.29	394.381	0.940596	12.798	-	Y	29	0	-	0	-	3	51.6129	202.453	n.d.	527.179	100	8924.58	1801.91	15565	100	67169.9	40211.3	82267.1
	6	CH2	4,4'-Dihydroxybiphenyl	Plastic additives	C12 H10 O2		0.57	186.068	0.86042	7.532	-	Y	156	2	84.5	12	89.4	2	70.9677	746.47	n.d.	1676.85	100	4058.17	204.639	9511.13	70.9677	549.486	n.d.	1162.62
			Bis(4-hydroxyphenyl)methane	(Bisphenols)	C13 H12 O2		0.5	200.084	0.860412	8.688	-	Y	206	2	80.4	12	91.5	2	51.6129	147.327	n.d.	285.819	90.3226	1163.68	200.439	2040.6	41.9355	134.348	n.d.	309.954
			Bisphenol E		C14 H14 O2		0.36	214.099	0.860391	8.648	-	Y	281	0	-	0	-	3	51.6129	595.589	n.d.	1915.35	70.9677	3177.32	n.d.	11651.8	48.3871	673.164	n.d.	1851.53
			Bisphenol A		C15 H16 O2		0.54	228.115	0.860436	8.796	-	Y	266	1	94	0	-	1	96.7742	500.311	267.7	923.856	100	2658.62	1383.3	5097.58	90.3226	773.654	192.412	1450.7
			Hexestrol		C17 H20 O2		0.64	256.146	0.860478	9.774	-	Y	152	0	-	0	-	3	29.0323	155.993	n.d.	621.148	80.6452	1062.62	n.d.	2111.48	51.6129	307.469	n.d.	904.698
			Estrone		C18 H22 O2		0.35	270.162	0.860409	9.97	-	Y	145	6	88.9	3	71.9	2	32.2581	310.196	n.d.	567.464	87.0968	1724.62	n.d.	1884.58	70.9677	583.718	n.d.	638.135
	7	CH2	Acetic acid, 2-(cyclohexyloxy)-, methyl ester	Natural products	C9 H16 O3		0.43	172.11	0.917838	5.599	-	Y	500	0	-	0	-	3	100	12704.7	4658.63	17895.2	38.7097	3965.63	n.d.	6489.6	9.67742	1056.04	n.d.	n.d.
			Acetic acid, 2-(cyclohexyloxy)-, methyl ester	(Fatty acids)	C9 H16 O3		0.53	172.11	0.917855	6.729	-	Y	500	0	-	0	-	3	100	2707.11	1718.29	3766.94	77.4194	4006.83	n.d.	3974.4	67.7419	2160.99	n.d.	3211.05
			10-HDA		C10 H18 O3		0.42	186.126	0.917841	5.989	-	Y	489	2	99.7	0	-	2	70.9677	1438.04	n.d.	2349.69	96.7742	4616.04	808.101	4615.1	67.7419	1273.71	n.d.	1844.19
			10-HDA		C10 H18 O3		0.48	186.126	0.917853	7.695	-	Y	489	2	90.8	0	-	2	80.6452	876.301	n.d.	1651.34	80.6452	1843.89	n.d.	3527.15	48.3871	483.667	n.d.	1361.49
			2-hydroxy-10-undecenoic acid		C11 H20 O3		0.64	200.141	0.917892	6.871	-	Y	314	0	-	0	-	3	77.4194	1579.54	n.d.	3325.99	87.0968	3343.61	n.d.	3630.85	70.9677	1361.63	n.d.	2268.98
			2-hydroxy-10-undecenoic acid		C11 H20 O3		0.59	200.141	0.917881	7.314	-	Y	314	0	-	0	-	3	90.3226	1542.98	693.87	2532.19	54.8387	1174.52	n.d.	1562.82	54.8387	731.153	n.d.	1845.62
			2-hydroxy-10-undecenoic acid		C11 H20 O3		0.59	200.141	0.917883	8.445	-	Y	314	0	-	0	-	3	45.1613	449.159	n.d.	1122.01	67.7419	1173.31	n.d.	1828.15	41.9355	354.173	n.d.	826.24
			2-hydroxy-10-undecenoic acid		C11 H20 O3		0.56	200.141	0.917876	9.273	-	Y	314	0	-	0	-	3	74.1935	668.623	n.d.	1111.03	22.5806	147.519	n.d.	524.135	58.0645	422.075	n.d.	848.291
			NP-021797 Level2b		C12 H22 O3		0.43	214.157	0.917856	9.066	-	Y	331	3	99.4	0	-	2	100	7548.16	2842.4	12122.2	100	20684.2	7256.01	34561.8	96.7742	3686.2	1531.08	6314.31
			NP-021797		C12 H22 O3		0.45	214.157	0.917861	9.701	-	Y	331	1	73.7	0	-	2	83.871	1493	n.d.	2393.76	9.67742	78.6059	n.d.	n.d.	100	1092.24	722.036	1443.35
			5-Oxomyristic acid		C14 H26 O3		0.36	242.188	0.91785	9.927	-	Y	151	0	-	0	-	3	100	16562.7	6568.68	29044.5	100	38665.6	14019.6	69930.5	100	9495.98	3222.62	13010.6
			5-Oxomyristic acid		C14 H26 O3		0.4	242.188	0.91786	9.829	-	Y	151	0	-	0	-	3	100	11566.8	4363.93	19845	100	38574.5	14496.7	71317	100	6022.22	2014.15	9302.75
			5-Oxomyristic acid		C14 H26 O3		0.33	242.188	0.917843	9.412	-	Y	151	0	-	0	-	3	58.0645	2659.91	n.d.	6298.18	45.1613	4634.92	n.d.	7447.87	67.7419	2646.69	n.d.	5188.32
			5-Oxomyristic acid		C14 H26 O3		0.39	242.188	0.917857	10.354	-	Y	151	0	-	0	-	3	77.4194	1224.04	n.d.	2066.31	45.1613	544.068	n.d.	1152.69	93.5484	1545.92	1037.17	2082.53
			12-Oxahexadecanolide		C15 H28 O3		0.42	256.204	0.917872	10.17	-	Y	105	0	-	0	-	3	58.0645	6625.33	n.d.	16437.1	90.3226	25525.3	4154.67	39854.4	77.4194	8754.38	n.d.	14695.2
			Octanoic anhydride		C16 H30 O3		0.32	270.22	0.917851	9.536	-	Y	91	0	-	0	-	3	100	45840.6	10138.2	43459	93.5484	90345.9	6240.5	43308.4	96.7742	47721.5	9683.77	38156
			Octanoic anhydride		C16 H30 O3		0.31	270.22	0.917847	10.519	-	Y	91	0	-	0	-	3	83.871	17947.9	n.d.	35400.9	87.0968	31427.9	n.d.	25313.3	67.7419	13002.7	n.d.	14459.1
			Octanoic anhydride		C16 H30 O3		0.29	270.22	0.917841	9.874	-	Y	91	0	-	0	-	3	96.7742	12884.6	3441.71	16975.5	90.3226	31241.1	1136.17	26449.2	87.0968	24707.6	n.d.	26443.7
			Octanoic anhydride		C16 H30 O3		0.31	270.22	0.917848	10.336	-	Y	91	0	-	0	-	3	80.6452	6647.26	n.d.	15693.9	54.8387	14073.5	n.d.	8607.39	80.6452	13362.9	n.d.	17355
			Octanoic anhydride		C16 H30 O3		0.32	270.22	0.917849	10.173	-	Y	91	0	-	0	-	3	80.6452	8401.92	n.d.	10242	87.0968	18346.9	n.d.	13948.5	90.3226	17138.8	2918.53	21361.6
			Octanoic anhydride		C16 H30 O3		0.29	270.22	0.917843	10.016	-	Y	91	0	-	0	-	3	90.3226	10518.8	2727.06	11285.1	83.871	20249.8	n.d.	13161.5	87.0968	17166.1	n.d.	19244.3
			Octanoic anhydride		C16 H30 O3		0.28	270.22	0.91784	9.771	-	Y	91	0	-	0	-	3	96.7742	13724.6	4225.46	16689.1	90.3226	22563.9	1824.5	26627.9	93.5484	15258.8	2654.73	22730.6
			Octanoic anhydride		C16 H30 O3		0.26	270.22	0.917835	9.679	-	Y	91	0	-	0	-	3	93.5484	10720	3029.44	11006.4	87.0968	18785.3	n.d.	20444.9	80.6452	13658.1	n.d.	12494.8
			Octanoic anhydride		C16 H30 O3		0.29	270.22	0.917844	9.418	-	Y	91	0	-	0	-	3	45.1613	5488.78	n.d.	7805.98	58.0645	10143.4	n.d.	10492.8	70.9677	7435.91	n.d.	6916.28
			Octanoic anhydride		C16 H30 O3		0.25	270.22	0.917831	10.441	-	Y	91	0	-	0	-	3	80.6452	22011.7	n.d.	35073.3	93.5484	55955.1	20057.1	94829.6	87.0968	18686.5	n.d.	28954.3
			Octanoic anhydride		C16 H30 O3		0.22	270.22	0.917823	10.831	-	Y	91	0	-	0	-	3	6.45161	95.941	n.d.	n.d.	48.3871	665.39	n.d.	1485.12	93.5484	4403.11	2065.41	5815.73
			NSC15695		C17 H32 O3		0.28	284.235	0.917843	10.305	-	Y	63	0	-	0	-	3	100	13523	6094.3	23147.2	61.2903	6410.73	n.d.	14271.4	93.5484	15825.2	6319.39	27418.3
			NSC15695		C17 H32 O3		0.22	284.235	0.917827	11.028	-	Y	63	0	-	0	-	3	3.22581	8.43134	n.d.	n.d.	77.4194	580.019	n.d.	1087.36	100	1554.53	956.237	2254.27
			NP-011548		C18 H34 O3		0.05	298.251	0.91778	10.313	-	Y	146	5	94.6	0	-	2	100	144988	58686.6	259029	100	607706	102881	1.06915e+06	80.6452	431041	n.d.	1.22967e+06
			NP-011548		C18 H34 O3		0.09	298.251	0.917791	10.19	-	Y	146	5	98.4	0	-	2	100	102538	31553	136209	96.7742	202425	19881	157592	100	170434	51618.5	196431
			12-oxooctadecanoic acid		C18 H34 O3		0.07	298.251	0.917786	10.054	-	Y	146	4	98.6	1	72.3	2	100	143548	48076.3	184079	100	250500	46934.7	239514	100	183581	63230.8	280922
			NP-011548		C18 H34 O3		-0.03	298.251	0.917754	10.462	-	Y	146	2	99.2	0	-	2	54.8387	9665.71	n.d.	25617.4	3.22581	106.166	n.d.	n.d.	100	98384.6	26829.4	103900
			NP-011548		C18 H34 O3		0.01	298.251	0.917768	10.862	-	Y	146	2	89.2	0	-	2	100	29854.5	10054.6	37613.7	96.7742	81215.3	28923.9	134061	100	56708	16721.7	83465.9
			Methyl ricinoleate		C19 H36 O3		0.17	312.267	0.917818	10.743	-	Y	148	0	-	0	-	3	96.7742	5682.63	2788.78	8636.97	93.5484	13997.6	4855.13	20462.9	22.5806	1615.84	n.d.	5243.97
			9-Octadecenoic acid, 12-hydroxy-, ethyl ester, (9Z,12R)-		C20 H38 O3		0.51	326.282	0.917929	11.23	-	Y	54	0	-	0	-	3	83.871	857.327	n.d.	1417.69	100	15829	7497.13	23069.7	83.871	5300.42	n.d.	7938.02
			9-Octadecenoic acid, 12-hydroxy-, 1-methylethyl ester, (9Z,12R)-		C21 H40 O3		-0.16	340.298	0.917708	11.447	-	Y	46	0	-	0	-	3	100	3534.35	961.082	7433.16	96.7742	8794.49	3106.8	16706.9	100	11313.6	3809.05	23849.6
			3-Hexyl-4-((R)-2-hydroxytridecyl)-2-oxetanone, (3S,4S)-		C22 H42 O3		-0.51	354.313	0.917582	11.011	-	Y	66	0	-	0	-	3	25.8065	65.4842	n.d.	256.467	64.5161	2532.92	n.d.	4249.6	61.2903	3036.43	n.d.	5997.17
			3-Hexyl-4-((R)-2-hydroxytridecyl)-2-oxetanone, (3S,4S)-		C22 H42 O3		-0.43	354.313	0.91761	10.862	-	Y	66	0	-	0	-	3	90.3226	560.203	79.2185	1088.37	48.3871	340.126	n.d.	721.608	54.8387	1690.14	n.d.	4141.07
			9-Octadecenoic acid (9Z)-, 2-butoxyethyl ester		C24 H46 O3		-0.09	382.345	0.917731	11.905	-	Y	22	0	-	0	-	3	100	1637.67	797.127	2440.78	100	15439.9	3860.22	33576.1	100	22950.5	10682.2	32886.2
			Heptyl 12-hydroxyoleate		C25 H48 O3		-0.14	396.36	0.91771	12.083	-	Y	18	0	-	0	-	3	25.8065	28.2502	n.d.	128.406	58.0645	831.359	n.d.	2302.24	70.9677	2207.21	n.d.	3691.16
			9,10-Epoxyoctadecanoic acid, 2-ethylhexyl ester		C26 H50 O3		0.17	410.376	0.917833	12.288	-	Y	22	0	-	0	-	3	9.67742	26.0664	n.d.	n.d.	80.6452	1589.53	n.d.	3444.42	77.4194	4403.07	n.d.	6836.71
	8	CH2	Hexanoic acid	Natural products	C6 H12 O2		0.67	116.084	0.954187	5.257	-	Y	254	4	99.9	0	-	2	100	9203.59	2413.25	19961.3	100	3730.47	1453.15	6556.41	100	11630.6	2593.47	34028.4
			Heptanoic acid	(Fatty acids)	C7 H14 O2		0.69	130.099	0.954199	6.797	-	Y	318	4	98.9	0	-	2	100	2566.37	1249.74	2815.68	100	1648.42	762.905	2064.68	100	2800.19	1272.87	3533.95
			2-Ethylhexanoic acid		C8 H16 O2		0.43	144.115	0.954172	7.859	-	Y	423	8	99.7	0	-	2	100	8214.64	4161.53	8293.88	100	6540.07	2692.92	7280.24	100	8512.51	4320.54	8709.4
			Decanoic acid		C10 H20 O2		0.39	172.146	0.954177	9.202	-	Y	435	2	100	0	-	2	100	46159	20920.5	81515.8	100	65628.9	23829.9	55324.5	100	48293.1	22245	84908.3
			Undecanoic acid		C11 H22 O2		0.35	186.162	0.954173	9.674	-	Y	338	2	100	0	-	2	100	11915.2	7094.48	16268.5	100	18867.9	8248.74	22780.3	100	15742.1	9484.09	19857.8
			Undecanoic acid		C11 H22 O2		0.35	186.162	0.954173	9.562	-	Y	338	2	99.7	0	-	2	93.5484	5765.08	3495.22	9164.64	96.7742	9957.85	4641.02	12083.5	74.1935	4970.38	n.d.	8209.01
			Lauric acid		C12 H24 O2		0.29	200.178	0.954167	9.662	-	Y	317	3	100	0	-	2	87.0968	24607.7	n.d.	46665.6	83.871	63340.1	n.d.	120364	74.1935	25220.3	n.d.	50776
			Lauric acid		C12 H24 O2		0.31	200.178	0.954172	9.972	-	Y	317	2	100	0	-	2	87.0968	5491.54	n.d.	7825.09	93.5484	11521.9	6084.07	17552.7	74.1935	6857.74	n.d.	11255.6
			Tridecylic acid		C13 H26 O2		0.31	214.193	0.954175	10.396	-	Y	196	2	97.8	0	-	2	90.3226	16977.9	7547.14	26130.7	74.1935	57391.8	n.d.	74970.8	93.5484	46387.3	25201.1	67939
			Tridecylic acid		C13 H26 O2		0.33	214.193	0.954179	10.305	-	Y	196	3	97.8	0	-	2	100	33093.1	19714.7	51924.5	93.5484	98876.9	39915.8	141001	100	75586.8	39546	131018
			Myristic acid		C14 H28 O2		0.11	228.209	0.954135	10.657	-	Y	217	6	99.6	0	-	2	100	230633	144118	310886	100	1.67991e+06	365134	1.73956e+06	100	1.30837e+06	426082	2.31798e+06
			Pentadecanoic acid		C15 H30 O2		0.24	242.225	0.954167	10.905	-	Y	145	4	100	0	-	2	67.7419	32228.8	n.d.	56454.6	32.2581	341604	n.d.	462345	48.3871	214456	n.d.	404267
			Pentadecanoic acid		C15 H30 O2		0.25	242.225	0.95417	10.835	-	Y	145	2	99.9	0	-	2	100	141100	61283.6	226242	100	850526	354278	1.51957e+06	100	873617	402869	1.49553e+06
			Ethyl myristate		C16 H32 O2		0.09	256.24	0.954133	11.108	-	Y	151	9	100	0	-	2	48.3871	128142	n.d.	569643	100	6.85446e+06	2.04026e+06	1.26877e+07	100	5.32133e+06	2.70265e+06	8.15845e+06
			Nonanoic acid, 2-ethylhexyl ester		C17 H34 O2		0.28	270.256	0.954185	11.329	-	Y	126	0	-	0	-	3	100	13272.5	9777.76	16414.7	96.7742	263486	66652.2	510796	83.871	164207	n.d.	405972
			Nonanoic acid, 2-ethylhexyl ester		C17 H34 O2		0.25	270.256	0.954177	11.265	-	Y	126	0	-	0	-	3	100	19836	14175.6	28664.7	100	227894	99913.2	295703	100	285598	143856	532272
			Stearic acid		C18 H36 O2		0.09	284.272	0.954134	11.503	-	Y	141	4	100	0	-	2	100	290642	259410	310602	100	2.7117e+06	752844	5.42131e+06	100	2.5054e+06	1.5635e+06	4.14123e+06
			Methyl stearate		C19 H38 O2		0.24	298.287	0.954182	11.614	-	Y	97	0	-	0	-	3	29.0323	484.078	n.d.	1722.13	87.0968	26888.3	n.d.	68578.6	100	48313.5	18631.6	60468.1
			Methyl stearate		C19 H38 O2		0.34	298.287	0.954212	11.688	-	Y	97	0	-	0	-	3	48.3871	472.812	n.d.	1155.59	93.5484	31280.5	7480.41	48119.4	93.5484	28296.7	11787.4	47148.5
			Arachidic Acid		C20 H40 O2		0.32	312.303	0.95421	11.865	-	Y	118	2	99.8	0	-	2	100	4732.52	3715.55	6530.35	100	205882	66996.3	317317	100	335077	193407	488984
			Isopropyl isostearate		C21 H42 O2		0.27	326.319	0.954196	12.058	-	Y	78	0	-	0	-	3	100	746.331	485.548	957.515	100	30806.3	8554.12	55018.4	100	55257.5	37359.2	77610.3
			Isopropyl isostearate		C21 H42 O2		0.25	326.319	0.954191	11.985	-	Y	78	0	-	0	-	3	6.45161	21.8627	n.d.	n.d.	83.871	6417.77	n.d.	12513.2	96.7742	17479.3	10333.7	27553.3
			Docosanoic acid		C22 H44 O2		-0.5	340.334	0.95394	12.267	-	Y	81	4	100	0	-	2	100	8516.53	6111.94	11925.9	100	186685	45023	264340	100	591176	337320	841184
			1-Eicosanol, 1-propanoate		C23 H46 O2		-0.38	354.35	0.953976	12.5	-	Y	43	0	-	0	-	3	100	1980.51	1431.77	2937.66	100	44678.1	9863.28	80885.4	100	218330	126141	309517
			Lignoceric acid		C24 H48 O2		-0.43	368.365	0.953952	12.757	-	Y	61	6	100	0	-	2	100	11562	9043.81	14906.8	100	87139.8	23588.1	154275	100	819517	497606	1.12872e+06
			Pentacosanoic acid		C25 H50 O2		-0.21	382.381	0.954028	13.044	-	Y	42	2	100	0	-	2	48.3871	426.625	n.d.	1428.45	77.4194	6272.37	n.d.	12710.3	100	161291	100314	222224
			Pentacosanoic acid		C25 H50 O2		-0.21	382.381	0.95403	12.936	-	Y	42	2	100	0	-	2	83.871	1243.31	n.d.	2236.64	100	10834.8	3539.4	17540.9	100	109388	72857	153280
	9	CH2	Corchorifatty acid F	Natural products	C18 H32 O5		0.28	328.225	0.858565	8.134	-	Y	40	2	88	0	-	2	93.5484	6328.49	1022.58	6579.86	93.5484	10725.1	736.88	6035.36	96.7742	7247.93	916.816	6675.53
			Corchorifatty acid F	(Fatty acids)	C18 H32 O5		0.3	328.225	0.858572	8.234	-	Y	40	3	88	0	-	2	93.5484	5771.93	1070.93	6208.35	54.8387	6595.27	n.d.	4706.94	87.0968	4539.87	n.d.	4234.06
			METHYL LINOLEATE 9,10-OZONIDE		C19 H34 O5		-0.3	342.241	0.858371	8.809	-	Y	19	0	-	0	-	3	41.9355	796.61	n.d.	1371.77	100	26169	4206.65	45887.3	3.22581	37.1329	n.d.	n.d.
			Prostaglandin F1		C20 H36 O5		-0.72	356.256	0.858217	10.545	-	Y	23	0	-	0	-	3	87.0968	1603.65	n.d.	2864.13	51.6129	1617.55	n.d.	4108.97	67.7419	984.128	n.d.	1992.49
			Dimethyl 2-(2-oxooctyl)undecanedioate		C21 H38 O5		-0.19	370.272	0.858404	11.475	-	Y	15	0	-	0	-	3	25.8065	46.1228	n.d.	172.235	87.0968	1219.65	n.d.	2056.77	77.4194	594.506	n.d.	1128.69
			Methyl 4-(2-oxo-5-tetradecyl-1,3-dioxolan-4-yl)butanoate		C22 H40 O5		0.05	384.288	0.858491	11.449	-	Y	12	0	-	0	-	3	61.2903	234.688	n.d.	566.933	35.4839	397.562	n.d.	1441.86	96.7742	3959.61	1270.79	8509.81
			2-methoxyethyl (R)-12-(acetoxy)oleate		C23 H42 O5		-0.17	398.303	0.858407	11.448	-	Y	17	0	-	0	-	3	96.7742	4071.69	922.488	9391.34	64.5161	4247.59	n.d.	14370.1	93.5484	46199.4	10810.8	85860.7
			2-methoxyethyl (R)-12-(acetoxy)oleate		C23 H42 O5		-0.1	398.303	0.858436	11.045	-	Y	17	0	-	0	-	3	93.5484	337.184	179.176	528.346	80.6452	1148.29	n.d.	1778.79	80.6452	350.374	n.d.	630.347
			1,4:3,6-Dianhydro-D-glucitol monostearate		C24 H44 O5		-0.12	412.319	0.858422	11.204	-	Y	10	0	-	0	-	3	45.1613	190.591	n.d.	379.374	54.8387	2262.63	n.d.	5242.72	51.6129	414.971	n.d.	1275.43
			1,4:3,6-Dianhydro-D-glucitol monostearate		C24 H44 O5		-0.05	412.319	0.858452	11.653	-	Y	1	0	-	0	-	3	3.22581	2.78601	n.d.	n.d.	67.7419	1118.51	n.d.	2454.23	93.5484	848.996	214.795	1501.12
			3-(11-Cyclohexylpentadecyl)-3-hydroxypentanedioic acid		C26 H48 O5		0.17	440.35	0.858549	11.59	-	Y	2	0	-	0	-	3	n.d.	n.d.	n.d.	n.d.	70.9677	2040.99	n.d.	3707.09	83.871	1203.67	n.d.	3059.62
			2-{[(Cyclohexylcarbonyl)oxy]methyl}-15-hydroxynonadecanoic acid		C27 H50 O5		0.22	454.366	0.858572	11.081	-	Y	6	0	-	0	-	3	n.d.	n.d.	n.d.	n.d.	67.7419	50959.1	n.d.	169898	80.6452	63259.3	n.d.	128088
	10	CH2	Suberic acid	Natural products	C8 H14 O4		0.04	174.089	0.894825	1.259	-	Y	297	3	92.2	0	-	2	n.d.	n.d.	n.d.	n.d.	64.5161	1899.81	n.d.	743.345	83.871	440.939	n.d.	605.419
			Azelaic acid	(Fatty acids)	C9 H16 O4		0.16	188.105	0.894848	1.282	-	Y	292	2	98.7	0	-	2	n.d.	n.d.	n.d.	n.d.	100	9448.48	786.083	2406.42	74.1935	920.313	n.d.	1147.57
			Decanedioic acid		C10 H18 O4		0.28	202.121	0.894876	6.705	-	Y	241	0	-	0	-	3	100	1640.04	753.689	2218.05	100	18852.5	5706.35	21403.1	100	2756.11	1615.64	3597.08
			NP-018716		C11 H20 O4		0.36	216.136	0.894897	4.689	-	Y	193	3	88.6	14	93.6	2	96.7742	2450.79	691.763	2837.27	35.4839	1834.19	n.d.	661.486	48.3871	372.103	n.d.	648.923
			NP-018716		C11 H20 O4		0.46	216.136	0.894918	7.464	-	Y	193	1	63.3	0	-	2	22.5806	208.303	n.d.	455.42	100	3158.8	1081.26	2794.74	87.0968	427.794	n.d.	649.727
			Dibutyl Succinate		C12 H22 O4		0.61	230.152	0.894959	8.103	-	Y	188	0	-	0	-	3	12.9032	185.077	n.d.	397.412	100	3758.91	982.546	3602.09	87.0968	528.416	n.d.	708.94
			Dodecanedioic acid		C12 H22 O4		0.57	230.152	0.894949	5.664	-	Y	188	2	98.7	9	90.6	2	100	1843.9	743.772	2331.68	41.9355	1161.78	n.d.	486.39	100	1008.69	495.584	1400.87
			Tetradecanedioic acid		C14 H26 O4		0.44	258.183	0.894931	7.196	-	Y	143	2	97.1	0	-	2	96.7742	1869.6	468.713	2613.32	19.3548	946.031	n.d.	442.912	100	908.668	496.357	1160.87
			Tetradecanedioic acid		C14 H26 O4		0.4	258.183	0.894921	9.105	-	Y	143	1	78.6	0	-	2	67.7419	1175.06	n.d.	1782.07	100	3380.25	1343.11	3072.62	96.7742	1022.5	474.896	1280.42
			Tetradecanedioic acid		C14 H26 O4		0.45	258.183	0.894935	10.248	-	Y	143	0	-	0	-	3	48.3871	99.002	n.d.	241.27	38.7097	109.287	n.d.	261.47	90.3226	250.667	176.075	328.507
			Tridecanedioic acid, dimethyl ester		C15 H28 O4		0.61	272.199	0.894984	7.776	-	Y	92	0	-	0	-	3	87.0968	1113.35	n.d.	1667.18	9.67742	739.28	n.d.	n.d.	83.871	617.176	n.d.	906.418
			NP-001596		C16 H30 O4		0.34	286.215	0.894915	9.953	-	Y	84	2	78.4	0	-	2	54.8387	2898.01	n.d.	3439.04	61.2903	7673.38	n.d.	5293.4	58.0645	2857.55	n.d.	3093.82
			Decanedioic acid, bis(1-methylethyl) ester		C16 H30 O4		0.66	286.215	0.895008	10.613	-	Y	91	0	-	0	-	3	22.5806	90.6533	n.d.	342.332	67.7419	454.12	n.d.	1172.78	61.2903	261.823	n.d.	543.377
			NP-008993		C18 H34 O4		0.28	314.246	0.894907	9.293	-	Y	131	5	94.5	0	-	2	93.5484	22526	4552.02	43245.8	67.7419	22627.7	n.d.	25534.8	51.6129	14919.8	n.d.	24756.2
			NP-008993		C18 H34 O4		0.33	314.246	0.894921	9.07	-	Y	131	10	98.3	0	-	2	90.3226	14337.2	3185.67	41927.3	67.7419	20047.5	n.d.	19304.9	61.2903	7556.14	n.d.	15736.6
			Octanoic acid, 1,3-propanediyl ester		C19 H36 O4		0.36	328.261	0.894936	9.889	-	Y	141	0	-	0	-	3	25.8065	2016.7	n.d.	5561.2	90.3226	38923	3072.62	54567.8	35.4839	1788.59	n.d.	6083.98
			Peroxide, bis(1-oxodecyl)		C20 H38 O4		0.05	342.277	0.894837	11.224	-	Y	94	0	-	0	-	3	80.6452	628.423	n.d.	970.71	87.0968	4756.62	n.d.	5534.51	87.0968	4004.58	n.d.	5990.23
			Neopentyl glycol dicaprylate		C21 H40 O4		-0.1	356.293	0.894783	11.002	-	Y	73	0	-	0	-	3	41.9355	636.248	n.d.	1343.99	38.7097	1580.34	n.d.	1278.66	100	4889.8	608.568	2380.75
			Diisooctyl adipate		C22 H42 O4		0	370.308	0.89482	11.332	-	Y	92	0	-	0	-	3	45.1613	123.823	n.d.	295.04	96.7742	6162.66	1780.54	10826.3	93.5484	4073.25	1304.83	6646.63
			Diisodecyl decanedioate		C30 H58 O4		0.07	482.434	0.894851	12.462	-	Y	23	0	-	0	-	3	n.d.	n.d.	n.d.	n.d.	80.6452	4416.46	n.d.	6166.91	90.3226	22078.9	3447.95	36825.2
			Diisodecyl decanedioate		C30 H58 O4		-0.03	482.433	0.894802	10.774	-	Y	23	0	-	0	-	3	32.2581	172.428	n.d.	458.089	38.7097	2946.88	n.d.	1603.18	90.3226	1768.99	91.7045	2264.18
			Diisodecyl decanedioate		C30 H58 O4		0.09	482.434	0.894864	11.495	-	Y	23	0	-	0	-	3	58.0645	206.127	n.d.	425.501	58.0645	824.279	n.d.	2188.04	54.8387	818.291	n.d.	2585.68
			Ditridecyl glutarate		C31 H60 O4		-0.05	496.449	0.894796	10.832	-	Y	11	0	-	0	-	3	100	3208.12	733.099	7639.7	100	30874.9	5240.12	42744.4	100	37456.5	11489.7	51133.5
			Diisotridecyl adipate		C32 H62 O4		0.14	510.465	0.894888	11.807	-	Y	19	0	-	0	-	3	93.5484	861.621	336.392	1508.7	96.7742	2298.84	221.152	5427.71	100	7749.38	1867.24	14299.9
			Nonanedioic acid, didodecyl ester		C33 H64 O4		0.1	524.481	0.894871	11.056	-	Y	5	0	-	0	-	3	16.129	34.3154	n.d.	108.7	77.4194	6038.73	n.d.	5212.25	87.0968	4757.82	n.d.	6080.72
			Ethylene glycol dipalmitate		C34 H66 O4		-0.11	538.496	0.89476	11.183	-	Y	17	0	-	0	-	3	100	3694.9	1870.77	7042.67	100	93379	16674.2	148950	100	79267.2	27153.9	188055
			Nonanedioic acid, ditridecyl ester		C35 H68 O4		0.07	552.512	0.894857	11.257	-	Y	11	0	-	0	-	3	100	986.166	282.455	1767.86	100	30529.7	4066.31	34548.9	100	38135.6	14534.3	77097.1
			Decanedioic acid, ditridecyl ester		C36 H70 O4		0.11	566.527	0.89488	11.494	-	Y	18	0	-	0	-	3	96.7742	222.216	124.474	301.881	96.7742	4744.3	287.527	2852.33	100	6997.2	1747.66	11160
			Octadecanoic acid, 1,2-ethanediyl ester		C38 H74 O4		0.27	594.559	0.894981	11.554	-	Y	17	0	-	0	-	3	9.67742	21.4434	n.d.	n.d.	100	12127.5	964.661	11062.9	100	18277.2	4455.77	35058.4
			Diheptadecyl adipate		C40 H78 O4		1.04	622.591	0.895465	11.554	-	Y	14	0	-	0	-	3	n.d.	n.d.	n.d.	n.d.	93.5484	1501.13	189.693	2628.94	100	4450.74	912.196	9541.07
			HEXANEDIOL DISTEA- RATE		C42 H82 O4		0.49	650.622	0.895134	11.898	-	Y	10	0	-	0	-	3	n.d.	n.d.	n.d.	n.d.	48.3871	711.723	n.d.	459.941	100	3997.03	540.301	6452.23
	11	CH2	3-Hydroxybutyric acid	Natural products	C4 H8 O3		0.67	104.047	0.931233	5.542	-	Y	93	2	88.7	0	-	2	61.2903	504.84	n.d.	1098.03	87.0968	2248.97	n.d.	3744.87	64.5161	455.807	n.d.	853.764
			3-Hydroxybutyric acid	(Fatty acids)	C4 H8 O3		0.67	104.047	0.931233	6.54	-	Y	93	2	96.9	0	-	2	54.8387	324.404	n.d.	714.727	90.3226	1413.13	187.696	2417.3	61.2903	333.235	n.d.	719.734
			Ethyl 3-ethoxypropionate		C7 H14 O3		0.38	146.094	0.931218	5.551	-	Y	341	0	-	0	-	3	100	3479.82	2172.07	5168.33	96.7742	1277.85	324.601	1935.45	100	960.038	711.674	1157.37
			NP-018661		C8 H16 O3		0.57	160.11	0.931254	6.478	-	Y	302	4	99.8	0	-	2	100	1951.36	743.071	3680.57	96.7742	3982.76	1283.64	5667.99	96.7742	857.213	403.911	1316.83
			3-Hydroxyvalproic acid		C8 H16 O3		0.6	160.11	0.93126	4.643	-	Y	302	0	-	0	-	3	100	1202.88	385.335	1564.81	74.1935	1977.3	n.d.	1618.93	41.9355	645.885	n.d.	912.509
			NP-018661		C8 H16 O3		0.54	160.11	0.93125	6.959	-	Y	302	1	61.6	0	-	2	100	1810.95	851.398	2874.29	90.3226	982.058	340.46	1305.83	83.871	498.218	n.d.	756.519
			2-Allyloxymethyl-2-ethylpropanediol		C9 H18 O3		0.36	174.126	0.931225	7.93	-	Y	270	0	-	0	-	3	100	5906.49	3438.35	9341.58	100	3577.56	923.906	4077.96	100	2642.75	1914.36	3528.41
			2-Allyloxymethyl-2-ethylpropanediol		C9 H18 O3		0.34	174.126	0.931223	5.674	-	Y	270	0	-	0	-	3	90.3226	1511.63	611.932	1647.49	77.4194	2583.8	n.d.	1773.91	80.6452	1227.17	n.d.	1231.37
			3-Hydroxydecanoic acid		C10 H20 O3		0.36	188.141	0.931231	8.362	-	Y	236	4	88.7	0	-	2	100	61673.9	21735.2	111514	100	152075	44798.7	246774	100	20881.1	5973.82	35223.7
			3-Hydroxydecanoic acid		C10 H20 O3		0.36	188.141	0.931231	8.644	-	Y	236	4	89.7	0	-	2	100	12101.3	6769.89	18579.6	96.7742	10340	2903.82	13529.2	100	4769.95	2941	7305.48
			3-Hydroxydecanoic acid		C10 H20 O3		0.36	188.141	0.931231	6.613	-	Y	236	4	97.9	0	-	2	83.871	813.987	n.d.	1241.94	61.2903	1519.52	n.d.	1555.61	77.4194	761.935	n.d.	1029.07
			Propanoic acid, 2-hydroxy-, 2-ethylhexyl ester		C11 H22 O3		0.49	202.157	0.931262	8.873	-	Y	187	0	-	0	-	3	96.7742	6758.79	2734.9	9507.79	100	16252.4	5225.22	30549.6	93.5484	1961.98	836.491	2630.14
			Propanoic acid, 2-hydroxy-, 2-ethylhexyl ester		C11 H22 O3		0.5	202.157	0.931265	8.978	-	Y	187	0	-	0	-	3	80.6452	2219.16	n.d.	3833.84	93.5484	7094.75	2275.08	12247.8	64.5161	800.507	n.d.	1405.65
			Propanoic acid, 2-hydroxy-, 2-ethylhexyl ester		C11 H22 O3		0.44	202.157	0.931253	9.203	-	Y	187	0	-	0	-	3	100	4487.61	1773.57	6693.39	64.5161	1599.63	n.d.	3475.16	100	1077.65	755.39	1421.57
			Propanoic acid, 2-hydroxy-, 2-ethylhexyl ester		C11 H22 O3		0.4	202.157	0.931243	7.388	-	Y	187	0	-	0	-	3	90.3226	458.335	182.866	801.399	96.7742	1581.79	401.338	3006.17	29.0323	174.151	n.d.	442.541
			12-Hydroxydodecanoic acid		C12 H24 O3		0.4	216.173	0.93125	9.472	-	Y	176	2	69.7	0	-	2	100	64440.5	29742.3	114197	100	178048	61786.1	262160	100	27989.8	10323	37673.5
			12-Hydroxydodecanoic acid		C12 H24 O3		0.39	216.173	0.931248	9.647	-	Y	176	2	87.6	0	-	2	100	17519.1	5585.48	27190.9	80.6452	17406	n.d.	26651.2	100	4889.69	2681.86	7261.92
			10-Propoxydecanoic acid		C13 H26 O3		0.4	230.188	0.931255	9.789	-	Y	119	2	80.5	0	-	2	100	12353.5	6018.78	18398.5	100	37028.8	16399.6	63169.7	96.7742	8719.2	3536.16	16219.9
			10-Propoxydecanoic acid		C13 H26 O3		0.38	230.188	0.93125	9.891	-	Y	119	3	91.1	0	-	2	87.0968	10875.1	n.d.	18947.4	96.7742	27946.9	12433.2	41350.1	35.4839	2037.61	n.d.	4513.01
			(R)-3-Hydroxy myristic acid		C14 H28 O3		0.29	244.204	0.931234	10.218	-	Y	94	4	95.9	0	-	2	100	75377.5	40508.6	102589	100	220007	101343	389484	100	54244.5	20628.5	78019.3
			(R)-3-Hydroxy myristic acid		C14 H28 O3		0.27	244.204	0.93123	10.465	-	Y	94	4	95.8	0	-	2	64.5161	6916.82	n.d.	15800.4	64.5161	25216.5	n.d.	24583.2	96.7742	10570.5	3007.83	18463.8
			2-Hydroxymyristic acid		C14 H28 O3		0.32	244.204	0.93124	10.332	-	Y	94	4	98.3	0	-	2	100	28447.2	13026.4	43667.8	48.3871	26505.7	n.d.	61735.2	80.6452	10217	n.d.	15125.2
			(R)-3-Hydroxy myristic acid		C14 H28 O3		0.27	244.204	0.93123	10.137	-	Y	94	6	99.2	0	-	2	64.5161	11025.9	n.d.	23281.3	96.7742	39057.7	20318.6	59492.4	38.7097	5390.5	n.d.	14373.5
			2-Hydroxymyristic acid		C14 H28 O3		0.25	244.204	0.931225	9.552	-	Y	94	4	93.7	0	-	2	96.7742	4566.19	1035.29	8950.58	90.3226	6041.84	681.637	13821.6	90.3226	3658.58	836.474	7389.51
			(R)-3-Hydroxy myristic acid		C14 H28 O3		0.21	244.204	0.931216	9.394	-	Y	94	2	94.7	0	-	2	58.0645	3077.8	n.d.	10565.1	51.6129	3665.26	n.d.	11886.5	58.0645	2419.42	n.d.	7960.21
			Propanoic acid, 2-hydroxy-, dodecyl ester		C15 H30 O3		0.19	258.22	0.931212	10.399	-	Y	102	0	-	0	-	3	100	233011	156127	352006	100	593312	305955	1.04544e+06	100	228715	92212.6	406675
			Propanoic acid, 2-hydroxy-, dodecyl ester		C15 H30 O3		0.23	258.22	0.931222	10.541	-	Y	102	0	-	0	-	3	77.4194	34195.7	n.d.	62901.2	45.1613	57197	n.d.	130918	54.8387	32283.9	n.d.	66654.7
			Propanoic acid, 2-hydroxy-, dodecyl ester		C15 H30 O3		0.14	258.22	0.931199	9.703	-	Y	102	0	-	0	-	3	64.5161	8145.84	n.d.	16270.1	61.2903	11261.6	n.d.	26702.6	58.0645	7342.97	n.d.	16573.1
			16-Hydroxyhexadecanoic acid		C16 H32 O3		0.15	272.235	0.931203	10.747	-	Y	93	2	94.5	0	-	2	100	23577	10227.4	36381.9	100	128890	45622	178527	100	57469	20874.4	80104.1
			16-Hydroxyhexadecanoic acid		C16 H32 O3		0.16	272.235	0.931208	10.821	-	Y	93	2	95.6	0	-	2	96.7742	24359	15783.9	29484.3	96.7742	69448.7	22310.7	97510	96.7742	41406.7	16884.2	49641.4
			16-Hydroxyhexadecanoic acid		C16 H32 O3		0.17	272.235	0.93121	9.725	-	Y	93	1	99.9	0	-	2	100	21816	7453.31	41018.8	74.1935	42362.1	n.d.	48600.9	64.5161	19079.2	n.d.	40946.3
			16-Hydroxyhexadecanoic acid		C16 H32 O3		0.17	272.235	0.93121	9.823	-	Y	93	2	99.5	0	-	2	77.4194	14729.5	n.d.	30183.4	48.3871	21675	n.d.	33080.6	51.6129	14565.4	n.d.	13779.8
			16-Hydroxyhexadecanoic acid		C16 H32 O3		0.16	272.235	0.931207	10.011	-	Y	93	1	99.7	0	-	2	100	10970.9	3246.74	23727.1	80.6452	16240.4	n.d.	31836.3	100	13776.1	4174.72	28047.9
			16-Hydroxyhexadecanoic acid		C16 H32 O3		0.17	272.235	0.931208	10.679	-	Y	93	1	85.5	0	-	2	77.4194	3595.18	n.d.	5727.02	70.9677	12496.3	n.d.	24800.4	48.3871	2620.21	n.d.	6256.9
			bis(2-ethylhexyl) carbonate		C17 H34 O3		0.17	286.251	0.931211	10.9	-	Y	70	0	-	0	-	3	100	38256.2	25108.2	57177.1	100	139956	45227.9	263913	100	60039.5	15639.1	143298
			(R)-2-hydroxystearic acid		C18 H36 O3		-0.01	300.266	0.93116	10.393	-	Y	109	0	-	5	75.6	2	100	488262	258458	750966	100	1.69678e+06	403024	2.64563e+06	100	1.44221e+06	409324	2.52682e+06
			(R)-2-hydroxystearic acid		C18 H36 O3		0.07	300.266	0.931184	11.171	-	Y	109	0	-	6	91.7	2	12.9032	1531.52	n.d.	6222.93	83.871	82230.4	n.d.	124534	83.871	28860.9	n.d.	55152.8
			12-Hydroxyoctadecanoic acid		C18 H36 O3		0.05	300.266	0.931178	10.289	-	Y	109	0	-	7	82.3	2	96.7742	55974.9	29323.6	86387.6	96.7742	122445	25991.6	192446	100	112574	46252.3	179261
			Propanoic acid, 2-hydroxy-, hexadecyl ester		C19 H38 O3		0.52	314.282	0.931325	11.008	-	Y	64	0	-	0	-	3	32.2581	194.872	n.d.	733.797	80.6452	4572.15	n.d.	8439.55	32.2581	732.774	n.d.	2767.32
			Propanoic acid, 2-hydroxy-, hexadecyl ester		C19 H38 O3		0.68	314.282	0.931376	11.371	-	Y	64	0	-	0	-	3	80.6452	1237.67	n.d.	2812.66	45.1613	5466.46	n.d.	16053.8	87.0968	7885.53	n.d.	14034
			2-Hydroxyethyl octadecanoate		C20 H40 O3		0.4	328.298	0.931295	11.54	-	Y	56	0	-	0	-	3	93.5484	1271.22	849.892	1957.63	87.0968	18196.1	n.d.	27639.2	100	10983.6	5585.47	18547.1
			2-Hydroxyethyl octadecanoate		C20 H40 O3		0.4	328.298	0.931293	11.191	-	Y	56	0	-	0	-	3	90.3226	1003.85	194.55	1832.35	96.7742	20267.2	9731.29	33938.9	96.7742	6374.89	2922.95	11022.5
			2-Hydroxyethyl octadecanoate		C20 H40 O3		0.23	328.298	0.931238	10.734	-	Y	56	0	-	0	-	3	67.7419	978.474	n.d.	2033.92	25.8065	1729.36	n.d.	6019.16	100	10132.8	7149.91	14483.7
			2-Hydroxyethyl octadecanoate		C20 H40 O3		0.29	328.298	0.931259	10.435	-	Y	56	0	-	0	-	3	58.0645	171.674	n.d.	396.198	74.1935	1100.24	n.d.	2318.68	38.7097	362.834	n.d.	815.218
			Bis(2-propylheptyl) carbonate		C21 H42 O3		-0.25	342.313	0.931078	11.701	-	Y	35	0	-	0	-	3	80.6452	292.819	n.d.	693.371	96.7742	4702.86	1919.62	8707.54	100	5235.26	3099.62	8549.82
			Bis(2-propylheptyl) carbonate		C21 H42 O3		-0.25	342.313	0.931077	12.033	-	Y	35	0	-	0	-	3	6.45161	7.5843	n.d.	n.d.	70.9677	1076.44	n.d.	2663.94	90.3226	1266.35	406.225	2536.12
			Ethanol, 2-[2-[(9Z)-9-octadecen-1-yloxy]ethoxy]-		C22 H44 O3		-0.31	356.329	0.931052	11.871	-	Y	31	0	-	0	-	3	100	1617.6	923.363	2872.67	100	31593.6	9821.77	64687.9	100	54404.9	24174.5	87701.4
			2-Butoxyethyl stearate		C24 H48 O3		-0.29	384.36	0.93105	12.247	-	Y	19	0	-	0	-	3	100	2685.15	1220.03	5752.21	100	34672.4	11683.6	57411.5	100	135007	46250.1	239442
			2-Methoxyethyl docosanoate		C25 H50 O3		-0.1	398.376	0.931122	12.463	-	Y	24	0	-	0	-	3	80.6452	399.029	n.d.	981.921	96.7742	4270.82	1606.95	6782.41	100	27725.9	7843.67	53241.5
			Octadecanoic acid, 12-hydroxy-, 2-ethylhexyl ester		C26 H52 O3		-0.1	412.392	0.931122	12.71	-	Y	11	0	-	0	-	3	93.5484	710.391	250.908	1587.33	100	3673.67	1477.53	4154.59	100	24085.6	9272.7	39325.3
			Octadecanoic acid, 12-hydroxy-, 2-ethylhexyl ester		C26 H52 O3		-0.04	412.392	0.931146	11.696	-	Y	11	0	-	0	-	3	83.871	294.983	n.d.	486.197	96.7742	3469.5	709.322	7068.85	100	18464.1	9758.28	30527.9
			8-Methylnonyl 2-hydroxyoctadecanoate		C28 H56 O3		-0.08	440.423	0.93113	12.004	-	Y	8	0	-	0	-	3	12.9032	29.0858	n.d.	69.7427	96.7742	1376.97	224.996	3621.22	96.7742	16988.9	6062.7	28419.3
			Ethylene glycol monomontanate		C30 H60 O3		-0.13	468.454	0.931105	12.487	-	Y	11	0	-	0	-	3	48.3871	150.561	n.d.	386.728	16.129	163.081	n.d.	451.356	100	36032.2	23239.2	55915.4
	12	CH2	(15Z)-9,12,13-Trihydroxy-15-octadecenoic acid	Natural products	C18 H34 O5		0.37	330.241	0.871997	8.149	-	Y	34	1	89.6	0	-	2	100	25069	4478.42	34251.4	96.7742	31738.7	1499.25	24515.5	100	22764.6	3746.16	25964.7
			(15Z)-9,12,13-Trihydroxy-15-octadecenoic acid	(Fatty acids)	C18 H34 O5		0.36	330.241	0.87199	8.057	-	Y	34	2	92.2	0	-	2	100	15087.7	3369.25	19931	93.5484	17204.8	896.493	14929.3	100	13968.7	2334.92	17851.1
			2-ethylhexyl 3-methoxypropyl adipate		C18 H34 O5		0.36	330.241	0.871991	11.075	-	Y	30	0	-	0	-	3	48.3871	1305.77	n.d.	535.847	74.1935	1177.16	n.d.	2639.62	38.7097	96.1936	n.d.	334.784
			(15Z)-9,12,13-Trihydroxy-15-octadecenoic acid		C18 H34 O5		0.44	330.241	0.872017	7.786	-	Y	30	1	68.8	0	-	2	74.1935	1283.77	n.d.	2390.88	41.9355	341.604	n.d.	723.953	61.2903	909.613	n.d.	2365.48
			2-ethylhexyl 3-methoxypropyl adipate		C18 H34 O5		0.45	330.241	0.872023	10.309	-	Y	5	0	-	0	-	3	70.9677	1244.62	n.d.	2979.11	45.1613	898.777	n.d.	2642.95	80.6452	1003.84	n.d.	2039.54
			2-Hydroxypropane-1,3-diyl bis(2-propylvalerate)		C19 H36 O5		-0.43	344.256	0.871724	10.305	-	Y	32	0	-	0	-	3	100	20281	6653.16	42080	100	18595.4	3532.94	39377.1	100	25224.7	7776.34	53552.7
			DIETHYLHEXYL MALATE		C20 H38 O5		-0.33	358.272	0.871755	11.238	-	Y	42	0	-	0	-	3	58.0645	345.405	n.d.	829.664	58.0645	1586.72	n.d.	4038.84	64.5161	412.026	n.d.	939.014
			2,3-dihydroxypropyl 12-hydroxy-9-octadecenoate		C21 H40 O5		-0.04	372.288	0.871857	9.9	-	Y	24	0	-	0	-	3	70.9677	815.561	n.d.	1780.85	n.d.	n.d.	n.d.	n.d.	77.4194	1266.02	n.d.	2722.18
			2,3-dihydroxypropyl 12-hydroxy-9-octadecenoate		C21 H40 O5		-0.26	372.287	0.871776	11.56	-	Y	24	0	-	0	-	3	77.4194	331.045	n.d.	771.076	77.4194	1237.45	n.d.	2603.05	70.9677	496.735	n.d.	972.754
			Nonanoic acid, oxydi-2,1-ethanediyl ester		C22 H42 O5		0.05	386.303	0.871892	11.447	-	Y	12	0	-	0	-	3	90.3226	827.542	155.444	1793.93	90.3226	3608.2	729.791	6985.22	90.3226	3559.66	377.912	7135.93
			Nonanoic acid, oxydi-2,1-ethanediyl ester		C22 H42 O5		-0.3	386.303	0.871757	11.028	-	Y	12	0	-	0	-	3	61.2903	186.763	n.d.	396.964	58.0645	586.819	n.d.	1525.54	74.1935	345.278	n.d.	722.265
			9-Octadecenoic acid (Z)-, ester with 2,2-bis(hydroxymethyl)-1,3-propanediol		C23 H44 O5		-0.14	400.319	0.871817	11.447	-	Y	17	0	-	0	-	3	100	13405.9	4067.42	29434	61.2903	19406.7	n.d.	49008.1	83.871	41066.8	n.d.	89858.6
			9-Octadecenoic acid (Z)-, ester with 2,2-bis(hydroxymethyl)-1,3-propanediol		C23 H44 O5		-0.14	400.319	0.871818	11.717	-	Y	17	0	-	0	-	3	35.4839	122.419	n.d.	375.266	80.6452	5254.57	n.d.	9847.77	80.6452	6276.22	n.d.	12024.2
			9-Octadecenoic acid (9Z)-, 2-[2-(2-hydroxyethoxy)ethoxy]ethyl ester		C24 H46 O5		-0.03	414.335	0.871862	11.626	-	Y	12	0	-	0	-	3	87.0968	338.688	n.d.	735.281	83.871	1300	n.d.	2391.29	45.1613	202.257	n.d.	538.627
	13	CH2	Metaldehyde	Natural products	C8 H16 O4		0.32	176.105	0.908274	5.839	-	Y	109	0	-	0	-	3	100	970.247	472.496	1378.65	45.1613	418.905	n.d.	759.197	16.129	65.4053	n.d.	295.86
			Metaldehyde	(Fatty acids)	C8 H16 O4		0.33	176.105	0.908276	5.507	-	Y	109	0	-	0	-	3	100	3544.08	1452.77	4566.14	80.6452	1415	n.d.	1528.38	96.7742	514.963	310.678	582.755
			2,3-dihydroxypropyl hexanoate		C9 H18 O4		0.73	190.121	0.908357	6.066	-	Y	84	0	-	0	-	3	100	759.502	461.28	1235.37	9.67742	126.517	n.d.	n.d.	96.7742	388.984	292.406	501.185
			2,3-dihydroxypropyl hexanoate		C9 H18 O4		0.74	190.121	0.908357	5.279	-	Y	84	0	-	0	-	3	80.6452	389.08	n.d.	587.352	64.5161	564.702	n.d.	793.274	n.d.	n.d.	n.d.	n.d.
			3-Hydroxy-2,2-dimethylpropyl 3-hydroxy-2,2-dimethylpropanoate		C10 H20 O4		0.6	204.136	0.908341	6.173	-	Y	61	0	-	0	-	3	100	1399.68	591.885	1694.34	100	2882.62	667.971	2639.77	n.d.	n.d.	n.d.	n.d.
			3-Hydroxy-2,2-dimethylpropyl 3-hydroxy-2,2-dimethylpropanoate		C10 H20 O4		0.62	204.136	0.908344	7.857	-	Y	61	0	-	0	-	3	100	1172.44	431.636	1583.06	77.4194	961.169	n.d.	652.297	19.3548	74.3332	n.d.	239.151
			GLYCERYL CAPRYLATE		C11 H22 O4		0.65	218.152	0.908359	8.579	-	Y	54	0	-	0	-	3	100	849.137	434.017	1092.22	54.8387	444.841	n.d.	506.761	9.67742	33.0026	n.d.	n.d.
			GLYCERYL CAPRYLATE		C11 H22 O4		0.66	218.152	0.908361	7.019	-	Y	54	0	-	0	-	3	100	4645.15	2120.06	5595.64	100	12422.8	2509.83	11748.4	3.22581	11.3728	n.d.	n.d.
			2,3-dihydroxypropyl nonan-1-oate		C12 H24 O4		0.54	232.168	0.908344	7.75	-	Y	33	0	-	0	-	3	77.4194	604.232	n.d.	999.447	96.7742	1322.2	241.249	1089.85	n.d.	n.d.	n.d.	n.d.
			tert-Butylperoxy 2-ethylhexyl carbonate		C13 H26 O4		0.31	246.183	0.908294	8.372	-	Y	25	0	-	0	-	3	83.871	631.365	n.d.	971.159	100	2586.69	610.994	2522.89	n.d.	n.d.	n.d.	n.d.
			1,1-Bis(tert-butylperoxy)cyclohexane		C14 H28 O4		0.59	260.199	0.90837	9.925	-	Y	57	0	-	0	-	3	61.2903	1248.71	n.d.	3160.84	83.871	2918.88	n.d.	6739.95	19.3548	118.939	n.d.	558.156
			1-Monolaurin		C15 H30 O4		0.56	274.215	0.908371	10.133	-	Y	40	0	-	0	-	3	45.1613	1282.68	n.d.	3477.69	64.5161	2258.74	n.d.	4722.09	45.1613	813.659	n.d.	2441.3
			1-Monolaurin		C15 H30 O4		0.57	274.215	0.908373	10.66	-	Y	40	0	-	0	-	3	16.129	43.5322	n.d.	123.491	54.8387	531.223	n.d.	752.081	93.5484	473.498	147.94	742.997
			4-Hydroxy-2-methyl-2-pentanyl 2-ethyl-2-methylheptaneperoxoate		C16 H32 O4		0.42	288.23	0.908339	9.028	-	Y	47	0	-	0	-	3	90.3226	2761	325.924	1590.11	32.2581	2695.81	n.d.	1363.21	87.0968	2427.91	n.d.	1423.03
			4-Hydroxy-2-methyl-2-pentanyl 2-ethyl-2-methylheptaneperoxoate		C16 H32 O4		0.45	288.23	0.908349	8.182	-	Y	47	0	-	0	-	3	96.7742	4266.86	1601.04	6598.59	96.7742	4060.3	817.777	7128.71	96.7742	2807.07	610.421	5527.02
			4-Hydroxy-2-methyl-2-pentanyl 2-ethyl-2-methylheptaneperoxoate		C16 H32 O4		0.47	288.23	0.908353	8.84	-	Y	47	0	-	0	-	3	96.7742	3861.95	808.765	2296.67	70.9677	5578.17	n.d.	2186.99	25.8065	1532.23	n.d.	871.698
			4-Hydroxy-2-methyl-2-pentanyl 2-ethyl-2-methylheptaneperoxoate		C16 H32 O4		0.58	288.23	0.908385	9.976	-	N	47	0	-	0	-	4	51.6129	436.914	n.d.	1053.39	67.7419	912.127	n.d.	2124.97	29.0323	164.004	n.d.	630.097
			4-Hydroxy-2-methyl-2-pentanyl 2-ethyl-2-methylheptaneperoxoate		C16 H32 O4		0.73	288.23	0.908427	10.836	-	Y	47	0	-	0	-	3	54.8387	139.216	n.d.	306.029	80.6452	637.302	n.d.	1255.97	90.3226	649.971	293.436	1168.21
			1,1-Bis(tert-butylperoxy)-3,3,5-trimethylcyclohexane		C17 H34 O4		0.15	302.246	0.908263	11.121	-	Y	21	0	-	0	-	3	100	884.233	569.54	1336.31	93.5484	4699.92	2189.8	7355.75	100	3991.86	2525.35	5005.97
			1,1-Bis(tert-butylperoxy)-3,3,5-trimethylcyclohexane		C17 H34 O4		0.2	302.246	0.908278	10.543	-	Y	21	0	-	0	-	3	93.5484	24219.1	7757.83	42585.2	96.7742	31757.8	5929.83	63769.6	93.5484	13158.6	3597.36	30472.3
			9,10-Dihydroxystearic acid		C18 H36 O4		0.16	316.261	0.90827	11.113	-	Y	61	0	-	0	-	3	70.9677	780.271	n.d.	669.883	100	6995.66	1734.48	13348.9	100	4029.79	1727.04	7390.99
			9,10-Dihydroxystearic acid		C18 H36 O4		0.3	316.261	0.908312	9.793	-	Y	61	0	-	0	-	3	100	25253.4	7228.87	27981.9	96.7742	31305.3	4234.2	19158	100	24433.4	3814.1	23685.1
			9,10-Dihydroxystearic acid		C18 H36 O4		0.31	316.261	0.908317	9.637	-	Y	61	0	-	0	-	3	100	29385.2	7409.29	29690.3	100	46342.3	4044.8	23196.3	100	18753	2605.15	16528.8
			9,10-Dihydroxystearic acid		C18 H36 O4		0.38	316.261	0.908337	9.417	-	Y	61	0	-	0	-	3	93.5484	4246.43	599.407	4174.43	100	11547.4	779.234	6655.41	41.9355	3159.53	n.d.	2532.03
			1-Glyceryl monohexadecanoate		C19 H38 O4		0.42	330.277	0.908358	10.197	-	Y	28	0	-	0	-	3	83.871	5798.52	n.d.	9494.21	87.0968	26556.3	n.d.	26756.8	16.129	186.513	n.d.	908.878
			1-Glyceryl monohexadecanoate		C19 H38 O4		0.43	330.277	0.90836	10.126	-	Y	28	0	-	0	-	3	64.5161	3605.86	n.d.	6864.72	90.3226	23361.5	787.504	20512.5	22.5806	231.305	n.d.	887.889
			1-Glyceryl monohexadecanoate		C19 H38 O4		0.53	330.277	0.908393	11.508	-	Y	28	2	99	0	-	2	100	643.967	479.975	804.835	93.5484	5057.82	1724.99	10752.2	38.7097	1966.71	n.d.	5544.83
			GLYCOL HYDROXYSTEA- RATE		C20 H40 O4		-0.45	344.293	0.908064	10.401	-	Y	22	0	-	0	-	3	100	1469.57	747.843	2212.52	87.0968	2049.11	n.d.	2943.66	100	1914.28	986.022	2836.31
			GLYCOL HYDROXYSTEA- RATE		C20 H40 O4		-0.24	344.293	0.908134	10.177	-	Y	22	0	-	0	-	3	74.1935	1025.93	n.d.	2062.25	45.1613	1378.93	n.d.	2975.6	64.5161	722.917	n.d.	1464.91
			GLYCOL HYDROXYSTEA- RATE		C20 H40 O4		-0.06	344.293	0.908197	11.517	-	Y	22	0	-	0	-	3	74.1935	36226.9	n.d.	6741.53	100	8139.31	4007.73	12554.4	93.5484	12086.1	1261.97	19965
			Isooctadecanoic acid, monoester with glycerol		C21 H42 O4		0.08	358.308	0.908245	11.562	-	Y	31	0	-	0	-	3	n.d.	n.d.	n.d.	n.d.	77.4194	3120.97	n.d.	6291.01	90.3226	2265.29	379.777	5424.8
			Diethylene glycol monostearate		C22 H44 O4		-0.17	372.324	0.908155	10.983	-	Y	21	0	-	0	-	3	35.4839	69.6462	n.d.	229.523	38.7097	123.453	n.d.	349.373	87.0968	2374.73	n.d.	3987.9
			Diethylene glycol monostearate		C22 H44 O4		0.28	372.324	0.90832	11.891	-	Y	21	0	-	0	-	3	3.22581	3.24009	n.d.	n.d.	87.0968	1099.95	n.d.	1908.06	83.871	1253.4	n.d.	2221.44
			Glycerides, C14-22 mono-, acetates		C23 H46 O4		-0.31	386.339	0.908098	12.268	-	Y	16	2	79	0	-	2	n.d.	n.d.	n.d.	n.d.	83.871	834.521	n.d.	1168.49	80.6452	2226.93	n.d.	3672.26
			2-(2-Butoxyethoxy)ethyl palmitate		C24 H48 O4		0.14	400.355	0.908274	12.014	-	Y	18	0	-	0	-	3	77.4194	214.744	n.d.	466.764	87.0968	1700.83	n.d.	4131.11	90.3226	1366.37	230.17	2233.65
			ETHYL METHOXYCINNA- MATE		C25 H50 O4		-0.23	414.371	0.908121	12.21	-	N	8	0	-	0	-	4	3.22581	1.81709	n.d.	n.d.	70.9677	500.186	n.d.	1153.31	74.1935	649.737	n.d.	1519.65
			ETHYL METHOXYCINNA- MATE		C25 H50 O4		-0.09	414.371	0.908179	10.061	-	Y	8	0	-	0	-	3	74.1935	306.182	n.d.	614.371	83.871	1342.39	n.d.	2954.77	80.6452	716.155	n.d.	1488.74
			Docosanoic acid, ester with 1,2,3-propanetriol		C25 H50 O4		0.01	414.371	0.908222	12.756	-	Y	8	2	98.9	0	-	2	n.d.	n.d.	n.d.	n.d.	70.9677	472.224	n.d.	806.669	100	4549.91	2642.01	6222.76
	14	CH2	1,1,1-Tributoxypentane	Natural products	C17 H36 O3		-0.2	288.266	0.944506	11.265	-	N	6	0	-	0	-	4	48.3871	88.2166	n.d.	237.212	38.7097	126.936	n.d.	413.892	61.2903	264.706	n.d.	654.083
			Octadecane-1,9,10-triol	(Fatty acids)	C18 H38 O3		0.47	302.282	0.944703	11.58	-	Y	4	0	-	0	-	3	70.9677	225.663	n.d.	470.628	93.5484	2213.02	530.671	3974.11	96.7742	1642.15	513.919	2877.38
			CETYL GLYCERYL ETHER		C19 H40 O3		0.31	316.298	0.944662	11.648	-	Y	11	0	-	0	-	3	93.5484	618.856	177.361	1644.69	96.7742	11055.6	2530.67	22878.2	100	14853.7	5285.12	28696.8
			CETYL GLYCERYL ETHER		C19 H40 O3		0.35	316.298	0.944673	11.978	-	Y	11	0	-	0	-	3	3.22581	5.02206	n.d.	n.d.	100	3047.61	887.918	4392.56	100	2434.82	902.194	4049.91
			phytantriol		C20 H42 O3		0.73	330.314	0.944804	12.114	-	N	12	0	-	0	-	4	n.d.	n.d.	n.d.	n.d.	90.3226	486.519	66.0816	1206.08	93.5484	484.838	170.366	899.686
			3-(Octadecyloxy)-1,2-propanediol		C21 H44 O3		0.01	344.329	0.944566	12.449	-	Y	12	0	-	0	-	3	n.d.	n.d.	n.d.	n.d.	96.7742	1059.74	271.304	1445.16	100	999.226	454.507	1632.05
			3-(Octadecyloxy)-1,2-propanediol		C21 H44 O3		-0.05	344.329	0.944545	12.052	-	N	12	0	-	0	-	4	n.d.	n.d.	n.d.	n.d.	87.0968	629.507	n.d.	1291.67	96.7742	835.968	250.026	1920.11
			1,3-didecoxypropan-2-ol		C23 H48 O3		-0.36	372.36	0.94443	12.315	-	N	3	0	-	0	-	4	n.d.	n.d.	n.d.	n.d.	83.871	499.995	n.d.	1064.61	83.871	391.586	n.d.	846.933
	15	CH2	3,6,9,12,15,18,21-heptaoxadotriacontan-1-ol	Surfactants	C25 H52 O8		-4.52	480.364	0.827665	11.99	-	Y	1	0	-	0	-	3	n.d.	n.d.	n.d.	n.d.	90.3226	12765.6	377.257	21066.8	96.7742	8712.83	2312	16643
			Heptaethylene glycol monododecyl ether	(Alcohol ethoxylates)	C26 H54 O8		-4.47	494.38	0.827629	12.14	-	Y	5	0	-	0	-	3	n.d.	n.d.	n.d.	n.d.	96.7742	11398.2	3442.1	18775	67.7419	5143.97	n.d.	12621.2
	16	CH2	Octinoxate	Natural products	C18 H26 O3		0.39	290.188	0.864281	9.385	-	Y	120	0	-	0	-	3	77.4194	2657.11	n.d.	6234.3	87.0968	13307.8	n.d.	29600.8	87.0968	1883.09	n.d.	3309.96
			Octinoxate	(Fatty acids)	C18 H26 O3		0.08	290.188	0.864189	10.877	-	Y	120	0	-	0	-	3	96.7742	272.408	180.534	365.123	3.22581	16.7826	n.d.	n.d.	90.3226	725.972	278.821	1377.77
			6ÃŸ-Hydroxytestosterone		C19 H28 O3		0.56	304.204	0.864337	10.186	-	Y	125	0	-	0	-	3	93.5484	753.79	141.214	1247.96	87.0968	2496	n.d.	4099.66	93.5484	1133.43	142.359	1904.47
			5-OxoETE		C20 H30 O3		0.39	318.22	0.86429	9.348	-	Y	160	32	99.8	0	-	2	70.9677	1321.08	n.d.	2270.65	93.5484	5984.1	325.283	9774.72	77.4194	1078.55	n.d.	1751.12
			5-OxoETE		C20 H30 O3		0.46	318.22	0.864311	10.449	-	Y	153	16	97.3	0	-	2	35.4839	222.862	n.d.	782.556	61.2903	1188.43	n.d.	3246.29	54.8387	496.908	n.d.	1195.14
			17 beta-Acetoxy-5 alpha-androstan-3-one		C21 H32 O3		-0.17	332.235	0.864109	11.196	-	Y	106	0	-	0	-	3	100	852.874	547.331	1282.91	93.5484	5991.42	3054.89	11236.2	77.4194	653.515	n.d.	1324.2
			NP-014113		C22 H34 O3		-0.34	346.251	0.86405	9.599	-	Y	46	4	99.3	0	-	2	83.871	18797.2	n.d.	58946.4	83.871	47305.7	n.d.	125879	77.4194	16219.1	n.d.	45626.2
			NP-014113		C22 H34 O3		-0.34	346.251	0.864047	9.28	-	Y	46	6	99.3	0	-	2	80.6452	15782.7	n.d.	45703.1	83.871	40856.7	n.d.	108582	77.4194	11761.1	n.d.	33455.5
			NP-014113		C22 H34 O3		-0.29	346.251	0.864066	11.172	-	Y	46	2	65.7	0	-	2	64.5161	389.449	n.d.	861.776	67.7419	6697.89	n.d.	16270.3	96.7742	4742.16	1936.02	7796.39
			NP-014113		C22 H34 O3		-0.48	346.251	0.863999	10.463	-	Y	46	2	95.9	0	-	2	70.9677	889.778	n.d.	1979.37	83.871	3944.92	n.d.	9368.28	83.871	1438.69	n.d.	3061.16
			17Î²-hydroxy-17-(3-hydroxypropyl)androst-4-ene-4-one		C22 H34 O3		-0.16	346.251	0.864111	11.41	-	Y	46	0	-	0	-	3	n.d.	n.d.	n.d.	n.d.	83.871	1544.75	n.d.	3319.86	77.4194	291.944	n.d.	679.834
			2-(icosa-5,8,11,14,17-pentaen-1-yloxy)butanoic acid		C24 H38 O3		-0.25	374.282	0.864072	10.262	-	Y	24	0	-	0	-	3	93.5484	11749.7	2465.61	21015.6	90.3226	8827.35	907.126	19297.6	100	18738.1	5538.56	41320.4
			2-(icosa-5,8,11,14,17-pentaen-1-yloxy)butanoic acid		C24 H38 O3		-0.24	374.282	0.864077	10.126	-	Y	24	0	-	0	-	3	90.3226	4188.42	441.254	5920.63	87.0968	3808.02	n.d.	7763.88	87.0968	5567.31	n.d.	8131.57
			2-(icosa-5,8,11,14,17-pentaen-1-yloxy)butanoic acid		C24 H38 O3		-0.11	374.282	0.864124	11.463	-	Y	24	0	-	0	-	3	n.d.	n.d.	n.d.	n.d.	80.6452	930.456	n.d.	2445.45	90.3226	2140.39	289.294	3889.02
			2-(icosa-5,8,11,14,17-pentaen-1-yloxy)butanoic acid		C24 H38 O3		-0.32	374.282	0.864046	9.579	-	Y	24	0	-	0	-	3	45.1613	175.499	n.d.	421.109	25.8065	363.226	n.d.	1052.25	93.5484	966.525	269.948	1684.46
	17	CH2	Dodecanoic acid, 3-hydroxy-2,2-bis(hydroxymethyl)propyl ester	Surfactants	C17 H34 O5		0.66	318.241	0.885481	10.306	-	Y	12	0	-	0	-	3	58.0645	563.152	n.d.	1361	70.9677	942.905	n.d.	1965.06	25.8065	76.1007	n.d.	194.781
			2-(2-(2-Hydroxyethoxy)ethoxy)ethyl laurate	(Alcohol ethoxylates)	C18 H36 O5		0.4	332.256	0.885404	8.059	-	Y	12	0	-	0	-	3	100	3844.06	1089.03	5381.09	96.7742	2126.45	508.416	3165.86	100	3190.86	891.804	4734.28
			2-(2-(2-Hydroxyethoxy)ethoxy)ethyl laurate		C18 H36 O5		0.46	332.256	0.885426	10.412	-	Y	10	0	-	0	-	3	61.2903	2783.05	n.d.	6784.53	77.4194	3185.67	n.d.	4147.5	74.1935	1753.32	n.d.	4221.33
			3,6,9,12-Tetraoxatricos-22-en-1-ol		C19 H38 O5		-0.41	346.272	0.885132	10.949	-	Y	7	0	-	0	-	3	100	25249.1	8513.39	48944.8	100	27593.8	7283.6	53882.4	100	39061.1	13212.2	77990.3
			3,6,9,12-Tetraoxatricos-22-en-1-ol		C19 H38 O5		-0.32	346.272	0.88516	10.627	-	Y	10	0	-	0	-	3	45.1613	5378.41	n.d.	9461.34	80.6452	11810	n.d.	40851.6	70.9677	2415.82	n.d.	4544.15
			2-decyl-1,4,7,10,13-pentaoxacyclopentadecane		C20 H40 O5		-0.11	360.288	0.885232	11.344	-	Y	5	0	-	0	-	3	64.5161	686.95	n.d.	1559.21	38.7097	1731.63	n.d.	5162.81	45.1613	1365	n.d.	4075.22
			Octadecanoic acid, 12-hydroxy-, 2,3-dihydroxypropyl ester		C21 H42 O5		-0.1	374.303	0.885236	11.49	-	Y	16	0	-	0	-	3	58.0645	1549.34	n.d.	3569.42	83.871	13876.3	n.d.	26083	22.5806	3990.02	n.d.	16411.3
			Octadecanoic acid, 12-hydroxy-, 2,3-dihydroxypropyl ester		C21 H42 O5		-0.1	374.303	0.885236	11.372	-	Y	16	0	-	0	-	3	93.5484	3067.32	950.31	5591.66	100	18461.3	4999.71	35348.9	100	26540.1	9609.49	49701.7
			2-(2-(2-Hydroxyethoxy)ethoxy)ethyl palmitate		C22 H44 O5		-0.01	388.319	0.885268	10.433	-	N	6	0	-	0	-	4	90.3226	742.376	157.876	1569.97	90.3226	845.824	183.059	1391.1	93.5484	900.671	287.891	1828.26
			2-(2-(2-Hydroxyethoxy)ethoxy)ethyl palmitate		C22 H44 O5		0.1	388.319	0.885311	11.775	-	Y	6	0	-	0	-	3	32.2581	236.988	n.d.	921.405	67.7419	5075.95	n.d.	12121.9	45.1613	2964.71	n.d.	10393.7
			Pentaerythritol monostearate		C23 H46 O5		-0.03	402.335	0.88526	12.032	-	Y	8	0	-	0	-	3	41.9355	99.3547	n.d.	289.259	90.3226	3777.61	396.639	7825.22	77.4194	2770.16	n.d.	5547.3
			Pentaerythritol monostearate		C23 H46 O5		0.02	402.335	0.885279	11.697	-	Y	5	0	-	0	-	3	96.7742	885.855	260.764	1967.81	48.3871	4159.55	n.d.	10048.3	35.4839	3439.89	n.d.	12163.7
			(1E)-1-(2,3-Dihydroxypropoxy)-1-docosene-1,22-diol		C25 H50 O5		0.11	430.366	0.885318	12.495	-	Y	3	0	-	0	-	3	n.d.	n.d.	n.d.	n.d.	70.9677	507.536	n.d.	803.515	77.4194	417.28	n.d.	790.744
	18	CH2	4-Hydroxybenzaldehyde	Surfactants	C7 H6 O2		0.68	122.037	0.900594	3.336	-	Y	37	2	99.9	0	-	2	100	44014.3	24517.9	58641.4	90.3226	36934.6	4477.24	60904.9	83.871	16773.2	n.d.	30148
			2-Methylbenzoic acid	(Alkyl benzoic acids)	C8 H8 O2		0.5	136.053	0.900579	4.699	-	Y	153	3	88.6	0	-	2	100	1038.41	521.882	1584.76	96.7742	1766.86	582.396	2569.92	100	1132.5	550.719	1836.19
			Hydrocinnamic acid		C9 H10 O2		0.5	150.068	0.900586	5.917	-	Y	361	6	98	0	-	2	67.7419	1871.42	n.d.	4239.79	48.3871	3622.23	n.d.	11355.8	70.9677	2332.59	n.d.	4244.56
			4-Propylbenzoic acid		C10 H12 O2		0.54	164.084	0.9006	7.86	-	Y	595	2	84.9	0	-	2	80.6452	620.164	n.d.	1177.51	96.7742	3234.95	971.332	6431.3	83.871	676.985	n.d.	1182.7
			4-Propylbenzoic acid		C10 H12 O2		0.65	164.084	0.900617	7.139	-	Y	595	2	83.6	0	-	2	48.3871	311.17	n.d.	759.209	58.0645	558.989	n.d.	1118.37	54.8387	174.295	n.d.	392.795
			2-Phenylethyl propionate		C11 H14 O2		0.38	178.099	0.90058	7.701	-	Y	665	0	-	0	-	3	100	1822.31	683.123	2709.84	100	6630.41	1731.39	10746.9	100	1415.35	718.525	2080.15
			2-Phenylethyl propionate		C11 H14 O2		0.34	178.099	0.900573	8.389	-	Y	665	0	-	0	-	3	64.5161	913.031	n.d.	2036.17	93.5484	2992.19	1037.88	5464.04	80.6452	928.069	n.d.	1961.17
			6-Cyclohexyl-4-methyl-2H-pyran-2-one		C12 H16 O2		0.5	192.115	0.900608	8.145	-	Y	629	0	-	0	-	3	90.3226	604.7	273.091	1324.39	35.4839	286.329	n.d.	563.184	100	771.427	474.221	1023.19
			Ibuprofen		C13 H18 O2		0.41	206.131	0.900595	8.624	-	Y	565	0	-	0	-	3	100	1158.64	461.669	2166.17	100	2477.69	812.566	5663.67	100	957.398	471.757	1874.96
			Ibuprofen-methylester		C14 H20 O2		0.44	220.146	0.900607	8.979	-	Y	379	0	-	0	-	3	100	4677.25	916.068	9682.26	93.5484	14747.2	1175.93	32038.5	19.3548	1266.77	n.d.	3009.43
			Ibuprofenol acetate		C15 H22 O2		0.22	234.162	0.900564	9.457	-	Y	314	2	99.7	0	-	2	77.4194	12692.6	n.d.	33081.2	96.7742	72331.2	2986.9	162460	87.0968	13359.5	n.d.	32953.3
			10-Phenyldecanoic acid		C16 H24 O2		0.33	248.178	0.900594	10.027	-	Y	181	0	-	0	-	3	61.2903	1117.19	n.d.	2423.28	70.9677	3301.09	n.d.	9959.14	77.4194	2045.31	n.d.	4702.46
	19	CH2	C11, 4 EO Carboxymethylated acid	Surfactants	C19 H38 O6		-0.11	362.267	0.862288	11.245	-	Y	11	0	-	0	-	3	77.4194	3319.17	n.d.	6279.72	96.7742	10563.5	2631.61	16301.9	96.7742	7162.44	1413.61	16452.7
			2-{2-[2-(2-Hydroxyethoxy)ethoxy]ethoxy}ethyl dodecanoate	(Alcohol ethoxylates)	C20 H40 O6		-0.03	376.282	0.862314	11.393	-	Y	8	0	-	0	-	3	93.5484	1754.19	1048.15	3304.76	93.5484	29178.8	12175.6	49116.3	74.1935	8095.42	n.d.	16899.7
			C13, 4 EO Carboxymethylated acid		C21 H42 O6		-0.17	390.298	0.86226	11.679	-	Y	10	0	-	0	-	3	19.3548	226543	n.d.	1.20165e+06	74.1935	98807.1	n.d.	201952	100	48541.2	18011.3	57909.2
			C13, 4 EO Carboxymethylated acid		C21 H42 O6		-0.16	390.298	0.862266	10.662	-	Y	10	0	-	0	-	3	48.3871	5442.2	n.d.	19502.1	48.3871	6301.26	n.d.	24379.8	48.3871	2183.55	n.d.	8096.68
			C15, 4 EO Carboxymethylated acid		C23 H46 O6		0.21	418.33	0.862415	9.15	-	Y	5	0	-	0	-	3	90.3226	371.586	133.5	716.475	29.0323	117.931	n.d.	255.642	77.4194	342.108	n.d.	671.306
			POLYGLYCERYL-2 STEA- RATE		C24 H48 O6		-0.26	432.345	0.862214	10.449	-	N	4	0	-	0	-	4	87.0968	231.913	n.d.	487.102	38.7097	120.623	n.d.	268.897	80.6452	278.184	n.d.	459.656
	20	CH2	Tetraethylene glycol monododecyl ether	Surfactants	C20 H42 O5		-0.09	362.303	0.898639	11.625	-	Y	4	0	-	0	-	3	19.3548	121.312	n.d.	597.793	70.9677	7801.18	n.d.	21715.3	93.5484	7088.45	3188.53	10328.5
			Tetraethylene glycol monododecyl ether	(Alcohol ethoxylates)	C20 H42 O5		-0.17	362.303	0.898612	11.206	-	Y	4	0	-	0	-	3	83.871	440.651	n.d.	1031.14	74.1935	726.418	n.d.	1792.35	54.8387	655.081	n.d.	1954.97
			Tetraethylene glycol monododecyl ether		C20 H42 O5		-0.47	362.303	0.898502	10.648	-	N	5	0	-	0	-	4	61.2903	242.385	n.d.	430.615	58.0645	213.945	n.d.	471.065	58.0645	216.773	n.d.	464.764
			3,6,9,12-Tetraoxapentacosan-1-ol		C21 H44 O5		-0.28	376.319	0.898565	11.649	-	Y	2	0	-	0	-	3	100	3099.15	1086.21	7161.61	74.1935	32433.6	n.d.	86175.2	96.7742	63400.9	22691	117948
			3,6,9,12-Tetraoxapentacosan-1-ol		C21 H44 O5		-0.25	376.319	0.898577	11.978	-	Y	2	0	-	0	-	3	32.2581	59.7395	n.d.	223.949	80.6452	3711.91	n.d.	6677.94	77.4194	2764.32	n.d.	4831.35
			3,6,9,12-tetraoxahexacosan-1-ol		C22 H46 O5		-0.22	390.334	0.898586	11.606	-	Y	3	0	-	0	-	3	25.8065	35.4614	n.d.	113.658	93.5484	1250.37	287.638	2297.77	100	957.629	489.324	1309.51
			3,6,9,12-tetraoxahexacosan-1-ol		C22 H46 O5		-0.12	390.334	0.898624	12.109	-	Y	3	0	-	0	-	3	n.d.	n.d.	n.d.	n.d.	90.3226	1141.98	198.975	2483.71	74.1935	844.773	n.d.	1753.62
			3,6,9,12-tetraoxaheptacosan-1-ol		C23 H48 O5		0.47	404.35	0.89886	12.446	-	Y	1	0	-	0	-	3	n.d.	n.d.	n.d.	n.d.	96.7742	2205.84	609.141	2881.95	96.7742	1735.11	781.587	3181.31
			3,6,9,12-tetraoxaheptacosan-1-ol		C23 H48 O5		0.04	404.35	0.898687	12.052	-	Y	1	0	-	0	-	3	22.5806	43.9242	n.d.	168.979	93.5484	3187.48	586.418	6126.61	100	4653.94	1660.37	8306.72
			C15 Alcohol, 2 EO, 2 PO		C25 H52 O5		0.01	432.381	0.898676	12.481	-	Y	1	0	-	0	-	3	n.d.	n.d.	n.d.	n.d.	80.6452	787.901	n.d.	1744.88	77.4194	743.869	n.d.	1509.92
	21	CH2	2,5-di-tert-Butylhydroquinone	Natural products	C14 H22 O2		0.24	222.162	0.913964	10.469	-	Y	227	1	89	0	-	2	80.6452	1562.57	n.d.	2565.93	70.9677	3348.77	n.d.	5343.47	n.d.	n.d.	n.d.	n.d.
			2,6-Di-tert-butyl-4-hydroxy-4-methyl-2,5-cyclohexadien-1-one	(Fatty acids)	C15 H24 O2		0.07	236.178	0.913928	10.656	-	N	260	0	-	0	-	4	54.8387	524.637	n.d.	1013.04	16.129	43.3429	n.d.	211.311	90.3226	627.649	307.995	1002.18
			Octylphenolmonoethoxylat (OP1EO)		C16 H26 O2		0.31	250.193	0.913989	10.232	-	Y	192	0	-	0	-	3	100	2817.48	1204.72	4726.61	87.0968	7016.93	n.d.	16107.4	93.5484	5530.82	2310.69	7313.29
			Octylphenolmonoethoxylat (OP1EO)		C16 H26 O2		0.32	250.193	0.913992	10.356	-	Y	192	0	-	0	-	3	58.0645	1354.11	n.d.	3611.17	87.0968	5040.22	n.d.	8415.81	90.3226	3730.07	1617.36	6009.22
			NP-014641		C17 H28 O2		0.33	264.209	0.913998	10.448	-	Y	126	1	89.7	0	-	2	100	2374.33	1498.02	3419.77	100	5555.08	2046.13	8265.46	100	5910.31	3915.06	8978.48
			α-Eleostearic acid		C18 H30 O2		0.02	278.225	0.913918	10.711	-	Y	166	18	99.5	0	-	2	100	70175.6	17967.1	140121	100	231514	34875.4	428146	100	318378	91633.5	662875
			Methyl linolenate		C19 H32 O2		0.44	292.24	0.914039	10.362	-	Y	174	0	-	0	-	3	87.0968	477.186	n.d.	930.91	n.d.	n.d.	n.d.	n.d.	83.871	744.483	n.d.	1673.95
			Dihomo-?-Linolenic Acid		C20 H34 O2		0.25	306.256	0.913987	10.976	-	Y	117	9	94.6	0	-	2	93.5484	9479.79	1157.6	28143.3	96.7742	73766.1	9597.71	194385	90.3226	58807.7	7443.18	172438
			Methyl icosa-8,11,14-trienoate		C21 H36 O2		0.66	320.272	0.914123	11.407	-	Y	58	0	-	0	-	3	74.1935	1022.78	n.d.	2337.66	96.7742	3540.71	741.964	7862.97	87.0968	5881.81	n.d.	11187
			2-Hexadecyl-5-methylhydroquinone		C23 H40 O2		-0.27	348.303	0.913816	11.441	-	Y	24	0	-	0	-	3	6.45161	23.3419	n.d.	n.d.	80.6452	1171.75	n.d.	2513.99	90.3226	11531.9	360.685	18910.3
			2-Hexadecyl-5-methylhydroquinone		C23 H40 O2		-0.43	348.303	0.913762	12.262	-	Y	24	0	-	0	-	3	n.d.	n.d.	n.d.	n.d.	58.0645	235.209	n.d.	604.782	100	8710.86	3860.72	14666.2
			1,4-Benzenediol, 2-octadecyl-		C24 H42 O2		-0.13	362.318	0.913865	11.789	-	Y	27	0	-	0	-	3	35.4839	100.742	n.d.	241.489	100	6715.4	562.377	15902.6	100	6901.23	1718.94	13892.1
			Heptyl (9Z,12Z,15Z)-9,12,15-octadecatrienoate		C25 H44 O2		-0.39	376.334	0.913763	12.766	-	Y	13	0	-	0	-	3	16.129	39.5728	n.d.	174.126	96.7742	1609.16	259.756	2519.76	100	41849.4	19142.5	58777.5
			Heptyl (9Z,12Z,15Z)-9,12,15-octadecatrienoate		C25 H44 O2		-0.18	376.334	0.913844	11.976	-	Y	13	0	-	0	-	3	45.1613	99.0806	n.d.	326.117	90.3226	8851.3	695.258	14773.7	83.871	10156.5	n.d.	17019.8
			1,3-Benzenediol, 5-heneicosyl-		C27 H48 O2		-0.12	404.365	0.913864	12.414	-	Y	16	0	-	0	-	3	22.5806	89.7816	n.d.	327.098	96.7742	10857.9	1161.76	23678.5	93.5484	20339.3	1694.06	33740.4
			1,3-Benzenediol, 5-heneicosyl-		C27 H48 O2		-0.3	404.365	0.913791	12.045	-	Y	16	0	-	0	-	3	n.d.	n.d.	n.d.	n.d.	77.4194	1008.57	n.d.	2321.93	83.871	4430.4	n.d.	7668.51
	22	CH2	4-butoxy-3-ethoxybenzaldehyde	Natural products	C13 H18 O3		0.59	222.126	0.877698	6.645	-	Y	462	0	-	0	-	3	87.0968	325.094	n.d.	466.729	96.7742	2005.74	907.653	3043.84	93.5484	416.559	272.084	554.641
			Benzene, 1-(1-ethoxyethoxy)-2-methoxy-4-(1-propen-1-yl)-	(Fatty acids)	C14 H20 O3		0.56	236.141	0.877697	8.428	-	Y	278	0	-	0	-	3	80.6452	464.982	n.d.	957.234	83.871	1325.43	n.d.	2743.04	9.67742	28.1439	n.d.	n.d.
			Benzene, 1-(1-ethoxyethoxy)-2-methoxy-4-(1-propen-1-yl)-		C14 H20 O3		0.59	236.141	0.877705	8.111	-	Y	278	0	-	0	-	3	38.7097	149.722	n.d.	376.131	93.5484	1471.73	592.246	2302.49	45.1613	171.799	n.d.	450.792
			2-[(2S,4aR,8aS)-2-Hydroxy-4a-methyl-8-methylenedecahydro-2-naphthalenyl]acrylic acid		C15 H22 O3		0.47	250.157	0.877683	9.522	-	Y	286	7	94.4	0	-	2	93.5484	537.046	393.308	856.323	80.6452	866.944	n.d.	1259.87	48.3871	202.357	n.d.	485.13
			Acetic acid, (4-octylphenoxy)-		C16 H24 O3		0.47	264.173	0.877689	10.541	-	Y	149	0	-	0	-	3	6.45161	7.49026	n.d.	n.d.	96.7742	888.771	380.743	1445.2	70.9677	159.671	n.d.	277.149
			NP1EC (TENTATIVE)		C17 H26 O3		0.4	278.188	0.877677	10.183	-	Y	138	0	-	1	81.7	2	45.1613	1167	n.d.	2928.44	96.7742	4141.37	1504.36	5756.62	90.3226	3789.86	1934.11	6522.35
			Acetic acid, 2-(4-nonylphenoxy)- (NP-1EC)		C17 H26 O3		0.38	278.188	0.877672	9.898	-	Y	138	0	-	0	-	3	90.3226	1303.96	959.093	1766.64	32.2581	417.213	n.d.	1499.23	100	4641.37	2849.98	6198.16
			4-oxo-9,11,13-octadecatrienoic acid		C18 H28 O3		0.56	292.204	0.87773	9.605	-	Y	77	6	89.2	0	-	2	90.3226	3938.35	777.426	6138.79	87.0968	6572.62	n.d.	9535.99	93.5484	4166.4	1042.08	7533.44
			4-oxo-9,11,13-octadecatrienoic acid		C18 H28 O3		0.52	292.204	0.877716	9.488	-	Y	77	6	96.1	0	-	2	67.7419	2015.53	n.d.	5758.08	25.8065	2581.89	n.d.	11346.1	61.2903	2348.72	n.d.	6800.72
			CP 47,497-C8-Homolog C-8-hydroxy metabolite		C22 H36 O3		-0.35	348.266	0.877443	9.835	-	Y	43	2	84.1	0	-	2	80.6452	14345.7	n.d.	40688.9	90.3226	66108.2	284.294	194351	80.6452	15400.7	n.d.	44029.2
			CP 47,497-C8-Homolog C-8-hydroxy metabolite		C22 H36 O3		-0.34	348.266	0.877449	8.75	-	Y	43	2	84.1	0	-	2	80.6452	10374.7	n.d.	24244.7	80.6452	49023.2	n.d.	131703	77.4194	11140.8	n.d.	26929.4
			CP 47,497-C8-Homolog C-8-hydroxy metabolite		C22 H36 O3		-0.33	348.266	0.877451	8.957	-	Y	43	2	84.1	0	-	2	51.6129	1614.56	n.d.	4456.37	64.5161	7841.64	n.d.	25633.8	58.0645	1964.06	n.d.	5426.19
			CP 47,497-C8-Homolog C-8-hydroxy metabolite		C22 H36 O3		-0.35	348.266	0.877445	9.696	-	Y	43	1	83.8	0	-	2	64.5161	1756.07	n.d.	3924.24	77.4194	8450.52	n.d.	21924.4	61.2903	1958.11	n.d.	4731.53
			CP 47,497-C8-Homolog C-8-hydroxy metabolite		C22 H36 O3		-0.47	348.266	0.877403	11.512	-	N	43	0	-	0	-	4	16.129	29.5797	n.d.	155.359	96.7742	1556.95	527.009	2757.43	35.4839	131.786	n.d.	332.035
			2-Hexyldecyl 4-hydroxybenzoate		C23 H38 O3		-0.64	362.282	0.877333	12.205	-	N	32	0	-	0	-	4	n.d.	n.d.	n.d.	n.d.	90.3226	1083.69	137.704	2258.12	80.6452	750.915	n.d.	1798.93
			Lithocholic acid		C24 H40 O3		-0.3	376.298	0.877453	10.358	-	Y	41	5	100	0	-	2	100	10139.8	3206.83	25048.3	100	17621.4	3061.59	22801.5	100	18602.9	4491.34	43363.3
			Lithocholic acid		C24 H40 O3		-0.26	376.298	0.877468	9.807	-	Y	41	10	99.9	0	-	2	100	7750.48	2706.66	15366.9	100	17272.6	3696.37	29097.7	100	17700.9	5157.92	34837.5
			Ethyl 2-(p-tert-butylphenoxy)tetradecanoate		C26 H44 O3		-0.86	404.329	0.877218	11.486	-	Y	15	0	-	0	-	3	32.2581	136.742	n.d.	383.72	77.4194	3172.21	n.d.	8444.54	80.6452	3006.53	n.d.	8357.17
			(1E)-1-(2-Decyl-4,5-dimethoxyphenyl)-1-decen-1-ol		C28 H48 O3		0.19	432.36	0.877649	11.763	-	Y	8	0	-	0	-	3	64.5161	183.899	n.d.	438.686	87.0968	833.371	n.d.	1377.04	100	6185.4	2302.91	12344.6
			2-(3-hydroxy-3,7,11,15-tetramethylhexadecyl)-3,5,6-trimethyl-p-benzoquinone		C29 H50 O3		-0.18	446.376	0.877486	13.063	-	Y	5	0	-	0	-	3	n.d.	n.d.	n.d.	n.d.	100	16299.4	5634.38	26295.6	93.5484	14252.6	7903.38	21775.1
	23	CH2	C9 Alcohol, predominately linear, 13 EO	Surfactants	C35 H72 O14		0.28	716.492	0.69236	10.266	-	Y	0	0	-	0	-		77.4194	638.712	n.d.	1143.28	93.5484	3061.26	265.132	5663.83	61.2903	655.656	n.d.	1188.08
			C9 Alcohol, predominately linear, 13 EO	(Alcohol ethoxylates)	C35 H72 O14		-2.78	716.49	0.69017	10.536	-	N	0	0	-	0	-		70.9677	612.039	n.d.	1329.43	35.4839	157.473	n.d.	472.131	61.2903	196.66	n.d.	476.885
			3,6,9,12,15,18,21,24,27,30,33,36,39-tridecaoxanonatetracontan-1-ol		C36 H74 O14		-2.85	730.506	0.690085	10.733	-	N	2	0	-	0	-		100	1963.85	826.279	3288.58	70.9677	649.241	n.d.	1304.91	83.871	744.037	n.d.	1369.23
			3,6,9,12,15,18,21,24,27,30,33,36,39-tridecaoxapentacontan-1-ol		C37 H76 O14		-2.52	744.522	0.690286	10.912	-	N	1	0	-	0	-		96.7742	1908.53	521.33	3140.03	54.8387	667.134	n.d.	1551.56	90.3226	1199.97	534.025	1672.29
			3,6,9,12,15,18,21,24,27,30,33,36,39-tridecaoxahenpentacontan-1-ol		C38 H78 O14		-2.64	758.537	0.690161	10.529	-	N	1	0	-	0	-		90.3226	976.69	134.123	1637.78	61.2903	315.3	n.d.	772.137	64.5161	270.798	n.d.	613.728
			Tridecapropylene glycol		C39 H80 O14		-2.51	772.553	0.690225	10.733	-	N	1	0	-	0	-		67.7419	1590.09	n.d.	3488.72	48.3871	491.893	n.d.	1196.99	29.0323	266.138	n.d.	1066.41
			3,6,9,12,15,18,21,24,27,30,33,36,39-tridecaoxatripentacontan-1-ol		C40 H82 O14		-2.46	786.569	0.690231	10.912	-	Y	0	0	-	0	-		100	2605.67	844.408	3992.15	67.7419	1201.24	n.d.	2658.5	90.3226	1423.55	284.883	2304.61
			3,6,9,12,15,18,21,24,27,30,33,36,39-tridecaoxatetrapentacontan-1-ol		C41 H84 O14		0.61	800.587	0.692653	11.849	-	Y	1	0	-	0	-		35.4839	141.283	n.d.	487.324	74.1935	2194.93	n.d.	5750.17	38.7097	134.383	n.d.	437.661
	24	CH2	(3,4-Epoxycyclohexyl)methyl methacrylate	Natural products	C11 H16 O3		0.42	196.11	0.891048	6.861	-	Y	363	0	-	0	-	3	96.7742	778.846	456.69	1070.65	100	5741.72	2644.52	8842.55	100	936.641	543.225	1379.84
			Jasmonic acid	(Fatty acids)	C12 H18 O3		0.31	210.126	0.891031	8.532	-	Y	373	2	98.2	0	-	2	100	1479.27	352.462	2059.3	6.45161	512.721	n.d.	n.d.	83.871	1235.29	n.d.	1518.05
			Jasmonic acid		C12 H18 O3		0.23	210.126	0.891015	9.281	-	Y	373	1	93.3	0	-	2	70.9677	510.945	n.d.	729.124	16.129	665.997	n.d.	292.942	83.871	877.567	n.d.	998.824
			febuprol		C13 H20 O3		0.31	224.141	0.891035	9.24	-	Y	263	0	-	0	-	3	100	2026.63	1731.25	2309.29	100	17022.2	4836.48	28716.4	100	1753.6	1415.9	2116.4
			febuprol		C13 H20 O3		0.61	224.141	0.891102	7.852	-	Y	263	0	-	0	-	3	96.7742	1048.31	496.949	1856.1	32.2581	311.498	n.d.	975.47	25.8065	151.636	n.d.	635.896
			Geranyl acetoacetate		C14 H22 O3		0.6	238.157	0.891108	8.097	-	Y	177	0	-	0	-	3	77.4194	1039.43	n.d.	1825.1	51.6129	1453.84	n.d.	4042.93	70.9677	795.11	n.d.	1534.51
			Tetranor-12R-HETE		C16 H26 O3		0.36	266.188	0.891062	9.214	-	Y	126	2	71.5	0	-	2	64.5161	2079.66	n.d.	4055.19	29.0323	2537.52	n.d.	5126.25	64.5161	1918.12	n.d.	3047.94
			13(S)-HOTrE		C18 H30 O3		0.29	294.22	0.89105	9.81	-	Y	157	8	99.1	0	-	2	100	82588.2	18552.3	144733	100	133556	24520.2	233274	100	104963	21228.4	154323
			9-Oxo-10(E),12(E)-octadecadienoic acid		C18 H30 O3		0.29	294.22	0.89105	9.965	-	Y	157	8	99.3	0	-	2	100	55551.9	12482.7	96347	100	92009.5	16882.3	165008	100	71373.4	15416.4	123825
			3-(p-nonylphenoxy)propane-1,2-diol		C18 H30 O3		0.23	294.22	0.891032	9.894	-	Y	157	8	99.2	0	-	2	90.3226	15425.1	3502.27	27083.7	19.3548	9652.61	n.d.	15502.2	83.871	19599.1	n.d.	41075.6
			2-[2-(4-Nonylphenoxy)ethoxy]ethanol		C19 H32 O3		0.4	308.235	0.891087	10.249	-	Y	112	0	-	0	-	3	100	16408	4738.07	34004.9	77.4194	8265.44	n.d.	26070.5	29.0323	794.078	n.d.	2621.75
			2-[2-(4-Nonylphenoxy)ethoxy]ethanol		C19 H32 O3		0.33	308.235	0.891066	10.838	-	Y	112	0	-	0	-	3	6.45161	10.1902	n.d.	n.d.	87.0968	3043.15	n.d.	7219.3	54.8387	209.835	n.d.	552.827
			2-[2-(4-Nonylphenoxy)ethoxy]ethanol		C19 H32 O3		0.4	308.235	0.891087	11.359	-	Y	112	0	-	0	-	3	6.45161	9.451	n.d.	n.d.	90.3226	774.837	357.827	1285.38	70.9677	244.505	n.d.	509.641
			15-OxoEDE		C20 H34 O3		0.26	322.251	0.891048	10.609	-	Y	84	3	75.9	0	-	2	54.8387	2800.12	n.d.	8201.15	67.7419	7910.17	n.d.	19827.2	41.9355	3140.78	n.d.	10947.4
			n-Hexadecenylsuccinic anhydride		C20 H34 O3		0.34	322.251	0.891075	11.541	-	Y	83	0	-	0	-	3	3.22581	8.31023	n.d.	n.d.	83.871	1647.42	n.d.	2940.48	87.0968	624.495	n.d.	1376.85
			Pregnanetriol		C21 H36 O3		0.61	336.267	0.891169	11.016	-	Y	43	0	-	0	-	3	25.8065	54.0192	n.d.	184.475	83.871	1129.06	n.d.	2039.64	58.0645	279.295	n.d.	754.131
			Dihydro-3-(octadecenyl)-2,5-furandione		C22 H38 O3		-0.17	350.282	0.890905	11.433	-	Y	41	0	-	0	-	3	54.8387	123.598	n.d.	302.633	70.9677	605.827	n.d.	1200.03	87.0968	441.669	n.d.	865.346
			3-Methyl-5-pentyl-2-furantridecanoic Acid		C23 H40 O3		-0.4	364.298	0.89082	11.358	-	Y	14	0	-	0	-	3	74.1935	429.97	n.d.	842.939	64.5161	937.78	n.d.	2018.12	87.0968	954.538	n.d.	1806.48
			3-Methyl-5-pentyl-2-furantridecanoic Acid		C23 H40 O3		-0.14	364.298	0.890916	11.034	-	Y	14	0	-	0	-	3	12.9032	34.7179	n.d.	206.252	80.6452	769.526	n.d.	1454.16	93.5484	678.092	238.655	1174.53
			3-(tetracosenyl)succinic anhydride		C28 H50 O3		0.07	434.376	0.890994	12.824	-	Y	8	0	-	0	-	3	n.d.	n.d.	n.d.	n.d.	100	7662.2	3425.81	14084.5	100	4023.07	1989.57	7781.2
			Stigmastane-3Î²,5Î±,6Î²-triol		C29 H52 O3		0.08	448.392	0.891001	11.312	-	Y	6	0	-	0	-	3	87.0968	774.285	n.d.	1807.94	58.0645	1590.75	n.d.	6037.8	90.3226	2902.06	389.499	6279.71
			Stigmastane-3Î²,5Î±,6Î²-triol		C29 H52 O3		0.08	448.392	0.891001	11.584	-	Y	6	0	-	0	-	3	74.1935	205.529	n.d.	280.789	51.6129	510.85	n.d.	1625.4	93.5484	2625.31	751.066	4350.28
	25	CH2	Japonilure	Natural products	C14 H24 O2		0.27	224.178	0.927371	10.007	-	Y	350	0	-	0	-	3	96.7742	19165.4	7199.13	33735	96.7742	44630.3	10618.6	76682.7	96.7742	28268.4	8673.78	50731.7
			Japonilure	(Fatty acids)	C14 H24 O2		0.29	224.178	0.927376	9.613	-	Y	350	0	-	0	-	3	87.0968	3172.99	n.d.	7454.3	90.3226	13688.1	676.339	31098.7	87.0968	3570.87	n.d.	7941.26
			Oxacyclohexadecen-2-one		C15 H26 O2		0.45	238.193	0.927417	10.295	-	Y	341	0	-	0	-	3	48.3871	1429.84	n.d.	3668.15	64.5161	4196.96	n.d.	10656.4	61.2903	2702.36	n.d.	6407.79
			Oxacyclohexadecen-2-one		C15 H26 O2		0.45	238.193	0.927418	10.102	-	Y	341	0	-	0	-	3	77.4194	1112.64	n.d.	2148.37	80.6452	4096.26	n.d.	8445.3	77.4194	1816.45	n.d.	3319.08
			1,5-Cyclopentadecanedione, 3-methyl-		C16 H28 O2		0.2	252.209	0.927361	10.541	-	Y	219	0	-	0	-	3	100	36037.3	12982.5	50630.1	100	102913	24619.5	173833	100	115149	30780.1	103270
			Hydroprene		C17 H30 O2		0.32	266.225	0.927396	10.752	-	Y	124	0	-	0	-	3	100	2886.15	1190.73	5850.14	87.0968	12346	n.d.	30672.1	100	11943.1	6153.34	21641.5
			Linoelaidic acid		C18 H32 O2		0.07	280.24	0.927329	10.954	-	Y	177	4	99.9	0	-	2	100	361157	131378	508135	100	1.76013e+06	538179	2.55169e+06	100	2.36122e+06	903014	3.63113e+06
			Nonanoic acid, (2E)-3,7-dimethyl-2,6-octadien-1-yl ester		C19 H34 O2		1.09	294.256	0.927632	11.155	-	Y	97	0	-	0	-	3	38.7097	1303.47	n.d.	744.063	54.8387	4159.17	n.d.	6838.3	64.5161	3163.23	n.d.	6232.09
			11(Z),14(Z)-Eicosadienoic acid		C20 H36 O2		0.45	308.272	0.927449	11.336	-	Y	91	6	100	0	-	2	93.5484	2636.79	889.688	3898.84	96.7742	41985.4	9333.28	62426.3	100	62069.3	28668.3	86767.7
			Ethyl linoleate		C20 H36 O2		-0.05	308.272	0.927295	10.95	-	Y	91	0	-	0	-	3	64.5161	532.108	n.d.	1167.51	45.1613	375.827	n.d.	1412.75	48.3871	293.507	n.d.	826.29
			13Z,16Z-Docosadienoic Acid		C22 H40 O2		0.48	336.303	0.927472	11.684	-	Y	71	2	99.6	0	-	2	29.0323	86.9446	n.d.	293.44	100	11979.8	2597.45	23234.8	100	22887.1	10974.5	36344.7
			3-(15-Hydroxypentadecyl)-2,4,4-trimethyl-2-cyclohexen-1-one		C24 H44 O2		-0.06	364.334	0.92729	12.005	-	Y	33	0	-	0	-	3	n.d.	n.d.	n.d.	n.d.	61.2903	1828.22	n.d.	6224.35	96.7742	8738.37	4765.51	12466.2
			Hexadecanoic acid, (2E)-3,7-dimethyl-2,6-octadienyl ester		C26 H48 O2		-0.03	392.365	0.927297	12.424	-	Y	19	0	-	0	-	3	n.d.	n.d.	n.d.	n.d.	74.1935	1373.2	n.d.	2877.04	96.7742	10154.2	5010.01	15756.5
	26	CH2	Artemisinin	Natural products	C15 H22 O5		0.65	282.147	0.831857	6.645	-	Y	70	0	-	0	-	3	74.1935	214.288	n.d.	342.067	96.7742	1296.5	688.583	2021.57	83.871	238.086	n.d.	346.14
			Nonyl 3,4,5-trihydroxybenzoate		C16 H24 O5		0.27	296.162	0.831755	8.64	-	Y	28	0	-	0	-	3	93.5484	415.285	257.495	643.143	83.871	1450.8	n.d.	4905.21	100	648.182	551.034	790.277
			Nonyl 3,4,5-trihydroxybenzoate		C16 H24 O5		0.6	296.163	0.831851	8.106	-	Y	28	0	-	0	-	3	45.1613	134.246	n.d.	327.712	93.5484	1283.34	656.269	1848.57	12.9032	38.084	n.d.	203.356
			methyl 7-{4-[2-(2-hydroxyethoxy)ethoxy]phenyl}heptanoate		C18 H28 O5		0.13	324.194	0.831716	9.709	-	Y	42	0	-	0	-	3	19.3548	43.2038	n.d.	213.403	83.871	1166.03	n.d.	2175.73	58.0645	378.604	n.d.	778.862
			gemeprost		C23 H38 O5		0.14	394.272	0.831732	11.18	-	Y	12	0	-	0	-	3	70.9677	2566.96	n.d.	6336.16	58.0645	3720.95	n.d.	5189.46	70.9677	1685.19	n.d.	519.893
			gemeprost		C23 H38 O5		0.02	394.272	0.831682	11.303	-	Y	12	0	-	0	-	3	51.6129	146.136	n.d.	369.017	77.4194	1303.08	n.d.	3360.07	64.5161	636.43	n.d.	1932.64
			Cholic acid		C24 H40 O5		-0.12	408.288	0.831624	9.835	-	Y	27	0	-	0	-	3	51.6129	1636.05	n.d.	4904.03	70.9677	8574.15	n.d.	25637.5	51.6129	1306.13	n.d.	4685.27
			Cholic acid		C24 H40 O5		-0.01	408.288	0.83167	11.249	-	Y	28	0	-	0	-	3	54.8387	481.423	n.d.	957.888	67.7419	3190.26	n.d.	7270.12	74.1935	2304.63	n.d.	6918.13
			Cholic acid		C24 H40 O5		0.05	408.288	0.831697	8.75	-	Y	27	0	-	0	-	3	54.8387	679.817	n.d.	1695.3	70.9677	3410.02	n.d.	9033.39	54.8387	644.273	n.d.	1816.06
			β-Muricholic acid		C24 H40 O5		-0.04	408.288	0.831658	9.422	-	Y	27	3	98.4	0	-	2	80.6452	704.412	n.d.	1446.13	87.0968	582.79	n.d.	833.37	12.9032	160.471	n.d.	166.792
			Ethyl 3a,7a,12a-trihydroxy-5ß-cholan-24-oate		C26 H44 O5		-0.1	436.319	0.831633	10.358	-	Y	5	0	-	0	-	3	100	10054.7	2815.43	22617.7	100	24700.4	4202.74	31087.4	100	18677.4	4272.68	48277
			Ethyl 3a,7a,12a-trihydroxy-5ß-cholan-24-oate		C26 H44 O5		-0.08	436.319	0.831641	9.808	-	Y	5	0	-	0	-	3	100	3009.19	1058.59	5437.91	93.5484	5367.75	1154.71	10273.8	100	6205.67	1770.09	11362.8
			castasterone		C28 H48 O5		0.04	464.35	0.831694	11.537	-	Y	2	0	-	0	-	3	n.d.	n.d.	n.d.	n.d.	96.7742	7346.44	1876.58	13339.2	51.6129	807.62	n.d.	2667.51
			castasterone		C28 H48 O5		-0.06	464.35	0.831646	10.65	-	Y	2	0	-	0	-	3	32.2581	68.7826	n.d.	288.56	77.4194	641.758	n.d.	1186.19	61.2903	255.292	n.d.	650.926
			Homocastasterone		C29 H50 O5		0.35	478.366	0.831844	10.348	-	N	3	0	-	0	-	4	67.7419	378.762	n.d.	852.624	61.2903	445.65	n.d.	1559.73	58.0645	297.044	n.d.	714.312
			2-[2-(2-Hydroxyethoxy)ethoxy]ethyl 10,12-pentacosadiynoate		C31 H54 O5		-1.6	506.396	0.830868	13.059	-	Y	5	0	-	0	-	3	n.d.	n.d.	n.d.	n.d.	77.4194	2098.41	n.d.	4624.92	67.7419	1222.42	n.d.	2609.26
	27	C2H4O	Solketal	Crown ethers	C6 H12 O3		0.58	132.079	7.61284e-05	3.84	+	Y	297	0	-	0	-	3	100	1353.39	661.036	2070.66	n.d.	n.d.	n.d.	n.d.	67.7419	1992.57	n.d.	3405.03
			Solketal		C6 H12 O3		0.62	132.079	8.20485e-05	4.88	+	Y	297	0	-	0	-	3	83.871	3707.83	n.d.	7182.55	100	9537.98	4512.04	14880.8	100	4602.38	2416.66	6858
			Metaldehyde		C8 H16 O4		0.62	176.105	0.000108401	4.88	+	Y	109	0	-	0	-	3	100	2187.63	1243.38	3251.32	100	3443.39	2010.31	5696.86	96.7742	2408.48	1444.69	3301.62
			Metaldehyde		C8 H16 O4		0.65	176.105	0.00011449	5.257	+	Y	109	0	-	0	-	3	51.6129	470.349	n.d.	1201.75	96.7742	2544.74	1109.13	4058.32	16.129	153.148	n.d.	746.23
			Metaldehyde		C8 H16 O4		1.06	176.105	0.000186203	7.409	+	Y	109	0	-	0	-	3	77.4194	1089.62	n.d.	2573.88	54.8387	493.329	n.d.	980.86	32.2581	313.393	n.d.	1123.81
			1,4,7,10,13-Pentaoxacyclopentadecane		C10 H20 O5		0.66	220.131	0.000145112	4.881	+	Y	22	0	-	0	-	3	90.3226	304.899	99.0367	546.469	96.7742	680.837	284.797	1012.21	77.4194	336.003	n.d.	591.526
			1,4,7,10,13-Pentaoxacyclopentadecane		C10 H20 O5		0.89	220.131	0.000196743	7.647	+	Y	24	0	-	0	-	3	58.0645	1679.71	n.d.	4368.35	67.7419	1369.87	n.d.	3553.19	25.8065	372.786	n.d.	1768.89
			3,6,9-Triethyl-3,6,9-trimethyl-1,2,4,5,7,8-hexoxonane		C12 H24 O6		1.17	264.158	0.000308882	7.832	+	Y	67	0	-	0	-	3	80.6452	1992.07	n.d.	5919.64	74.1935	1664.09	n.d.	3868.7	48.3871	553.804	n.d.	1462.55
			1,4,7,10,13,16,19-heptaoxacyclohenicosane		C14 H28 O7		0.79	308.184	0.000243935	7.452	+	Y	13	0	-	0	-	3	83.871	10512.9	n.d.	36879.8	87.0968	23451.1	n.d.	76173.7	70.9677	3610.18	n.d.	9945.02
	28	C2H4O	oxiran-2-ylmethyl 2,2-dimethylpropanoate	Natural products	C8 H14 O3		1.13	158.094	0.000337317	6.334	+	Y	555	0	-	0	-	3	74.1935	1518.77	n.d.	2947.16	64.5161	1427.6	n.d.	3313.75	100	1965.85	891.536	3448.14
			Decanedioic acid	(Fatty acids)	C10 H18 O4		0.71	202.121	0.000302107	7.489	+	Y	241	0	-	0	-	3	n.d.	n.d.	n.d.	n.d.	70.9677	7481.48	n.d.	16558	90.3226	4692.3	3493.53	6065.51
			Decanedioic acid		C10 H18 O4		0.97	202.121	0.000355581	7.832	+	Y	241	0	-	0	-	3	48.3871	994.808	n.d.	1855.9	100	11503.8	4386.53	14977.5	100	2486	1584.77	3331.76
			NP-019374		C10 H18 O4		1	202.121	0.000360718	8.476	+	Y	241	1	88.1	0	-	2	100	18479.5	8608.81	25126.3	100	139292	55357.4	166827	100	30350.3	16471.6	42722.2
			Decanedioic acid		C10 H18 O4		0.79	202.121	0.000319546	8.709	+	Y	241	0	-	0	-	3	n.d.	n.d.	n.d.	n.d.	100	103948	34542.5	182911	90.3226	3746.7	1323.66	6022.08
			NP-019374		C10 H18 O4		0.8	202.121	0.000321848	9.248	+	Y	241	1	79.7	0	-	2	87.0968	610.228	n.d.	913.472	100	127977	42534.4	191327	100	5319.7	2665.28	8009.32
			Ethyltriglycol methacrylate		C12 H22 O5		0.85	246.147	0.000367989	8.676	+	Y	108	0	-	0	-	3	3.22581	14.5602	n.d.	n.d.	96.7742	23847.9	10382.8	41826.4	80.6452	2417.79	n.d.	4517.06
			SORBITAN CAPRYLATE		C14 H26 O6		0.77	290.173	0.000383768	7.428	+	Y	58	0	-	0	-	3	9.67742	57.7082	n.d.	n.d.	93.5484	4024.02	690.849	6271.93	67.7419	564.06	n.d.	2224.42
	29	C2H4O	Butanal, 4-(heptyloxy)-3-methyl-	Surfactants	C12 H24 O2		0.9	200.178	0.0586177	9.583	+	Y	317	0	-	0	-		58.0645	960.026	n.d.	2173.57	87.0968	1352.64	n.d.	2899.17	64.5161	1282.4	n.d.	2849.94
			Butanal, 4-(heptyloxy)-3-methyl-	(Alcohol ethoxylates)	C12 H24 O2		0.87	200.178	0.0586123	9.995	+	Y	317	0	-	0	-		83.871	440.171	n.d.	900.568	83.871	694.154	n.d.	1483.37	70.9677	432.948	n.d.	1010.98
			Butanal, 4-(heptyloxy)-3-methyl-		C12 H24 O2		0.88	200.178	0.0586136	9.788	+	Y	317	0	-	0	-		61.2903	319.894	n.d.	661.356	38.7097	127.996	n.d.	391.573	48.3871	284.449	n.d.	878.598
			2-Octene, 8-(2,2-dimethoxyethoxy)-2,6-dimethyl-		C14 H28 O3		0.82	244.204	0.0586365	10.827	+	Y	94	0	-	0	-		25.8065	787.787	n.d.	3283.25	67.7419	4128.04	n.d.	8142.05	54.8387	1837.93	n.d.	4242.95
			2-Octene, 8-(2,2-dimethoxyethoxy)-2,6-dimethyl-		C14 H28 O3		0.95	244.204	0.0586704	9.752	+	Y	94	0	-	0	-		38.7097	264.113	n.d.	788.846	58.0645	762.205	n.d.	2259.69	54.8387	404.882	n.d.	1039.12
			4-Hydroxy-2-methyl-2-pentanyl 2-ethyl-2-methylheptaneperoxoate		C16 H32 O4		0.81	288.23	0.0586714	10.952	+	Y	47	0	-	0	-		90.3226	15787.6	2802.81	30989.9	22.5806	15704	n.d.	25799.1	90.3226	11568.1	2127.2	24314.7
			4-Hydroxy-2-methyl-2-pentanyl 2-ethyl-2-methylheptaneperoxoate		C16 H32 O4		0.82	288.23	0.0586725	11.197	+	Y	47	0	-	0	-		51.6129	2647.79	n.d.	6703.07	77.4194	17653.3	n.d.	42157.5	48.3871	2676.78	n.d.	5846.71
			2-(2-(2-Hydroxyethoxy)ethoxy)ethyl laurate		C18 H36 O5		0.71	332.257	0.0586745	9.087	+	Y	12	0	-	0	-		96.7742	2548.03	327.25	3450.4	74.1935	1031.44	n.d.	2222.41	90.3226	1470.93	86.1092	2394.83
	30	C2H4O	Peroxide, (1-methylpropylidene)bis[(1,1-dimethylpropyl)	Surfactants	C14 H30 O4		1.07	262.215	0.0585592	9.984	+	Y	14	0	-	0	-	3	70.9677	1064.23	n.d.	2835.89	96.7742	4302.38	530.387	8423.91	77.4194	1247.65	n.d.	3312.31
			5,8,11,14,17-Pentaoxaheneicosane	(Alcohol ethoxylates)	C16 H34 O5		0.72	306.241	0.0584976	10.023	+	Y	7	0	-	0	-	3	80.6452	2387.62	n.d.	5169.29	87.0968	7665.44	n.d.	15260.9	83.871	2889.69	n.d.	5612.57
			Poly THF n4		C16 H34 O5		0.97	306.241	0.058574	8.262	+	Y	7	1	97.4	0	-	2	100	1065.98	329.271	1893.86	96.7742	2969.34	871.229	5875.15	100	1246.23	402.034	2255.06
			5,8,11,14,17-Pentaoxaheneicosane		C16 H34 O5		0.62	306.241	0.0584669	10.177	+	Y	1	0	-	0	-	3	93.5484	1819.38	593.87	2855.76	70.9677	3097.97	n.d.	6483.91	80.6452	1805.61	n.d.	3117.51
			3,6,9,12,15-Pentaoxatricosan-1-ol		C18 H38 O6		0.55	350.267	0.0584707	10.035	+	Y	16	0	-	0	-	3	80.6452	2037.54	n.d.	4497.77	54.8387	4079.06	n.d.	14208.2	74.1935	2221.19	n.d.	4491.67
			3,6,9,12,15-Pentaoxatricosan-1-ol		C18 H38 O6		0.53	350.267	0.0584649	10.193	+	Y	16	0	-	0	-	3	48.3871	750.72	n.d.	2041.28	58.0645	2354.08	n.d.	6771.21	41.9355	660.786	n.d.	1954.72
			3,6,9,12,15,18-hexaoxahexacosan-1-ol		C20 H42 O7		0.85	394.293	0.0586129	10.05	+	Y	7	0	-	0	-	3	41.9355	1393.73	n.d.	4029.86	77.4194	7427.27	n.d.	16659.5	41.9355	1389.3	n.d.	4532.16
			3,6,9,12,15,18-hexaoxahexacosan-1-ol		C20 H42 O7		1.17	394.294	0.0587398	9.685	+	Y	7	0	-	0	-	3	41.9355	421.123	n.d.	791.423	74.1935	4941.15	n.d.	17687.8	41.9355	696.349	n.d.	965.139
	31	CH2	2(5H)-Furanone, 5-hydroxy-4-methyl-	Natural products	C5 H6 O3		0.39	114.032	0.904409	4.508	+	Y	101	0	-	0	-	3	100	8590.5	5410.12	13329.1	93.5484	3818.08	1874.76	5576.99	96.7742	3543.46	1829.11	4889.7
			3-Acetyldihydro-2(3H)-furanone	(Fatty acids)	C6 H8 O3		0.72	128.047	0.904457	5.378	+	Y	212	0	-	0	-	3	38.7097	1140.92	n.d.	2977.78	74.1935	1676.47	n.d.	2968.16	80.6452	788.896	n.d.	1379.51
			Allyl acetoacetate		C7 H10 O3		0.84	142.063	0.904484	7.368	+	Y	344	0	-	0	-	3	n.d.	n.d.	n.d.	n.d.	93.5484	8072.41	971.411	17498.2	77.4194	1939.57	n.d.	4229.18
			Allyl acetoacetate		C7 H10 O3		0.92	142.063	0.904495	6.237	+	Y	344	0	-	0	-	3	45.1613	911.305	n.d.	2608.58	100	9304.88	4420.94	17958.6	100	1734.95	1026.62	2466.28
			Tetrahydrofurfuryl acrylate		C8 H12 O3		1.12	156.079	0.90454	7.075	+	Y	505	0	-	0	-	3	16.129	372.758	n.d.	1461.06	96.7742	5490.65	2675.84	7488.02	90.3226	1278.4	658.741	2048.93
			(1R,3S)-2,2-Dimethyl-3-(2-oxopropyl)cyclopropanecarboxylic acid		C9 H14 O3		0.76	170.094	0.904494	5.831	+	Y	556	0	-	0	-	3	100	16485.3	12885.8	22542.6	90.3226	37977.8	5413.95	66576	100	16615.1	12953.7	21159.6
			(1R,3S)-2,2-Dimethyl-3-(2-oxopropyl)cyclopropanecarboxylic acid		C9 H14 O3		0.91	170.094	0.904519	7.834	+	Y	556	0	-	0	-	3	9.67742	423.302	n.d.	n.d.	100	12189.4	4327.05	25879.9	35.4839	794.354	n.d.	2359.49
			Cyclooct-4-en-1-yl methyl carbonate		C10 H16 O3		0.75	184.11	0.904502	6.053	+	Y	571	0	-	0	-	3	22.5806	905.207	n.d.	4539.95	83.871	9900.48	n.d.	18807.2	41.9355	1699.64	n.d.	4704.58
			Cyclooct-4-en-1-yl methyl carbonate		C10 H16 O3		0.72	184.11	0.904498	7.738	+	Y	571	0	-	0	-	3	96.7742	3646.85	2772.79	4938.74	9.67742	2226.08	n.d.	n.d.	100	5263.24	4719.15	6026.05
			12-Oxo-10(E)-dodecenoic acid		C12 H20 O3		0.88	212.141	0.904551	9.543	+	Y	373	0	-	0	-	3	67.7419	3816.74	n.d.	6627.13	90.3226	22633.2	2495.04	50236.1	100	23169.8	10093.3	41476.1
			12-Oxo-10(E)-dodecenoic acid		C12 H20 O3		0.89	212.141	0.904553	9.395	+	Y	373	0	-	0	-	3	70.9677	2434.25	n.d.	3940.23	41.9355	5637.82	n.d.	10216	67.7419	2110.52	n.d.	3404.7
	32	CH2	2,2-dimethyl-4,7-dihydro-1,3-dioxepine	Natural products	C7 H12 O2		0.77	128.084	0.940808	6.375	+	Y	518	0	-	0	-	3	54.8387	1121.69	n.d.	2102.03	83.871	2519.73	n.d.	5629.11	19.3548	233.466	n.d.	921.596
			Valproic acid	(Fatty acids)	C8 H14 O2		0.88	142.1	0.940834	5.552	+	Y	786	0	-	0	-	3	100	49415.8	31537.7	69364.3	96.7742	39500.1	15196.1	67729.4	100	58845.9	34218.2	78476.4
			Cyclohexanecarboxylic acid, 3-methyl-, methyl ester, (1R,3S)-rel-		C9 H16 O2		0.95	156.115	0.940858	8.03	+	Y	712	0	-	0	-	3	n.d.	n.d.	n.d.	n.d.	100	12144.7	3610.38	21275.3	74.1935	1202.55	n.d.	2175.67
			Cyclohexanecarboxylic acid, 3-methyl-, methyl ester, (1R,3S)-rel-		C9 H16 O2		0.94	156.115	0.940855	8.8	+	Y	712	0	-	0	-	3	70.9677	1232.9	n.d.	2264.22	67.7419	3568.94	n.d.	6532.38	100	3400.32	1832.9	4619.77
			isooctyl acrylate		C11 H20 O2		0.77	184.146	0.940851	9.877	+	Y	612	0	-	0	-	3	96.7742	3201.52	2149.21	5208.18	96.7742	83610.7	30856.2	129028	100	39819.6	22034.3	57554.4
			Citronellyl acetate		C12 H22 O2		0.92	198.162	0.940892	10.295	+	Y	603	0	-	0	-	3	100	13674.6	7093.89	21475.2	100	20768.2	8140.86	37637.9	100	10991.2	6778.25	17398
			Citronellyl acetate		C12 H22 O2		0.82	198.162	0.940871	10.185	+	Y	603	0	-	0	-	3	n.d.	n.d.	n.d.	n.d.	90.3226	9818.69	3767.22	16930.8	77.4194	3952.42	n.d.	6648.62
			Isodecyl acrylate		C13 H24 O2		0.73	212.178	0.940865	10.592	+	Y	334	0	-	0	-	3	16.129	839.622	n.d.	5113.53	93.5484	34555.2	14115.3	59692.6	93.5484	14532.5	7188.03	19409.1
			Isodecyl acrylate		C13 H24 O2		0.89	212.178	0.940899	10.253	+	Y	334	0	-	0	-	3	83.871	14689.5	n.d.	33078.8	67.7419	17887.6	n.d.	34862.9	38.7097	6310.24	n.d.	23667.8
			Isodecyl acrylate		C13 H24 O2		0.74	212.178	0.940866	8.246	+	Y	334	0	-	0	-	3	96.7742	4453.15	516.822	8628.07	87.0968	7413.47	n.d.	18060.3	83.871	3205.05	n.d.	6332.42
			Isodecyl acrylate		C13 H24 O2		0.93	212.178	0.940906	11.043	+	Y	334	0	-	0	-	3	70.9677	1352.29	n.d.	3109.83	35.4839	2441.73	n.d.	2959.76	70.9677	3627.5	n.d.	4997.49
			Isodecyl acrylate		C13 H24 O2		0.57	212.178	0.94083	12.533	+	Y	334	0	-	0	-	3	n.d.	n.d.	n.d.	n.d.	96.7742	8448.36	4494.41	12761.7	96.7742	2728.5	1118.23	5123.29
			Lauryl acrylate		C15 H28 O2		0.75	240.209	0.940889	11.109	+	Y	226	0	-	0	-	3	70.9677	6558.43	n.d.	12105.2	100	75290.3	43996.3	113600	100	30539.3	19894.6	52273
			Lauryl acrylate		C15 H28 O2		0.9	240.209	0.940926	10.836	+	Y	226	0	-	0	-	3	80.6452	8125.6	n.d.	18368	80.6452	22183	n.d.	44891.4	38.7097	1690.11	n.d.	5840.66
			Lauryl acrylate		C15 H28 O2		0.87	240.209	0.940919	10.192	+	Y	226	0	-	0	-	3	67.7419	10571.4	n.d.	19003	61.2903	11745.9	n.d.	24595.2	70.9677	10953.9	n.d.	20061.8
			Lauryl acrylate		C15 H28 O2		0.94	240.209	0.940934	10.483	+	Y	226	0	-	0	-	3	54.8387	6510.57	n.d.	17681.8	41.9355	4180.74	n.d.	10336.6	67.7419	5643.81	n.d.	13289.7
			Palmitoleic acid		C16 H30 O2		0.84	254.225	0.940923	11.375	+	Y	245	2	91.9	0	-	2	100	23909.9	13006.8	28566.5	19.3548	21115.5	n.d.	52316.3	77.4194	41954.6	n.d.	50893.2
			Palmitoleic acid		C16 H30 O2		0.81	254.225	0.940914	11.264	+	Y	245	1	72.6	0	-	2	70.9677	6335.15	n.d.	12372	100	192396	92871.1	314791	100	95023.9	53898.6	143800
			Palmitoleic acid		C16 H30 O2		1.05	254.225	0.940977	10.575	+	Y	245	2	88	0	-	2	100	25617.7	11675.5	34363.8	48.3871	21237.3	n.d.	28742.7	93.5484	28719.9	8747.68	56421.2
			Palmitoleic acid		C16 H30 O2		0.8	254.225	0.940912	10.86	+	Y	245	1	70.4	0	-	2	29.0323	2469.98	n.d.	7994.83	77.4194	50404.8	n.d.	129643	45.1613	4322.48	n.d.	10595.7
			Palmitoleic acid		C16 H30 O2		0.87	254.225	0.940932	11.064	+	Y	245	1	80.3	0	-	2	41.9355	6502.62	n.d.	19239.5	64.5161	25162.8	n.d.	46306.8	67.7419	9337.85	n.d.	15804.1
			Palmitoleic acid		C16 H30 O2		0.83	254.225	0.940921	10.733	+	Y	245	2	77.9	0	-	2	67.7419	7454.73	n.d.	15611.9	87.0968	26955.7	n.d.	51989.9	93.5484	10563.5	5110.02	20571.4
			Palmitelaidic acid methyl ester		C17 H32 O2		0.95	268.24	0.940965	11.274	+	Y	158	2	78.7	0	-	2	100	85583.3	9472.45	69166.4	96.7742	83804.1	19292.4	163030	35.4839	4716.26	n.d.	12603.7
			Tetradecyl acrylate		C17 H32 O2		0.81	268.24	0.940926	10.912	+	Y	158	0	-	0	-	3	100	39937.7	16394.1	77164.4	61.2903	24685.6	n.d.	58365.1	100	118674	26880.9	334004
			Palmitelaidic acid methyl ester		C17 H32 O2		0.82	268.24	0.940928	11.538	+	Y	158	2	77.1	0	-	2	n.d.	n.d.	n.d.	n.d.	100	98895.8	59622.3	147041	100	34316.4	20465.8	47132.7
			Ethyl palmitoleate		C18 H34 O2		0.38	282.256	0.940818	11.04	+	Y	160	2	76.2	0	-	2	100	235789	114667	370302	100	549621	120268	692677	100	597928	123740	938675
			Ethyl palmitoleate		C18 H34 O2		0.55	282.256	0.940864	10.963	+	Y	160	4	77.1	0	-	2	96.7742	32917.5	18396	47326.9	67.7419	34063.2	n.d.	37371	93.5484	49472.8	17522.3	76658
			Ethyl palmitoleate		C18 H34 O2		0.38	282.256	0.940817	11.67	+	Y	160	2	80.3	0	-	2	n.d.	n.d.	n.d.	n.d.	93.5484	105434	33502.1	152960	90.3226	41350.7	21066.1	61924.7
			cis-12-Octadecenoic acid methyl ester		C19 H36 O2		0.16	296.272	0.940757	11.397	+	Y	113	2	77.9	0	-	2	100	49900.3	17737.6	87601.6	96.7742	3.31702e+06	890283	5.98299e+06	9.67742	5829.88	n.d.	n.d.
			cis-12-Octadecenoic acid methyl ester		C19 H36 O2		0.22	296.272	0.940775	11.343	+	Y	113	1	77.5	0	-	2	38.7097	3474.2	n.d.	9644.53	48.3871	145229	n.d.	393705	96.7742	223115	60598.3	337213
			cis-12-Octadecenoic acid methyl ester		C19 H36 O2		0.64	296.272	0.9409	12.568	+	Y	113	3	75.4	0	-	2	32.2581	557.69	n.d.	1860.76	90.3226	185256	17964.8	303274	100	53374.4	24416.6	85206.5
			Ethyl oleate Level2		C20 H38 O2		0.63	310.287	0.940904	11.523	+	Y	109	2	98	0	-	2	32.2581	2047.07	n.d.	5373.96	100	130350	23537.7	266942	12.9032	2934.29	n.d.	6804.84
			Ethyl oleate Level2		C20 H38 O2		0.82	310.287	0.940964	12.783	+	Y	109	2	98.1	0	-	2	61.2903	498.798	n.d.	998.464	100	29153.6	8279.37	54331	45.1613	2402.64	n.d.	10197.3
			9-Octadecenoic acid (9Z)-, 1-methylethyl ester		C21 H40 O2		0.51	324.303	0.940874	12.022	+	Y	47	0	-	0	-	3	100	17019.6	9630.5	24373.5	100	356923	159972	523129	100	124269	89185.9	176711
			9-Octadecenoic acid (9Z)-, 1-methylethyl ester		C21 H40 O2		0.61	324.303	0.940908	11.671	+	Y	47	0	-	0	-	3	51.6129	1190.53	n.d.	2989.83	22.5806	8789.88	n.d.	36305.3	77.4194	9789.09	n.d.	18940.8
			Stearyl methacrylate		C22 H42 O2		0.67	338.319	0.940936	11.698	+	Y	58	0	-	0	-	3	45.1613	483.579	n.d.	1328.57	3.22581	998.637	n.d.	n.d.	100	20458.4	17177.3	22832
			Stearyl methacrylate		C22 H42 O2		0.43	338.319	0.940856	12.063	+	Y	58	0	-	0	-	3	3.22581	11.0215	n.d.	n.d.	96.7742	10093.4	2404.32	14316	83.871	5484.33	n.d.	9502.32
			Stearyl methacrylate		C22 H42 O2		0.77	338.319	0.940971	12.818	+	Y	58	0	-	0	-	3	n.d.	n.d.	n.d.	n.d.	93.5484	4507.35	1445.73	11286.6	54.8387	1328.28	n.d.	2356.24
	33	CH2	Dodecan-4-one	Natural products	C12 H24 O		0.91	184.183	0.977223	9.498	+	Y	180	0	-	0	-	3	58.0645	338.674	n.d.	745.526	64.5161	923.06	n.d.	2178.31	64.5161	520.558	n.d.	1163.9
			Dodecan-4-one	(Fatty acids)	C12 H24 O		0.78	184.183	0.977198	10.075	+	Y	180	0	-	0	-	3	58.0645	139.973	n.d.	361.034	38.7097	165.187	n.d.	380.389	70.9677	204.507	n.d.	453.22
			Tridecan-7-one		C13 H26 O		0.66	198.198	0.977185	11.196	+	Y	140	0	-	0	-	3	77.4194	2203.96	n.d.	5657.59	70.9677	4060.01	n.d.	10428.1	87.0968	2178.42	n.d.	5949.32
			2,6,10-trimethylundecanal		C14 H28 O		0.9	212.214	0.977246	10.163	+	Y	122	0	-	0	-	3	64.5161	1316.07	n.d.	4213.17	67.7419	1685.67	n.d.	4177	67.7419	1547.42	n.d.	4388.87
			2,6,10-trimethylundecanal		C14 H28 O		0.85	212.214	0.977235	11.432	+	N	122	0	-	0	-	4	51.6129	236.059	n.d.	413.699	6.45161	277.896	n.d.	n.d.	87.0968	570.754	n.d.	791.4
			Pentadecane-8-one		C15 H30 O		0.63	226.23	0.977198	11.631	+	Y	99	0	-	0	-	3	100	7209.81	1316.15	6058.97	93.5484	16082.6	3028.95	16798.8	96.7742	9951.69	2110.72	8366.73
			Pentadecane-8-one		C15 H30 O		1.03	226.23	0.977286	10.415	+	Y	99	0	-	0	-	3	48.3871	877.208	n.d.	2669.6	48.3871	1857.28	n.d.	3483.4	54.8387	1270.42	n.d.	2909.6
			(Z)-hexadec-7-en-1-ol		C16 H32 O		0.66	240.245	0.977213	11.208	+	Y	73	0	-	0	-	3	58.0645	1910.23	n.d.	2334.45	48.3871	1838.29	n.d.	4144.14	70.9677	2066.88	n.d.	2198.22
			(Z)-hexadec-7-en-1-ol		C16 H32 O		0.75	240.245	0.977234	11.846	+	Y	73	0	-	0	-	3	77.4194	962.196	n.d.	1851.8	87.0968	5350.4	n.d.	9056.06	87.0968	2626.3	n.d.	4428.06
			(Z)-hexadec-7-en-1-ol		C16 H32 O		0.84	240.246	0.977255	12.444	+	N	73	0	-	0	-	4	87.0968	279.711	n.d.	500.463	70.9677	967.463	n.d.	2089.5	n.d.	n.d.	n.d.	n.d.
			Heptadecanal		C17 H34 O		0.76	254.261	0.977248	12.081	+	Y	61	0	-	0	-	3	83.871	1084.08	n.d.	783.196	87.0968	6703.48	n.d.	5964.42	70.9677	4304.44	n.d.	3776.06
			Heptadecanal		C17 H34 O		1.23	254.261	0.977366	12.872	+	Y	61	0	-	0	-	3	54.8387	301.929	n.d.	541.053	93.5484	4968.9	951.75	5527.82	3.22581	9.62882	n.d.	n.d.
			Heptadecanal		C17 H34 O		0.74	254.261	0.977242	10.959	+	Y	61	0	-	0	-	3	64.5161	306.078	n.d.	876.944	35.4839	838.733	n.d.	1133.61	70.9677	3944.01	n.d.	8998.94
			Heptadecanal		C17 H34 O		0.67	254.261	0.977224	12.236	+	N	61	0	-	0	-	4	25.8065	67.7019	n.d.	236.046	74.1935	1695.67	n.d.	4097.65	67.7419	853.833	n.d.	2218.96
			6,10,14-trimethylpentadecan-2-one		C18 H36 O		0.84	268.277	0.97728	11.125	+	Y	57	0	-	0	-	3	96.7742	11824.9	2922.05	24115.5	100	20829.1	3812.83	45892.3	96.7742	20840.3	5152.33	39236
			6,10,14-trimethylpentadecan-2-one		C18 H36 O		0.77	268.277	0.97726	12.327	+	N	57	0	-	0	-	4	29.0323	67.0256	n.d.	256.604	77.4194	2141.6	n.d.	4341.8	64.5161	1131.63	n.d.	2606.86
			Nonadecan-2-one		C19 H38 O		0.58	282.292	0.977217	12.526	+	Y	45	0	-	0	-	3	6.45161	8.74203	n.d.	n.d.	87.0968	2919.4	n.d.	5978.13	96.7742	3555.1	432.263	6455.84
			Octadecyloxirane		C20 H40 O		0.63	296.308	0.97724	11.77	+	Y	39	0	-	0	-	3	80.6452	471.407	n.d.	894.377	74.1935	992.27	n.d.	2015.97	93.5484	2816.65	1124.05	4482.15
			Docosyloxirane		C24 H48 O		0.54	352.371	0.977244	12.159	+	Y	15	0	-	0	-	3	61.2903	397.643	n.d.	1135.72	100	18652.5	2537.41	40355.1	100	22879.8	4108.56	44311.3
			Tetracosyloxirane		C26 H52 O		0.68	380.402	0.977314	12.656	+	Y	21	0	-	0	-	3	25.8065	200.201	n.d.	655.587	100	21637.6	2671	39781.2	100	29413.1	3635.09	52595.5
			Tetracosyloxirane		C26 H52 O		0.6	380.402	0.977281	12.31	+	Y	21	0	-	0	-	3	n.d.	n.d.	n.d.	n.d.	64.5161	1353.13	n.d.	3449.29	80.6452	2235.93	n.d.	4398.51
	34	CH2	1,2-Diphenoxyethane	Synthetic steroids	C14 H14 O2		0.53	214.099	0.860426	9.104	+	Y	280	0	-	0	-	3	96.7742	3636.59	1125.29	5560.79	16.129	89.6224	n.d.	197.602	100	23211.8	6736.7	43575.4
			Nabumetone		C15 H16 O2		0.81	228.115	0.860497	9.302	+	Y	285	0	-	0	-	3	77.4194	517.774	n.d.	1093.59	6.45161	36.607	n.d.	n.d.	61.2903	408.894	n.d.	986.476
			Hexestrol		C18 H22 O2		1.03	270.162	0.860592	10.865	+	Y	145	0	-	0	-	3	74.1935	545.383	n.d.	782.821	74.1935	1244.97	n.d.	2557.01	74.1935	608.993	n.d.	872.271
			Hexestrol		C18 H22 O2		1.3	270.162	0.860665	9.78	+	Y	145	0	-	0	-	3	67.7419	640.02	n.d.	1250.34	12.9032	308.028	n.d.	541.398	77.4194	1054.08	n.d.	1784.27
			CHEBI:79724		C19 H24 O2		2.6	284.178	0.861051	9.021	+	Y	81	0	-	0	-	3	64.5161	230.362	n.d.	471.584	77.4194	1127.36	n.d.	2033.06	54.8387	301.325	n.d.	464.64
			4,4'-(2-Ethylhexane-1,1-diyl)diphenol		C20 H26 O2		0.55	298.193	0.860477	10.701	+	Y	119	0	-	0	-	3	70.9677	2257.88	n.d.	3780.61	58.0645	1880.43	n.d.	4594.66	35.4839	904.025	n.d.	2753.03
			Levonorgestrel		C21 H28 O2		1.04	312.209	0.860638	9.646	+	Y	82	0	-	0	-	3	58.0645	1576.32	n.d.	6142.16	70.9677	8108.74	n.d.	25081.7	67.7419	1977.9	n.d.	8904.23
			Norgestrel		C21 H28 O2		1	312.209	0.860624	10.521	+	Y	82	2	78.1	0	-	2	83.871	753.109	n.d.	803.119	19.3548	142.045	n.d.	291.897	83.871	738.053	n.d.	1266.5
	35	CH2	oxiran-2-ylmethyl 2,2-dimethylpropanoate	Natural products	C8 H14 O3		1.13	158.094	0.917942	6.334	+	Y	555	0	-	0	-	3	74.1935	1518.77	n.d.	2947.16	64.5161	1427.6	n.d.	3313.75	100	1965.85	891.536	3448.14
			Acetic acid, 2-(cyclohexyloxy)-, methyl ester	(Fatty acids)	C9 H16 O3		0.71	172.11	0.917887	8.579	+	Y	500	0	-	0	-	3	12.9032	276.227	n.d.	1493.71	80.6452	10813.3	n.d.	19591.6	90.3226	3950.88	2760.96	5522.65
			Acetic acid, 2-(cyclohexyloxy)-, methyl ester		C9 H16 O3		0.98	172.11	0.917932	8.779	+	Y	500	0	-	0	-	3	100	4730.64	1970.08	6174.86	80.6452	6741.46	n.d.	7104.1	n.d.	n.d.	n.d.	n.d.
			Acetic acid, 2-(cyclohexyloxy)-, methyl ester		C9 H16 O3		0.97	172.11	0.917931	7.174	+	Y	500	0	-	0	-	3	96.7742	4461.01	2042.77	6760.83	58.0645	5860.4	n.d.	7763.53	100	5813.62	3160.63	7438.53
			Acetic acid, 2-(cyclohexyloxy)-, methyl ester		C9 H16 O3		0.96	172.11	0.917928	7.656	+	Y	500	0	-	0	-	3	100	12449.4	6281.59	16024	9.67742	1383.23	n.d.	n.d.	48.3871	2434.96	n.d.	5034.39
			Acetic acid, 2-(cyclohexyloxy)-, methyl ester		C9 H16 O3		0.69	172.11	0.917883	7.941	+	Y	500	0	-	0	-	3	n.d.	n.d.	n.d.	n.d.	74.1935	7076.81	n.d.	15838.2	74.1935	2384.05	n.d.	3803.4
			Acetic acid, 2-(cyclohexyloxy)-, methyl ester		C9 H16 O3		0.74	172.11	0.917892	7.371	+	Y	500	0	-	0	-	3	45.1613	2259.67	n.d.	5833.11	83.871	10764.5	n.d.	16871.3	45.1613	2480.54	n.d.	6109.49
			NP-011223		C10 H18 O3		0.7	186.126	0.917894	8.577	+	Y	489	2	74.6	0	-	2	100	9254.23	7194.15	11077.7	100	62880.1	10715.9	110843	100	19782.8	13357.5	27198.5
			Tetrahydrofuran-2-one, 5-[1-hydroxyhexyl]-		C10 H18 O3		0.85	186.126	0.917922	7.91	+	Y	489	0	-	0	-	3	100	9191.6	3577.37	13052.2	87.0968	22940	n.d.	27159.7	100	10783.1	5074.39	13245
			NP-011223		C10 H18 O3		0.82	186.126	0.917916	8.773	+	Y	489	2	74	0	-	2	100	9173.25	4577.02	10902	100	44279	13630	99780.5	61.2903	1653.18	n.d.	3114.3
			2-hydroxy-10-undecenoic acid		C11 H20 O3		0.68	200.141	0.9179	9.543	+	Y	314	0	-	0	-	3	100	6449.47	5297.35	7771.74	100	187851	40250.5	276409	16.129	406.768	n.d.	2214.11
			2-hydroxy-10-undecenoic acid		C11 H20 O3		0.79	200.141	0.917922	8.766	+	Y	314	0	-	0	-	3	3.22581	42.4959	n.d.	n.d.	100	62211.3	20455.3	103101	87.0968	3801.28	n.d.	5780.35
			2-hydroxy-10-undecenoic acid		C11 H20 O3		0.83	200.141	0.91793	8.571	+	Y	314	0	-	0	-	3	100	9158.89	6350.31	10950	100	40569.6	6115.66	74640.6	100	16113.2	12218.6	19889.6
			2-hydroxy-10-undecenoic acid		C11 H20 O3		0.75	200.141	0.917913	9.226	+	Y	314	0	-	0	-	3	83.871	2574.68	n.d.	4023.69	35.4839	12418.3	n.d.	40540.4	45.1613	1322.75	n.d.	3073.04
			NP-021797		C12 H22 O3		0.76	214.157	0.917927	9.562	+	Y	331	1	80	0	-	2	12.9032	283.659	n.d.	205.442	51.6129	9914.47	n.d.	28186	83.871	4082.57	n.d.	6018.37
			1,4-Dioxaspiro[4.5]decane-2-methanol, 9-methyl-6-(1-methylethyl)-		C13 H24 O3		0.92	228.173	0.917974	10.335	+	Y	218	0	-	0	-	3	3.22581	48.7376	n.d.	n.d.	100	32517.5	11849	49511.5	96.7742	4383.01	1934.7	7134.08
			1,4-Dioxaspiro[4.5]decane-2-methanol, 9-methyl-6-(1-methylethyl)-		C13 H24 O3		0.66	228.173	0.917915	7.799	+	Y	218	0	-	0	-	3	90.3226	722.41	242.018	1653.21	90.3226	1617.93	254.951	2895.24	74.1935	785.572	n.d.	1447.23
			1,4-Dioxaspiro[4.5]decane-2-methanol, 9-methyl-6-(1-methylethyl)-		C13 H24 O3		0.84	228.173	0.917957	11.512	+	N	218	0	-	0	-	4	38.7097	118.421	n.d.	378.267	25.8065	245.425	n.d.	632.104	83.871	497.765	n.d.	829.103
			5-Oxomyristic acid		C14 H26 O3		1.13	242.188	0.918038	9.901	+	Y	151	0	-	0	-	3	64.5161	7233.59	n.d.	10542.5	32.2581	13525.4	n.d.	25678.7	58.0645	5992.35	n.d.	7915.78
			12-Oxahexadecanolide		C15 H28 O3		0.92	256.204	0.918	10.44	+	Y	105	0	-	0	-	3	32.2581	4321.43	n.d.	11575.8	96.7742	84527.2	18047.6	166495	25.8065	5110.89	n.d.	22051.6
			Octanoic anhydride		C16 H30 O3		0.92	270.22	0.918013	10.493	+	Y	91	0	-	0	-	3	100	60432.5	18057.4	64764.8	74.1935	79413.6	n.d.	60974.7	100	65252.6	16866.2	69156.4
			Dipropylacetic anhydride		C16 H30 O3		0.92	270.22	0.918013	10.688	+	Y	91	1	71.7	0	-	2	96.7742	12472.9	3362.6	27716.2	96.7742	64134.6	17274.1	113266	83.871	19664.4	n.d.	33936.3
			NSC15695		C17 H32 O3		0.66	284.235	0.917951	10.941	+	Y	63	0	-	0	-	3	16.129	3867.51	n.d.	14249	93.5484	211568	36230	289464	67.7419	9975.46	n.d.	19103.1
			NSC15695		C17 H32 O3		0.94	284.235	0.918032	10.482	+	Y	63	0	-	0	-	3	87.0968	24999.9	n.d.	25020.5	41.9355	34963.5	n.d.	34398.7	38.7097	18643.6	n.d.	21734.4
			NSC15695		C17 H32 O3		0.85	284.235	0.918005	10.255	+	Y	63	0	-	0	-	3	100	35407.9	11523.6	66902.7	54.8387	14264.9	n.d.	37007.4	100	44058.6	8555.71	88849.8
			RG1300000		C18 H34 O3		0.39	298.251	0.917881	11.006	+	Y	146	2	71.1	0	-	2	100	201633	55194.3	249138	90.3226	479733	19868.3	444164	93.5484	458337	46549.4	567113
			RG1300000		C18 H34 O3		0.4	298.251	0.917882	10.937	+	Y	146	2	71.1	0	-	2	74.1935	12865.6	n.d.	17231.3	38.7097	45360.7	n.d.	34775.8	83.871	36278.1	n.d.	43183.6
			Methyl ricinoleate		C19 H36 O3		0.28	312.267	0.917851	11.371	+	Y	148	0	-	0	-	3	96.7742	23124	8579.2	34117	100	2.18342e+06	415117	5.34604e+06	70.9677	36486.3	n.d.	78921.8
			Methyl ricinoleate		C19 H36 O3		0.53	312.267	0.917929	11.007	+	Y	148	0	-	0	-	3	100	35379.3	10903.8	40551.6	61.2903	82800.2	n.d.	59074.6	90.3226	103489	7545.58	249690
			9-Octadecenoic acid, 12-hydroxy-, 1-methylethyl ester, (9Z,12R)-		C21 H40 O3		0.7	340.298	0.918003	11.393	+	Y	46	0	-	0	-	3	100	25442.8	7601.15	53992.1	80.6452	14506.1	n.d.	33168.8	90.3226	51087.7	15177.3	90697.5
			9-Octadecenoic acid, 12-hydroxy-, 1-methylethyl ester, (9Z,12R)-		C21 H40 O3		0.53	340.298	0.917943	11.713	+	Y	46	0	-	0	-	3	22.5806	989.046	n.d.	4775.79	96.7742	45140.5	14722.2	79283	29.0323	9793.01	n.d.	30555.1
	36	CH2	Isovaleric acid	Natural products	C5 H10 O2		0.11	102.068	0.95412	6.637	+	Y	149	0	-	0	-	3	19.3548	502.157	n.d.	1193.87	74.1935	2101.99	n.d.	3452.17	61.2903	1103.6	n.d.	1715.85
			Isovaleric acid	(Fatty acids)	C5 H10 O2		0.24	102.068	0.954134	5.296	+	Y	149	0	-	0	-	3	96.7742	1655.1	1380.83	2066.61	90.3226	2037.84	730.365	2896.63	100	2177.41	1666.1	2367.01
			Isovaleric acid		C5 H10 O2		0.15	102.068	0.954124	5.461	+	Y	149	0	-	0	-	3	67.7419	876.664	n.d.	1275.81	12.9032	225.208	n.d.	888.966	100	1393.7	818.369	1541.11
			Diacetone alcohol		C6 H12 O2		0.37	116.084	0.954152	7.241	+	Y	254	0	-	0	-	3	87.0968	5368.92	n.d.	7387.07	100	10554.8	4036.53	17386.9	96.7742	6905.18	4559.22	9094.57
			Diacetone alcohol		C6 H12 O2		0.39	116.084	0.954154	6.031	+	Y	254	0	-	0	-	3	80.6452	2272.82	n.d.	3133.48	83.871	2194.07	n.d.	3802.04	100	2914.15	1794.6	3330.83
			Pentyl propionate		C8 H16 O2		1.04	144.115	0.954259	8.592	+	N	423	0	-	0	-	4	74.1935	417.503	n.d.	1035.77	83.871	1308.34	n.d.	3073.96	54.8387	529.409	n.d.	1481.4
			Pentyl propionate		C8 H16 O2		1.18	144.115	0.954279	7.021	+	Y	423	0	-	0	-	3	54.8387	331.25	n.d.	733.188	67.7419	304.479	n.d.	684.489	48.3871	388.499	n.d.	892.826
			Pentyl propionate		C8 H16 O2		1.03	144.115	0.954258	8.449	+	N	423	0	-	0	-	4	74.1935	320.844	n.d.	549.213	87.0968	662.106	n.d.	1378.08	61.2903	321.774	n.d.	672.195
			Octanoic acid		C8 H16 O2		0.98	144.115	0.954251	6.519	+	Y	423	1	83.4	0	-	2	90.3226	320.15	153.613	486.738	80.6452	410.591	n.d.	711.762	80.6452	394.947	n.d.	653.801
			2,5-Dimethyl-2-ethylhexanoic acid		C10 H20 O2		0.92	172.146	0.954268	8.097	+	Y	435	0	-	0	-	3	70.9677	343.028	n.d.	701.732	93.5484	695.485	134.047	960.687	74.1935	652.348	n.d.	1107.49
			2-Ethylhexyl glycidyl ether		C11 H22 O2		0.69	186.162	0.954238	8.701	+	Y	338	0	-	0	-	3	58.0645	169.822	n.d.	400.273	70.9677	279.697	n.d.	499.286	16.129	90.8859	n.d.	358.108
			Butanal, 4-(heptyloxy)-3-methyl-		C12 H24 O2		0.9	200.178	0.954289	9.583	+	Y	317	0	-	0	-	3	58.0645	960.026	n.d.	2173.57	87.0968	1352.64	n.d.	2899.17	64.5161	1282.4	n.d.	2849.94
			Butanal, 4-(heptyloxy)-3-methyl-		C12 H24 O2		0.87	200.178	0.954284	9.995	+	Y	317	0	-	0	-	3	83.871	440.171	n.d.	900.568	83.871	694.154	n.d.	1483.37	70.9677	432.948	n.d.	1010.98
			Butanal, 4-(heptyloxy)-3-methyl-		C12 H24 O2		0.88	200.178	0.954285	9.788	+	Y	317	0	-	0	-	3	61.2903	319.894	n.d.	661.356	38.7097	127.996	n.d.	391.573	48.3871	284.449	n.d.	878.598
			Methyl dodecanoate		C13 H26 O2		0.76	214.193	0.954272	10.714	+	Y	196	0	-	0	-	3	6.45161	10.3353	n.d.	n.d.	51.6129	427.11	n.d.	907.865	93.5484	610.543	328.563	838.428
			2-Butanol, 1-[[2-(1,1-dimethylethyl)cyclohexyl]oxy]-		C14 H28 O2		0.78	228.209	0.954287	10.039	+	Y	217	0	-	0	-	3	54.8387	3513.57	n.d.	8486.73	77.4194	9124.03	n.d.	18561	54.8387	4235.01	n.d.	9909.35
			2-Butanol, 1-[[2-(1,1-dimethylethyl)cyclohexyl]oxy]-		C14 H28 O2		0.84	228.209	0.9543	10.375	+	Y	217	0	-	0	-	3	87.0968	1448.85	n.d.	2583.36	70.9677	1698.05	n.d.	3218.43	77.4194	1596.72	n.d.	2818.16
			2-Butanol, 1-[[2-(1,1-dimethylethyl)cyclohexyl]oxy]-		C14 H28 O2		0.82	228.209	0.954297	10.682	+	N	217	0	-	0	-	4	77.4194	908.724	n.d.	1842.75	74.1935	790.015	n.d.	1603.05	64.5161	846.814	n.d.	1747.04
			(Ethoxymethoxy)cyclododecane		C15 H30 O2		0.95	242.225	0.95434	10.329	+	Y	145	0	-	0	-	3	74.1935	3784.33	n.d.	7899.43	61.2903	6274.07	n.d.	16162.8	74.1935	4210.17	n.d.	8473.24
			Oxirane, mono[(C10-16-alkyloxy)methyl] derivs.		C16 H32 O2		1.1	256.241	0.954391	10.599	+	Y	151	0	-	0	-	3	67.7419	5511.52	n.d.	10172.8	51.6129	7515.85	n.d.	16734.6	61.2903	6568.11	n.d.	11930.8
			Oxirane, mono[(C10-16-alkyloxy)methyl] derivs.		C16 H32 O2		0.97	256.24	0.954357	12.898	+	N	151	0	-	0	-	4	51.6129	120.621	n.d.	267.791	19.3548	63.4498	n.d.	192.465	61.2903	400.426	n.d.	467.332
			Oxirane, mono[(C10-16-alkyloxy)methyl] derivs.		C16 H32 O2		0.69	256.24	0.954286	12.125	+	N	151	0	-	0	-	4	n.d.	n.d.	n.d.	n.d.	93.5484	2056.29	393.425	3771.27	74.1935	707.742	n.d.	1708.74
			Methyl palmitate		C17 H34 O2		0.96	270.256	0.954367	11.435	+	Y	126	2	71.9	0	-	2	74.1935	2639.54	n.d.	3377.82	74.1935	4636.39	n.d.	3470.68	45.1613	2935.6	n.d.	3217.66
			Methyl palmitate		C17 H34 O2		0.72	270.256	0.954304	12.497	+	Y	126	1	99	0	-	2	n.d.	n.d.	n.d.	n.d.	100	23790.1	8363.63	32711	100	2490.53	1393.69	4037.2
			Nonanoic acid, 2-ethylhexyl ester		C17 H34 O2		0.96	270.256	0.954368	11.192	+	Y	126	0	-	0	-	3	45.1613	737.965	n.d.	2239.03	45.1613	1257.83	n.d.	4208.49	90.3226	3667.35	727.806	6830
			Hexadecyl acetate		C18 H36 O2		0.69	284.272	0.954305	11.104	+	Y	141	0	-	0	-	3	90.3226	12955.4	1534.21	25399.9	96.7742	31287.7	5012.72	65066.4	93.5484	29117	6638.36	56124.6
			Stearic acid		C18 H36 O2		0.81	284.272	0.95434	12.702	+	Y	141	1	74.4	0	-	2	6.45161	11.3207	n.d.	n.d.	100	6906.01	1740.97	10964.9	67.7419	541.575	n.d.	1117.65
			Hexadecyl acetate		C18 H36 O2		0.74	284.272	0.954318	10.922	+	Y	141	0	-	0	-	3	38.7097	2127.45	n.d.	5970.83	48.3871	3564.35	n.d.	10522.2	58.0645	3972.83	n.d.	8873.59
			Methyl stearate		C19 H38 O2		0.71	298.287	0.954321	11.591	+	Y	97	0	-	0	-	3	93.5484	4461.36	1987.07	9657.77	100	25217.8	7817.43	52015.5	100	55052.8	21484.5	103401
			Dodecanoic acid, 2-ethylhexyl ester		C20 H40 O2		0.62	312.303	0.954301	12.088	+	Y	118	0	-	0	-	3	77.4194	594.745	n.d.	611.323	83.871	5142.17	n.d.	6804.63	74.1935	2656.93	n.d.	2978.78
			Dodecanoic acid, 2-ethylhexyl ester		C20 H40 O2		0.64	312.303	0.954309	11.493	+	Y	118	0	-	0	-	3	64.5161	2029.64	n.d.	4902.54	45.1613	5197.45	n.d.	15213.7	58.0645	7039.45	n.d.	18118.9
			Isopropyl isostearate		C21 H42 O2		0.49	326.319	0.954267	11.993	+	Y	78	0	-	0	-	3	25.8065	72.3103	n.d.	287.099	45.1613	856.205	n.d.	2509.77	96.7742	3009.76	763.639	4828.08
			Isopropyl isostearate		C21 H42 O2		0.45	326.319	0.954254	11.563	+	Y	78	0	-	0	-	3	35.4839	56.0075	n.d.	170.211	58.0645	879.128	n.d.	2371.69	64.5161	761.187	n.d.	1802.55
			Docosanoic acid		C22 H44 O2		0.57	340.334	0.954302	11.749	+	Y	81	0	-	0	-	3	58.0645	126.443	n.d.	281.5	80.6452	2014.69	n.d.	5258.56	100	3439.62	1528.04	5808.25
			Hexanoic acid, 2-ethyl-, hexadecyl ester		C24 H48 O2		0.52	368.366	0.9543	12.158	+	Y	61	0	-	0	-	3	64.5161	400.159	n.d.	707.104	100	24401.9	3466.78	41498.4	100	26690	5550.84	53866.2
			Hexanoic acid, 2-ethyl-, octadecyl ester		C26 H52 O2		0.59	396.397	0.954341	12.66	+	Y	48	0	-	0	-	3	29.0323	203.306	n.d.	538.517	100	32147.8	2889.73	65864.9	100	45432.2	5807.38	88332.5
			Hexanoic acid, 2-ethyl-, octadecyl ester		C26 H52 O2		0.56	396.397	0.954329	12.311	+	Y	48	0	-	0	-	3	n.d.	n.d.	n.d.	n.d.	70.9677	1244.25	n.d.	2671.56	80.6452	2071.12	n.d.	4462.46
	37	CH2	1,2-Ethanediol diacetate	Natural products	C6 H10 O4		1.01	146.058	0.894966	4.058	+	Y	190	0	-	0	-	3	93.5484	1829.63	951.597	3002.84	87.0968	2821.13	n.d.	5877.36	9.67742	82.4953	n.d.	n.d.
			1,2-Ethanediol diacetate	(Fatty acids)	C6 H10 O4		0.93	146.058	0.894955	7.802	+	Y	190	0	-	0	-	3	64.5161	221.696	n.d.	457.9	87.0968	1012.57	n.d.	2038.4	16.129	107.568	n.d.	337.558
			Diethyl propanedioate		C7 H12 O4		0.97	160.074	0.894973	7.424	+	Y	283	0	-	0	-	3	9.67742	11.1893	n.d.	n.d.	100	6646	1424.8	13595.5	83.871	958.376	n.d.	2456.04
			Diethyl propanedioate		C7 H12 O4		0.94	160.074	0.89497	6.236	+	Y	283	0	-	0	-	3	80.6452	696.343	n.d.	1272.11	96.7742	5706.94	2674.73	9348.18	100	1775.51	1211.3	2444.01
			trans-2-isopropyl-5-carboxy-1,3-dioxane		C8 H14 O4		0.69	174.089	0.894939	7.363	+	Y	297	0	-	0	-	3	n.d.	n.d.	n.d.	n.d.	93.5484	8448.23	1403.93	18918	87.0968	2161.85	n.d.	4096.74
			trans-2-isopropyl-5-carboxy-1,3-dioxane		C8 H14 O4		1.28	174.089	0.895042	6.776	+	Y	297	0	-	0	-	3	96.7742	5786.94	1942.84	7486.27	6.45161	1924.39	n.d.	n.d.	70.9677	1495.91	n.d.	2320.17
			trans-2-isopropyl-5-carboxy-1,3-dioxane		C8 H14 O4		0.89	174.089	0.894974	7.075	+	Y	297	0	-	0	-	3	45.1613	651.345	n.d.	1582.19	100	7451.72	3999.72	9330.17	100	3033.9	2042.47	4780.06
			Hexanedioic acid, 2,2,4-trimethyl-		C9 H16 O4		0.98	188.105	0.895002	7.561	+	Y	292	0	-	0	-	3	100	29497.8	10207.2	45875.5	83.871	14442.8	n.d.	6001.09	100	5070.47	1917.79	4991.69
			Hexanedioic acid, 2,2,4-trimethyl-		C9 H16 O4		0.86	188.105	0.89498	7.831	+	Y	292	0	-	0	-	3	100	5373.11	2429.35	6930.39	100	38587.1	15076.1	44873.8	100	8915.67	5170.38	13055.4
			Hexanedioic acid, 2,2,4-trimethyl-		C9 H16 O4		0.76	188.105	0.894962	8.709	+	Y	292	0	-	0	-	3	16.129	55.745	n.d.	275.146	100	33531.4	10861.1	60133.9	100	1325.28	702.133	1850.3
			Hexanedioic acid, 2,2,4-trimethyl-		C9 H16 O4		0.76	188.105	0.894961	8.075	+	Y	292	0	-	0	-	3	n.d.	n.d.	n.d.	n.d.	93.5484	13835.6	2676.8	25695.4	58.0645	691.601	n.d.	1360.11
			NP-019374		C10 H18 O4		1	202.121	0.89502	8.476	+	Y	241	1	88.1	0	-	2	100	18479.5	8608.81	25126.3	100	139292	55357.4	166827	100	30350.3	16471.6	42722.2
			NP-019374		C10 H18 O4		0.8	202.121	0.894981	9.248	+	Y	241	1	79.7	0	-	2	87.0968	610.228	n.d.	913.472	100	127977	42534.4	191327	100	5319.7	2665.28	8009.32
			Decanedioic acid		C10 H18 O4		0.79	202.121	0.894979	8.709	+	Y	241	0	-	0	-	33	n.d.	n.d.	n.d.	n.d.	100	103948	34542.5	182911	90.3226	3746.7	1323.66	6022.08
			Decanedioic acid		C10 H18 O4		0.97	202.121	0.895015	7.832	+	Y	241	0	-	0	-	3	48.3871	994.808	n.d.	1855.9	100	11503.8	4386.53	14977.5	100	2486	1584.77	3331.76
			Decanedioic acid		C10 H18 O4		0.71	202.121	0.894961	7.489	+	Y	241	0	-	0	-	3	n.d.	n.d.	n.d.	n.d.	70.9677	7481.48	n.d.	16558	90.3226	4692.3	3493.53	6065.51
			Dimethyl nonanedioate		C11 H20 O4		0.65	216.136	0.894959	9.248	+	Y	193	0	-	0	-	3	100	1822.77	1013.32	2511.44	100	427462	158127	677429	100	17412.7	6751.83	26965.2
			Dimethyl nonanedioate		C11 H20 O4		0.89	216.136	0.895011	8.477	+	Y	193	0	-	0	-	3	100	5099.66	2463.13	7060.96	100	37730.8	16145.6	50342	100	7874.87	4438.83	10465.3
			Dimethyl nonanedioate		C11 H20 O4		0.96	216.136	0.895027	9.017	+	Y	234	0	-	0	-	3	80.6452	2083.72	n.d.	2566.53	96.7742	15543.9	5975.21	16289.8	100	2646.52	1386.68	3166.83
			Dimethyl nonanedioate		C11 H20 O4		0.62	216.136	0.894953	9.706	+	Y	193	0	-	0	-	3	77.4194	572.443	n.d.	925.6	83.871	22325.3	n.d.	36626	80.6452	930.792	n.d.	1488.37
			Dimethyl nonanedioate		C11 H20 O4		0.99	216.136	0.895033	7.542	+	Y	234	0	-	0	-	3	96.7742	4345.5	1534.92	6474.13	38.7097	4742.6	n.d.	10563	12.9032	309.017	n.d.	562.704
			Dimethyl nonanedioate		C11 H20 O4		0.83	216.136	0.894999	8.792	+	Y	234	0	-	0	-	3	77.4194	1877.59	n.d.	2525.56	25.8065	3725.94	n.d.	6790.5	45.1613	812.184	n.d.	1840.09
			Dimethyl sebacate		C12 H22 O4		1.03	230.152	0.895056	9.708	+	Y	188	2	87.9	0	-	2	19.3548	593.048	n.d.	2883.68	100	66802.1	28291.1	99033.9	41.9355	2585.99	n.d.	7003.01
			Dibutyl Succinate		C12 H22 O4		1.05	230.152	0.89506	9.475	+	Y	219	2	86.6	0	-	2	35.4839	1282.62	n.d.	2580.65	96.7742	13990.1	4844.43	20062.9	67.7419	2468.43	n.d.	4357.02
			Dibutyl Succinate		C12 H22 O4		-0.32	230.152	0.894745	6.833	+	Y	188	0	-	0	-	3	67.7419	2446.19	n.d.	3842.53	6.45161	812.575	n.d.	n.d.	83.871	3141.98	n.d.	4751.26
			Diethyl dipropylmalonate		C13 H24 O4		0.93	244.168	0.895045	10.096	+	Y	158	0	-	0	-	3	12.9032	33.9825	n.d.	177.181	100	47134.7	17952.3	71040.9	54.8387	1389.48	n.d.	3359.65
			Diethyl dipropylmalonate		C13 H24 O4		0.99	244.168	0.89506	8.921	+	Y	158	0	-	0	-	3	12.9032	38.1104	n.d.	198.373	74.1935	9512.07	n.d.	18313.5	83.871	791.231	n.d.	1313.42
			Diethyl dipropylmalonate		C13 H24 O4		1.05	244.168	0.895074	9.852	+	Y	158	0	-	0	-	3	80.6452	706.19	n.d.	794.684	70.9677	6209	n.d.	17418.9	80.6452	998.756	n.d.	1429.25
			Diethyl dipropylmalonate		C13 H24 O4		1.09	244.168	0.895085	9.474	+	Y	158	0	-	0	-	3	45.1613	388.991	n.d.	843.586	83.871	3404.03	n.d.	3960.08	61.2903	818.142	n.d.	1393.15
			Diethyl dipropylmalonate		C13 H24 O4		1.01	244.168	0.895066	6.958	+	Y	158	0	-	0	-	3	61.2903	170.149	n.d.	362.377	70.9677	696.421	n.d.	1526.74	58.0645	253.401	n.d.	545.249
			Tetradecanedioic acid		C14 H26 O4		0.98	258.183	0.895071	10.197	+	Y	143	0	-	0	-	3	35.4839	356.791	n.d.	724.035	70.9677	2211.45	n.d.	3758.35	51.6129	883.552	n.d.	2127.93
	38	CH2	2,4-dihydroxyheptadec-16-en-1-yl acetate	Natural products	C19 H36 O4		0.6	328.262	0.895014	11.298	+	Y	141	1	70.1	0	-	2	22.5806	1856.06	n.d.	4262.45	41.9355	11638.8	n.d.	29881	96.7742	35309.3	17873.3	54314.8
			Octanoic acid, 1,3-propanediyl ester	(Fatty acids)	C19 H36 O4		0.74	328.262	0.895062	9.613	+	Y	141	0	-	0	-	3	64.5161	452.154	n.d.	997.426	45.1613	2010.03	n.d.	6922.51	77.4194	822.327	n.d.	2185.47
			Peroxide, bis(1-oxodecyl)		C20 H38 O4		0.46	342.277	0.894975	11.125	+	Y	94	0	-	0	-	3	9.67742	180.355	n.d.	n.d.	77.4194	294932	n.d.	612461	64.5161	9149.35	n.d.	19188.8
			Monoolein		C21 H40 O4		0.61	356.293	0.895036	11.665	+	Y	73	1	97.2	0	-	2	100	16223	6060.52	32937	96.7742	165401	39652.9	409691	100	234888	113629	390874
			Neopentyl glycol dicaprylate		C21 H40 O4		0.68	356.293	0.895061	12.064	+	Y	73	0	-	0	-	3	12.9032	191.919	n.d.	1145.76	77.4194	15193.5	n.d.	28425.8	67.7419	2946.11	n.d.	5670.5
			Monoolein Level2b		C21 H40 O4		0.73	356.293	0.895079	10.754	+	Y	73	1	96.5	0	-	2	35.4839	736.42	n.d.	2121.98	38.7097	710.358	n.d.	1681.99	90.3226	7211.23	1490.07	11882.4
			Diethyl cetylmalonate		C23 H44 O4		0.56	384.324	0.895032	12.532	+	Y	59	0	-	0	-	3	3.22581	67.828	n.d.	n.d.	90.3226	97420.5	6941.35	173559	93.5484	27005.5	10653.6	41109.6
	39	CH2	1-(2,3-dihydro-1,1,2,3,3-pentamethyl-1H-inden-5-yl)ethan-1-one	Natural products	C16 H22 O		0.86	230.167	0.910256	9.149	+	Y	181	0	-	0	-	3	96.7742	1935.11	602.35	3144.71	87.0968	4816.92	n.d.	9503.29	93.5484	2012.4	614.016	3182.94
			6-Acetyl-1,1,2,4,4,7-hexamethyltetralin	(Fatty acids)	C18 H26 O		0.81	258.199	0.910267	11.243	+	Y	104	0	-	5	91.9	2	100	27779.4	12601.7	43521.2	96.7742	36156.2	11044.5	58472.7	96.7742	37368.2	16933.8	61064.8
			1,1,3,3,6,6,8,8-Octamethyl-1,2,3,6,7,8-hexahydro-as-indacen-4-ol		C20 H30 O		0.78	286.23	0.910281	11.43	+	Y	61	1	88.4	0	-	2	83.871	10537.6	n.d.	21244.6	58.0645	13761.8	n.d.	34582.3	74.1935	11873.5	n.d.	29182
			(all-E)-2-(9-methoxy-3,7-dimethyl-1,3,5,7-nonatetraenyl)-1,3,3-trimethylcyclohexene		C21 H32 O		0.76	300.246	0.910285	10.365	+	Y	22	0	-	0	-	3	64.5161	709.977	n.d.	1779.64	16.129	33.0525	n.d.	143.965	90.3226	4303.52	267.507	7844.04
			2,6-Dicyclooctylphenol		C22 H34 O		0.6	314.261	0.910246	12.191	+	Y	34	0	-	0	-	3	38.7097	115.7	n.d.	350.695	100	13910.1	8845.7	18437.5	96.7742	4612.43	2989.81	6329.78
			2,6-Dicyclooctylphenol		C22 H34 O		0.38	314.261	0.910176	11.662	+	Y	34	0	-	0	-	3	64.5161	649.637	n.d.	1306.17	74.1935	6104.94	n.d.	13649.8	22.5806	510.455	n.d.	1498.44
			1-(4-Butoxyphenyl)-4-pentylbicyclo[2.2.2]octane		C23 H36 O		0.07	328.277	0.910081	11.81	+	Y	1	0	-	0	-	3	100	6897.02	2382.36	10833.3	100	26134.5	9630.67	66389.2	90.3226	15448.7	7220.08	25886.3
			1-[4-(4-Heptylcyclohexyl)phenyl]-2-methylcyclobutanol		C24 H38 O		0.26	342.292	0.910147	12.182	+	Y	2	0	-	0	-	3	3.22581	4.68699	n.d.	n.d.	83.871	40381.7	n.d.	79995.7	77.4194	7845.28	n.d.	15449.9
			4-(2,4-Dimethylphenyl)-4'-pentyl-1,1'-bi(cyclohexyl)-4-ol		C25 H40 O		0.47	356.308	0.910225	12.641	+	Y	1	0	-	0	-	3	n.d.	n.d.	n.d.	n.d.	64.5161	5040.23	n.d.	12853.5	80.6452	6242.07	n.d.	11869.4
			Cholecalciferol		C27 H44 O		0.43	384.339	0.910223	12.914	+	Y	20	4	87.6	0	-	2	41.9355	369.643	n.d.	1303.59	80.6452	13793.7	n.d.	25231.1	80.6452	15414.5	n.d.	28367.6
			5-a-cholesta-8,24-dien-3-ß-ol		C27 H44 O		0.76	384.34	0.910351	10.385	+	Y	20	0	-	0	-	3	48.3871	124.504	n.d.	318.323	54.8387	223.829	n.d.	562.075	54.8387	208.465	n.d.	536.231
			Stigmasta-5,22-dien-3-ß-ol		C29 H48 O		0.36	412.371	0.910204	12.881	+	Y	27	0	-	0	-	3	9.67742	42.1061	n.d.	n.d.	80.6452	5954.01	n.d.	11936.3	67.7419	6866.11	n.d.	14789.4
	40	CH2	Butanoic acid, 4-hydroxy-	Natural products	C4 H8 O3		0.36	104.047	0.931201	6.607	+	Y	93	0	-	0	-	3	61.2903	383.989	n.d.	477.956	64.5161	1107.52	n.d.	1460.99	41.9355	199.182	n.d.	289.349
			Butanoic acid, 4-hydroxy-	(Fatty acids)	C4 H8 O3		0.37	104.047	0.931201	5.726	+	Y	93	0	-	0	-	3	87.0968	1493.69	n.d.	2707.91	80.6452	1572.22	n.d.	2945.12	77.4194	721.796	n.d.	1383.01
			Butanoic acid, 4-hydroxy-		C4 H8 O3		0.07	104.047	0.93117	6.947	+	Y	93	0	-	0	-	3	35.4839	113.325	n.d.	310.946	90.3226	919.049	248.86	1557.23	25.8065	68.7412	n.d.	200.816
			Ethyl lactate		C5 H10 O3		0.24	118.063	0.931192	6.592	+	Y	165	0	-	0	-	3	58.0645	339.745	n.d.	520.328	93.5484	6460.41	300.951	12417.7	100	1099.74	425.567	1777
			Ethyl lactate		C5 H10 O3		0.35	118.063	0.931204	7.367	+	Y	165	0	-	0	-	3	64.5161	385.133	n.d.	908.141	87.0968	3219.42	n.d.	4358.57	77.4194	361.543	n.d.	658.346
			Solketal		C6 H12 O3		0.62	132.079	0.931245	4.88	+	Y	297	0	-	0	-	3	83.871	3707.83	n.d.	7182.55	100	9537.98	4512.04	14880.8	100	4602.38	2416.66	6858
			Solketal		C6 H12 O3		0.58	132.079	0.931239	3.84	+	Y	297	0	-	0	-	3	100	1353.39	661.036	2070.66	n.d.	n.d.	n.d.	n.d.	67.7419	1992.57	n.d.	3405.03
			3-Hydroxyvalproic acid		C8 H16 O3		0.88	160.11	0.931304	7.272	+	Y	302	0	-	0	-	3	29.0323	64.3442	n.d.	238.879	96.7742	4255.38	687.958	8217.98	93.5484	603.563	328.339	911.39
			3-Hydroxyvalproic acid		C8 H16 O3		1.07	160.11	0.931335	6.965	+	Y	302	0	-	0	-	3	96.7742	1499.29	385.407	2018.75	93.5484	1832.75	237.087	2459.33	58.0645	1216.36	n.d.	2494.43
			2-Allyloxymethyl-2-ethylpropanediol		C9 H18 O3		0.8	174.126	0.931303	8.03	+	Y	270	0	-	0	-	3	80.6452	1726.34	n.d.	2973.43	100	36376	12009.6	69334.6	100	5429.39	3785.14	7411.11
			2-Allyloxymethyl-2-ethylpropanediol		C9 H18 O3		0.88	174.126	0.931317	7.243	+	Y	270	0	-	0	-	3	93.5484	2995.59	1613.16	4289.05	70.9677	4103.37	n.d.	7423.61	93.5484	3554.18	2102.6	4493.68
			2-Allyloxymethyl-2-ethylpropanediol		C9 H18 O3		0.93	174.126	0.931325	6.165	+	Y	270	0	-	0	-	3	74.1935	1380.47	n.d.	2742.75	51.6129	1076.59	n.d.	2675.87	64.5161	1656.93	n.d.	2879.52
			2-Allyloxymethyl-2-ethylpropanediol		C9 H18 O3		0.86	174.126	0.931312	6.032	+	Y	270	0	-	0	-	3	45.1613	252.54	n.d.	591.471	74.1935	1094.56	n.d.	2042.62	38.7097	249.132	n.d.	675.962
			1,3-Dioxan-5-ol, 2-hexyl-		C10 H20 O3		0.83	188.141	0.931319	8.664	+	Y	236	0	-	0	-	3	77.4194	463.554	n.d.	682.748	100	16660.7	4354.02	26040.7	100	1426.83	815.731	2030.58
			1,3-Dioxan-5-ol, 2-hexyl-		C10 H20 O3		0.9	188.141	0.931332	9.431	+	Y	236	0	-	0	-	3	93.5484	1564.74	266.071	3706.59	100	2867.95	819.595	4436.99	51.6129	382.876	n.d.	1331.08
			1,3-Dioxan-5-ol, 2-hexyl-		C10 H20 O3		0.82	188.141	0.931317	7.227	+	Y	236	0	-	0	-	3	54.8387	154.4	n.d.	400.737	70.9677	395.94	n.d.	878.754	67.7419	302.685	n.d.	665.128
			Propanoic acid, 2-hydroxy-, 2-ethylhexyl ester		C11 H22 O3		0.68	202.157	0.9313	9.876	+	Y	187	0	-	0	-	3	32.2581	123.979	n.d.	411.836	100	39291.5	18233.7	62780.1	100	23946.2	13099.9	39546.7
			Propanoic acid, 2-hydroxy-, 2-ethylhexyl ester		C11 H22 O3		0.88	202.157	0.931342	9.188	+	Y	187	0	-	0	-	3	93.5484	338.897	127.325	340.738	100	8979.19	2638.85	13334.3	100	777.365	430.872	1035.41
			isobutyric acid, monoester with 2,2,4-trimethylpentane-1,3-diol		C12 H24 O3		0.52	216.173	0.931276	10.184	+	Y	176	0	-	0	-	3	n.d.	n.d.	n.d.	n.d.	93.5484	4484.85	1206.28	8795.86	61.2903	2851.75	n.d.	5580.32
			Hexaneperoxoic acid, 2-ethyl-, 1,1-dimethylpropyl ester		C13 H26 O3		0.7	230.188	0.931324	10.59	+	Y	119	0	-	0	-	3	45.1613	82.5379	n.d.	216.699	100	14385.3	7083.17	21408.7	100	6309.83	2556.22	10009.7
			Hexaneperoxoic acid, 2-ethyl-, 1,1-dimethylpropyl ester		C13 H26 O3		0.82	230.188	0.931353	10	+	Y	119	0	-	0	-	3	29.0323	146.848	n.d.	178.679	100	7209.99	2386.61	11584.6	77.4194	350.573	n.d.	577.291
			Hexaneperoxoic acid, 2-ethyl-, 1,1-dimethylpropyl ester		C13 H26 O3		1.01	230.188	0.931395	10.249	+	Y	119	0	-	0	-	3	67.7419	200.999	n.d.	429.868	67.7419	685.308	n.d.	1248.13	48.3871	210.078	n.d.	576.412
			2-Octene, 8-(2,2-dimethoxyethoxy)-2,6-dimethyl-		C14 H28 O3		0.82	244.204	0.931363	10.827	+	Y	94	0	-	0	-	3	25.8065	787.787	n.d.	3283.25	67.7419	4128.04	n.d.	8142.05	54.8387	1837.93	n.d.	4242.95
			2-Octene, 8-(2,2-dimethoxyethoxy)-2,6-dimethyl-		C14 H28 O3		0.95	244.204	0.931396	9.752	+	Y	94	0	-	0	-	3	38.7097	264.113	n.d.	788.846	58.0645	762.205	n.d.	2259.69	54.8387	404.882	n.d.	1039.12
			Propanoic acid, 2-hydroxy-, dodecyl ester		C15 H30 O3		0.77	258.22	0.931362	11.489	+	Y	102	0	-	0	-	3	51.6129	618.354	n.d.	1748.6	100	105869	38078.9	164409	100	42441.6	18259.8	69925.4
			Propanoic acid, 2-hydroxy-, dodecyl ester		C15 H30 O3		0.7	258.22	0.931343	11.111	+	Y	102	0	-	0	-	3	16.129	4322.04	n.d.	17821.9	100	46213.2	26642.9	73593.5	100	19322.1	14559.9	26078.6
			16-Hydroxyhexadecanoic acid		C16 H32 O3		0.68	272.235	0.931349	11.265	+	Y	93	2	74.4	0	-	2	22.5806	875.443	n.d.	3314.96	100	172689	87712.2	256264	100	112103	65223.9	161575
			bis(2-ethylhexyl) carbonate		C17 H34 O3		0.76	286.251	0.931381	11.539	+	Y	70	0	-	0	-	3	n.d.	n.d.	n.d.	n.d.	90.3226	114546	41231.2	172301	54.8387	21394.8	n.d.	54454.9
			bis(2-ethylhexyl) carbonate		C17 H34 O3		0.81	286.251	0.931394	10.9	+	Y	70	0	-	0	-	3	100	27231.5	9182.81	52862.3	67.7419	18067.9	n.d.	42088.9	96.7742	50090.9	14476	112050
			bis(2-ethylhexyl) carbonate		C17 H34 O3		0.79	286.251	0.93139	11.825	+	Y	70	0	-	0	-	3	6.45161	101.948	n.d.	n.d.	67.7419	16535.1	n.d.	33628.5	70.9677	3087.42	n.d.	6959.44
			bis(2-ethylhexyl) carbonate		C17 H34 O3		0.95	286.251	0.931436	9.528	+	Y	70	0	-	0	-	3	16.129	25.1892	n.d.	122.204	70.9677	651.542	n.d.	1230.83	64.5161	145.855	n.d.	307.526
			12-Hydroxyoctadecanoic acid		C18 H36 O3		0.45	300.267	0.931298	11.041	+	Y	109	0	-	0	-	3	100	101341	40287.1	166166	96.7742	205603	13479.7	260023	100	279159	48265.9	437339
			12-Hydroxyoctadecanoic acid		C18 H36 O3		0.61	300.267	0.931346	11.672	+	Y	109	0	-	0	-	3	6.45161	486.234	n.d.	n.d.	96.7742	197741	115865	300635	96.7742	85238.8	45415.5	114159
			Propanoic acid, 2-hydroxy-, hexadecyl ester		C19 H38 O3		0.31	314.282	0.931259	11.398	+	Y	64	0	-	0	-	3	61.2903	11407	n.d.	28038.1	96.7742	1.28513e+06	308091	2.3123e+06	9.67742	3956.48	n.d.	n.d.
			Propanoic acid, 2-hydroxy-, hexadecyl ester		C19 H38 O3		0.77	314.282	0.931405	11.571	+	Y	64	0	-	0	-	3	90.3226	40191.9	4921.06	74598	16.129	39085.6	n.d.	88411.3	93.5484	138895	30750.2	246132
			Propanoic acid, 2-hydroxy-, hexadecyl ester		C19 H38 O3		0.89	314.282	0.931441	11.463	+	Y	64	0	-	0	-	3	74.1935	23453.2	n.d.	53126.1	9.67742	5110.43	n.d.	n.d.	64.5161	42476.2	n.d.	89781
			2-Hydroxyethyl octadecanoate		C20 H40 O3		0.55	328.298	0.931344	12.066	+	Y	56	0	-	0	-	3	87.0968	2669.9	n.d.	5472.96	64.5161	42303.2	n.d.	123545	87.0968	26679.9	n.d.	51000.2
			Bis(2-propylheptyl) carbonate		C21 H42 O3		0.67	342.314	0.931393	11.971	+	Y	35	0	-	0	-	3	100	10384.6	1841.47	19841.2	83.871	87672.8	n.d.	152502	100	91754.1	32692	189634
			Bis(2-propylheptyl) carbonate		C21 H42 O3		0.69	342.314	0.931399	11.646	+	Y	35	0	-	0	-	3	87.0968	2136.16	n.d.	5716.74	16.129	1619.02	n.d.	1606.44	90.3226	13874.9	2274.35	29075.4
			Ethanol, 2-[2-[(9Z)-9-octadecen-1-yloxy]ethoxy]-		C22 H44 O3		0.66	356.329	0.931399	11.702	+	Y	31	0	-	0	-	3	93.5484	1032.95	305.595	1812.54	19.3548	371.449	n.d.	461.786	100	49394.7	36555	69128.4
	41	CH2	Polyethyleneoxyethanol	Surfactants	C14 H30 O2		1.23	230.225	0.967791	10.198	+	Y	38	0	-	0	-	3	100	1077.44	579.932	1655.17	87.0968	1024.91	n.d.	2150.5	100	1519.7	744.345	2305.87
			TRIDECETH-2	(Alcohol ethoxylates)	C15 H32 O2		0.76	244.24	0.967694	11.47	+	Y	24	0	-	0	-	3	25.8065	9653.71	n.d.	2383.45	77.4194	6637.01	n.d.	4056.68	29.0323	9611.26	n.d.	3088.74
			TRIDECETH-2		C15 H32 O2		0.96	244.24	0.967742	10.455	+	Y	24	0	-	0	-	3	51.6129	265.1	n.d.	806.001	61.2903	498.77	n.d.	1358.48	64.5161	437.57	n.d.	1065.47
			Î±-hydro-Ï‰-tetradecoxy-poly(oxyethylene)		C16 H34 O2		0.69	258.256	0.967687	11.714	+	Y	17	0	-	0	-	3	51.6129	3749.7	n.d.	5904.98	77.4194	8235.49	n.d.	11572.4	87.0968	11485.1	n.d.	17351
			Î±-hydro-Ï‰-tetradecoxy-poly(oxyethylene)		C16 H34 O2		0.98	258.256	0.967762	10.71	+	Y	17	0	-	0	-	3	96.7742	1086.62	313.527	1434.78	93.5484	1164.44	365.282	1966.89	100	1763.82	719.263	2698.8
			3,3'-[methylenebis(oxymethylene)]bisheptane		C17 H36 O2		0.66	272.272	0.967688	11.799	+	Y	14	0	-	0	-	3	77.4194	14235	n.d.	27103.3	45.1613	9264.57	n.d.	32833.6	74.1935	19139.3	n.d.	41547.3
			Hexadecyl ethyleneglycol monoether		C18 H38 O2		0.63	286.287	0.967689	12.338	+	Y	21	0	-	0	-	3	45.1613	220.992	n.d.	656.449	74.1935	20190.7	n.d.	39232.1	61.2903	13462.3	n.d.	30129
			Hexadecyl ethyleneglycol monoether		C18 H38 O2		0.76	286.287	0.967726	11.124	+	Y	21	0	-	0	-	3	87.0968	2703.87	n.d.	6063.47	74.1935	4642	n.d.	11713.5	96.7742	5519.91	1660.19	10264.6
			ARACHIDYL GLYCOL		C20 H42 O2		0.66	314.319	0.967714	12.961	+	Y	20	0	-	0	-	3	n.d.	n.d.	n.d.	n.d.	83.871	6393.95	n.d.	19042.5	90.3226	5759.24	82.9935	14028.9
			ARACHIDYL GLYCOL		C20 H42 O2		0.58	314.319	0.96769	12.72	+	Y	20	0	-	0	-	3	n.d.	n.d.	n.d.	n.d.	70.9677	4364.37	n.d.	7063.01	77.4194	3422.23	n.d.	5968.76
			PPG-11 STEARYL ETHER		C21 H44 O2		0.26	328.334	0.967593	12.133	+	Y	4	0	-	0	-	3	12.9032	1793.67	n.d.	269.738	80.6452	58188.5	n.d.	264289	77.4194	43470.4	n.d.	151842
			Docosane-1,2-diol		C22 H46 O2		0.8	342.35	0.967781	11.819	+	Y	11	0	-	0	-	3	16.129	30.6079	n.d.	110.342	38.7097	321.592	n.d.	976.476	100	6696.25	4259.42	8704.3
			Octane, 1,1-bis(octyloxy)-		C24 H50 O2		0.52	370.381	0.9677	12.16	+	Y	8	0	-	0	-	3	67.7419	572.322	n.d.	1541.41	100	28491.1	2910.31	58816.4	100	37040.5	8891.1	71187.9
			HEXACOSYL GLYCOL		C26 H54 O2		0.6	398.413	0.967748	12.655	+	Y	5	0	-	0	-	3	32.2581	410.747	n.d.	1101.32	100	44697.6	4783.41	83460.1	100	61968	11833.2	109381
			HEXACOSYL GLYCOL		C26 H54 O2		0.51	398.413	0.967711	12.311	+	Y	5	0	-	0	-	3	6.45161	18.1133	n.d.	n.d.	77.4194	3343.72	n.d.	7225.07	90.3226	4998.76	291.31	9119.75
	42	CH2	2-Hydroxy-estradiol	Natural products	C18 H24 O3		0.79	288.173	0.850996	9.984	+	Y	103	1	75.4	0	-	2	64.5161	2096.96	n.d.	4104.99	19.3548	2617.64	n.d.	10699.4	64.5161	2684.04	n.d.	6264.17
			Cinerin I	(Steroids)	C20 H28 O3		0.55	316.204	0.850941	10.975	+	Y	117	0	-	0	-	3	67.7419	1401.62	n.d.	3196.06	67.7419	2585.81	n.d.	6414.32	64.5161	1763.02	n.d.	4650.58
			Testosterone propionate		C22 H32 O3		0.56	344.235	0.850959	10.21	+	Y	99	11	98.7	13	86.2	2	67.7419	8067.55	n.d.	15273.5	83.871	24700.6	n.d.	52677.2	67.7419	6608.3	n.d.	14104.8
			Testosterone Propionate		C22 H32 O3		0.28	344.235	0.850865	10.926	+	Y	99	1	75.8	0	-	2	93.5484	4165.95	275.292	9510.16	77.4194	5265.98	n.d.	13347	77.4194	3532.62	n.d.	8326.98
			3beta-Acetoxy-5-pregnene-20-one		C23 H34 O3		0.57	358.251	0.850973	10.926	+	Y	21	0	-	0	-	3	64.5161	318.388	n.d.	602.01	41.9355	473.399	n.d.	1477.64	61.2903	349.916	n.d.	828.466
			Testosterone valerate		C24 H36 O3		0.7	372.267	0.851026	10.811	+	Y	35	0	-	0	-	3	90.3226	6822.29	3127.99	10158.5	80.6452	6087.15	n.d.	10397.7	74.1935	4539.91	n.d.	6845.16
			Testosterone isocaproate		C25 H38 O3		0.49	386.282	0.850956	11.41	+	Y	21	3	95.7	0	-	2	12.9032	160.506	n.d.	686.957	90.3226	36813.9	5875.76	81930	74.1935	4008.05	n.d.	7797.98
			Primobolan		C27 H42 O3		0.57	414.314	0.851004	11.167	+	Y	20	3	79.4	0	-	2	64.5161	9266.51	n.d.	19141.2	70.9677	36102.2	n.d.	69200	48.3871	10553.5	n.d.	31475
			Primobolan		C27 H42 O3		0.64	414.314	0.851033	9.828	+	Y	19	1	77.7	0	-	2	77.4194	1714.28	n.d.	3958.8	77.4194	5001.22	n.d.	9716.74	83.871	1423.62	n.d.	3116.34
			Testosterone Decanoate		C29 H46 O3		0.51	442.345	0.850992	11.46	+	Y	8	0	-	0	-	3	58.0645	4455.42	n.d.	9260.11	58.0645	21871.9	n.d.	47234.6	67.7419	13219.5	n.d.	27179.9
			Oleanolic acid		C30 H48 O3		0.49	456.361	0.850989	11.539	+	Y	44	2	75.5	0	-	2	48.3871	4548.95	n.d.	11739.8	70.9677	35161.2	n.d.	70163.9	96.7742	70708.5	36613	102428
	43	CH2	Diethyleneglycol diacetate	Surfactants	C8 H14 O5		0.85	190.084	0.872035	5.725	+	Y	105	2	84.9	0	-	2	96.7742	6545.36	421.776	10820.6	83.871	9596.66	n.d.	17647.2	90.3226	5524.45	809.467	9004.19
			Diethyleneglycol diacetate	(Alcohol ethoxylates)	C8 H14 O5		1.51	190.084	0.87216	6.949	+	Y	117	1	84.1	0	-	2	80.6452	942.631	n.d.	2030.06	87.0968	3112.26	n.d.	5719.35	77.4194	649.65	n.d.	1137.35
			Diethyl malate		C8 H14 O5		0.94	190.084	0.872051	4.32	+	Y	117	0	-	0	-	3	100	2532.15	1719.35	3488.31	12.9032	55.9234	n.d.	336.754	70.9677	265.358	n.d.	473.012
			2-(2-(2-Hydroxyethoxy)ethoxy)ethyl acrylate		C9 H16 O5		0.76	204.1	0.872027	6.604	+	Y	87	0	-	0	-	3	93.5484	3877.58	237.909	4978.5	100	16977.6	982.679	23679.5	100	3578.13	647.932	5089.81
			2-(2-(2-Hydroxyethoxy)ethoxy)ethyl acrylate		C9 H16 O5		0.67	204.1	0.872009	7.587	+	Y	76	0	-	0	-	3	58.0645	226.241	n.d.	294.037	100	3563.61	505.544	8380.11	77.4194	338.355	n.d.	548.746
			2-(2-(2-Hydroxyethoxy)ethoxy)ethyl acrylate		C9 H16 O5		0.51	204.1	0.871976	6.381	+	Y	87	0	-	0	-	3	32.2581	181.767	n.d.	599.978	96.7742	2561.7	885.224	4246.23	87.0968	2269.1	n.d.	3388.62
			Di-tert-butyl dicarbonate		C10 H18 O5		0.78	218.116	0.872043	7.37	+	Y	95	0	-	0	-	3	87.0968	2823.43	n.d.	6840.22	90.3226	15454.3	427.056	20845.7	100	5817.38	1120.41	9914.46
			Di-tert-butyl dicarbonate		C10 H18 O5		0.98	218.116	0.872087	5.029	+	Y	155	0	-	0	-	3	100	6356.11	2392.26	11372.2	32.2581	978.934	n.d.	3243.94	54.8387	815.98	n.d.	1914.18
			Di-tert-butyl dicarbonate		C10 H18 O5		0.84	218.116	0.872056	6.798	+	Y	95	0	-	0	-	3	54.8387	852.392	n.d.	1144.62	29.0323	698.136	n.d.	1622.71	93.5484	722	349.366	1253.84
			Butanoic acid, diester with 1,2,3-propanetriol		C11 H20 O5		0.89	232.131	0.872079	8.112	+	Y	61	0	-	0	-	3	58.0645	305.814	n.d.	531.568	90.3226	11063.9	1436.19	20515.8	67.7419	2778.12	n.d.	6358.4
			Ethyltriglycol methacrylate		C12 H22 O5		0.85	246.147	0.872081	8.676	+	Y	108	0	-	0	-	3	3.22581	14.5602	n.d.	n.d.	96.7742	23847.9	10382.8	41826.4	80.6452	2417.79	n.d.	4517.06
			2-[2-(2-methoxymethylethoxy)methylethoxy]methylethyl acrylate		C13 H24 O5		0.81	260.163	0.872083	8.42	+	Y	18	0	-	0	-	3	19.3548	165.513	n.d.	626.429	100	88741.8	18313	223901	90.3226	2170.93	301.422	4439.87
			2-[2-(2-methoxymethylethoxy)methylethoxy]methylethyl acrylate		C13 H24 O5		0.94	260.163	0.872117	8.89	+	Y	44	0	-	0	-	3	58.0645	815.411	n.d.	224.878	83.871	7139.97	n.d.	16808.9	96.7742	525.304	258.124	686.064
			2-[(2-Ethylhexyl)oxy]ethyl 2-acetoxypropanoate		C15 H28 O5		0.64	288.194	0.872058	7.718	+	Y	42	0	-	0	-	3	77.4194	709.879	n.d.	1135.85	64.5161	1829.85	n.d.	4145.62	90.3226	1366.69	516.884	3000.29
			2-ethylhexyl 3-methoxypropyl adipate		C18 H34 O5		0.72	330.241	0.872109	8.869	+	Y	4	0	-	0	-	3	90.3226	1317.3	158.665	2737.65	35.4839	360.023	n.d.	1089.24	70.9677	529.606	n.d.	1361.13
			2-Hydroxypropane-1,3-diyl bis(2-propylvalerate)		C19 H36 O5		1.05	344.257	0.872234	9.428	+	Y	32	0	-	0	-	3	54.8387	197.914	n.d.	534.007	83.871	8813.3	n.d.	16148.7	29.0323	49.9366	n.d.	191.216
			2-Hydroxypropane-1,3-diyl bis(2-propylvalerate)		C19 H36 O5		0.57	344.256	0.87207	10.984	+	Y	33	0	-	0	-	3	58.0645	822.124	n.d.	1573.36	70.9677	1241.42	n.d.	2405.81	48.3871	265.246	n.d.	579.796
			2,3-dihydroxypropyl 12-hydroxy-9-octadecenoate		C21 H40 O5		0.42	372.288	0.872028	11.335	+	Y	23	0	-	0	-	3	25.8065	788.062	n.d.	1167.32	80.6452	16878.3	n.d.	7637	51.6129	3786.65	n.d.	3657.2
			2,3-dihydroxypropyl 12-hydroxy-9-octadecenoate		C21 H40 O5		0.65	372.288	0.872115	10.543	+	Y	24	0	-	0	-	3	64.5161	293.986	n.d.	607.965	29.0323	323.437	n.d.	847.53	61.2903	343.343	n.d.	1062.66
			9-Octadecenoic acid (Z)-, ester with 2,2-bis(hydroxymethyl)-1,3-propanediol		C23 H44 O5		0.6	400.319	0.872114	11.671	+	Y	17	0	-	0	-	3	3.22581	101.479	n.d.	n.d.	80.6452	7380.83	n.d.	16595.1	74.1935	2445.68	n.d.	5954.18
	44	CH2	2-Methyl-1,3-dioxane-5,5-dimethanol	Natural products	C7 H14 O4		0.99	162.089	0.908379	4.322	+	Y	125	0	-	0	-	3	100	3108.11	2185.44	4391.78	41.9355	199.124	n.d.	553.737	74.1935	394.672	n.d.	755.107
			Metaldehyde	(Fatty acids)	C8 H16 O4		0.62	176.105	0.908326	4.88	+	Y	109	0	-	0	-	3	100	2187.63	1243.38	3251.32	100	3443.39	2010.31	5696.86	96.7742	2408.48	1444.69	3301.62
			Metaldehyde		C8 H16 O4		1.06	176.105	0.908404	7.409	+	Y	109	0	-	0	-	3	77.4194	1089.62	n.d.	2573.88	54.8387	493.329	n.d.	980.86	32.2581	313.393	n.d.	1123.81
			Metaldehyde		C8 H16 O4		0.65	176.105	0.908332	5.257	+	Y	109	0	-	0	-	3	51.6129	470.349	n.d.	1201.75	96.7742	2544.74	1109.13	4058.32	16.129	153.148	n.d.	746.23
			3-Hydroxy-2,2-dimethylpropyl 3-hydroxy-2,2-dimethylpropanoate		C10 H20 O4		1.07	204.136	0.908436	7.484	+	Y	61	0	-	0	-	3	80.6452	1218.03	n.d.	1753.24	74.1935	1847.74	n.d.	2275.69	61.2903	812.126	n.d.	1563.18
			tert-Butylperoxy 2-ethylhexyl carbonate		C13 H26 O4		0.81	246.183	0.908417	10.104	+	Y	43	0	-	0	-	3	96.7742	1053.46	291.514	1611.71	45.1613	1160.55	n.d.	2978.39	100	2968.3	1224.45	4202.81
			Monolaurin		C15 H30 O4		1.01	274.215	0.908495	10.737	+	Y	40	2	99	0	-	2	61.2903	3795.3	n.d.	8367.5	45.1613	20342.9	n.d.	17257	96.7742	7834	4027.93	12164.3
			1-Monolaurin		C15 H30 O4		1.32	274.215	0.90858	10.185	+	Y	40	0	-	0	-	3	93.5484	692.945	190.345	1526.43	67.7419	3129.04	n.d.	6761.62	35.4839	161.622	n.d.	334.976
			4-Hydroxy-2-methyl-2-pentanyl 2-ethyl-2-methylheptaneperoxoate		C16 H32 O4		0.81	288.23	0.908452	10.952	+	Y	47	0	-	0	-	3	90.3226	15787.6	2802.81	30989.9	22.5806	15704	n.d.	25799.1	90.3226	11568.1	2127.2	24314.7
			4-Hydroxy-2-methyl-2-pentanyl 2-ethyl-2-methylheptaneperoxoate		C16 H32 O4		0.82	288.23	0.908453	11.197	+	Y	47	0	-	0	-	3	51.6129	2647.79	n.d.	6703.07	77.4194	17653.3	n.d.	42157.5	48.3871	2676.78	n.d.	5846.71
			2,3-dihydroxypropyl 12-methyltridecanoate		C17 H34 O4		0.67	302.246	0.908421	11.205	+	Y	21	1	70	0	-	2	12.9032	3034.05	n.d.	4894.03	93.5484	110653	24133.1	204817	87.0968	17230.9	n.d.	33645
			2,3-dihydroxypropyl 12-methyltridecanoate		C17 H34 O4		0.75	302.246	0.908445	11.111	+	Y	21	1	70.7	0	-	2	87.0968	80915.3	n.d.	128151	29.0323	22248.2	n.d.	64791.2	96.7742	39375.5	7871.58	79060.5
			9,10-Dihydroxystearic acid		C18 H36 O4		0.56	316.262	0.908396	11.425	+	Y	61	0	-	0	-	3	22.5806	3277.56	n.d.	10783.7	83.871	552050	n.d.	1.14116e+06	58.0645	20033.9	n.d.	56259.7
			9,10-Dihydroxystearic acid		C18 H36 O4		0.73	316.262	0.908448	11.351	+	Y	61	0	-	0	-	3	35.4839	3995.68	n.d.	12429.3	29.0323	25622.2	n.d.	72855.9	93.5484	20580.8	8672.11	32285.7
			9,10-Dihydroxystearic acid		C18 H36 O4		0.84	316.262	0.908483	10.515	+	Y	61	0	-	0	-	3	100	16329.6	5239.64	17647.5	9.67742	7536.09	n.d.	n.d.	70.9677	11038.7	n.d.	15658.7
			1-Glyceryl monohexadecanoate		C19 H38 O4		0.7	330.277	0.908447	10.873	+	Y	28	0	-	0	-	3	12.9032	2302.33	n.d.	5296.11	70.9677	31313.4	n.d.	65176.9	77.4194	4295.44	n.d.	8425.77
			GLYCOL HYDROXYSTEA- RATE		C20 H40 O4		0.74	344.293	0.908472	11.069	+	Y	22	0	-	0	-	3	77.4194	1695.24	n.d.	4016.03	3.22581	5.91657	n.d.	n.d.	67.7419	1806.89	n.d.	4332.25
			3-Hydroxy-2-(hydroxymethyl)-2-methylpropyl stearate		C23 H46 O4		0.06	386.34	0.908243	12.023	+	Y	16	0	-	0	-	3	16.129	276.573	n.d.	466.114	74.1935	11054.3	n.d.	44323.6	83.871	8146.05	n.d.	28126.4
			3-Hydroxy-2-(hydroxymethyl)-2-methylpropyl stearate		C23 H46 O4		0.18	386.34	0.908287	11.799	+	Y	16	0	-	0	-	3	6.45161	37.3959	n.d.	n.d.	77.4194	4293.75	n.d.	9205.29	80.6452	960.278	n.d.	1500.92
	45	CH2	Dipropylene glycol	Surfactants	C6 H14 O3		0.85	134.094	0.944677	4.633	+	Y	73	6	98.8	20	99.4	2	100	4475.71	1764.84	6158.81	3.22581	66.6402	n.d.	n.d.	93.5484	6087.34	2552.19	8672.17
			Ethyl orthoformate	(Alcohol ethoxylates)	C7 H16 O3		1.01	148.11	0.944711	5.947	+	Y	56	0	-	0	-	3	96.7742	1741.52	966.387	3333.42	54.8387	490.583	n.d.	1252.29	100	2736.98	1551.39	3450.16
			Diethylene glycol diethyl ether		C8 H18 O3		0.93	162.126	0.944713	7.039	+	Y	68	0	-	0	-	3	48.3871	677.554	n.d.	1666.11	54.8387	1240.1	n.d.	2591.53	45.1613	1835.7	n.d.	4930.44
			Butyl dipropasol solvent		C9 H20 O3		0.68	176.141	0.944683	8.031	+	Y	50	0	-	0	-	3	87.0968	469.573	n.d.	991.643	19.3548	131.664	n.d.	362.475	100	891.581	312.354	1372.16
	46	CH2	Decane, 1-(2,2-dimethoxyethoxy)-	Surfactants	C14 H30 O3		1.32	246.22	0.944887	9.724	+	Y	11	0	-	0	-	3	90.3226	764.897	161.63	1812.05	87.0968	1473.85	n.d.	2978.6	83.871	741.7	n.d.	1456.8
			3-dodecyloxypropane-1,2-diol	(Alcohol ethoxylates)	C15 H32 O3		1.19	260.235	0.944871	10.049	+	Y	14	0	-	0	-	3	58.0645	1310.43	n.d.	1771.17	64.5161	3298.37	n.d.	5797.3	61.2903	1494.02	n.d.	2699.23
			2-[2-(Dodecyloxy)ethoxy]ethanol		C16 H34 O3		0.69	274.251	0.944751	11.298	+	Y	14	0	-	0	-	3	100	156477	71007.7	293699	96.7742	278395	63918.1	535418	100	183535	72723.5	315041
			2-[2-(Dodecyloxy)ethoxy]ethanol		C16 H34 O3		0.79	274.251	0.944778	11.179	+	Y	14	0	-	0	-	3	90.3226	56024.9	7166.29	123692	41.9355	59053.7	n.d.	202265	77.4194	38348.8	n.d.	85067.3
			1,1,1-Tributoxypentane		C17 H36 O3		0.59	288.267	0.944732	11.246	+	Y	6	0	-	0	-	3	64.5161	412578	n.d.	1.16285e+06	61.2903	711252	n.d.	2.52468e+06	87.0968	726839	n.d.	2.14924e+06
			Octadecane-1,9,10-triol		C18 H38 O3		0.34	302.282	0.944666	11.63	+	Y	4	0	-	0	-	3	96.7742	223644	49151.4	207834	96.7742	463477	91561.4	493859	100	319476	75419	277031
			Octadecane-1,9,10-triol		C18 H38 O3		0.54	302.282	0.944727	11.731	+	Y	4	0	-	0	-	3	61.2903	35714.3	n.d.	59001.9	83.871	263571	n.d.	365080	83.871	138056	n.d.	191405
			Octadecane-1,9,10-triol		C18 H38 O3		0.67	302.282	0.944765	11.526	+	Y	4	0	-	0	-	3	74.1935	40234.1	n.d.	70925.4	51.6129	68870.6	n.d.	195186	80.6452	96700.7	n.d.	199212
			CETYL GLYCERYL ETHER		C19 H40 O3		0.46	316.298	0.944707	11.906	+	Y	11	0	-	0	-	3	16.129	21045	n.d.	131536	45.1613	360655	n.d.	933081	77.4194	298536	n.d.	831488
			CETYL GLYCERYL ETHER		C19 H40 O3		0.49	316.298	0.944717	11.832	+	Y	11	0	-	0	-	3	83.871	117739	n.d.	219326	80.6452	453376	n.d.	868789	90.3226	255422	41728.9	458071
			phytantriol		C20 H42 O3		0.45	330.314	0.944711	12.079	+	Y	12	0	-	0	-	3	96.7742	44535.4	5963.06	37434.3	100	278933	63085.9	280754	100	186435	54446.2	180821
			phytantriol		C20 H42 O3		0.55	330.314	0.944743	12.182	+	Y	12	0	-	0	-	3	29.0323	8127.14	n.d.	20585.9	74.1935	177172	n.d.	535453	64.5161	82344.8	n.d.	234978
			3-(Octadecyloxy)-1,2-propanediol		C21 H44 O3		0.56	344.329	0.944754	12.254	+	Y	12	0	-	0	-	3	96.7742	15468.6	2708.79	27724.6	96.7742	293974	48515.3	525719	93.5484	135530	18110.4	276633
			C18 Alcohol, predominately linear, 2 EO		C22 H46 O3		0.54	358.345	0.944756	12.608	+	Y	6	0	-	0	-	3	41.9355	1181.18	n.d.	572.53	87.0968	73481.4	n.d.	46162.5	64.5161	32032.7	n.d.	22798
			C18 Alcohol, predominately linear, 2 EO		C22 H46 O3		0.62	358.345	0.944784	12.743	+	Y	6	0	-	0	-	3	96.7742	1718.94	578.383	2591.69	87.0968	85256.5	n.d.	203150	87.0968	43733.7	n.d.	86973.6
			3-[(2-Octyldodecyl)oxy]-1,2-propanediol		C23 H48 O3		0.72	372.361	0.94483	12.787	+	Y	3	0	-	0	-	3	35.4839	218.053	n.d.	711.259	93.5484	32391.2	8169.98	74404.8	80.6452	16368.5	n.d.	37639.2
	47	CH2	Daphnetin	Natural products	C9 H6 O4		0.9	178.027	0.827981	6.119	+	Y	51	0	-	0	-	3	70.9677	238.775	n.d.	431.191	83.871	275.5	n.d.	466.699	29.0323	46.175	n.d.	183.101
			Scopoletin	(Coumarins)	C10 H8 O4		0.89	192.042	0.827993	6.314	+	Y	149	12	95.2	0	-	2	100	1934.1	1126.45	2381.23	90.3226	6884.31	696.746	8690.44	100	919.661	413.76	1315.3
			Scopoletin		C10 H8 O4		0.87	192.042	0.82799	6.621	+	Y	149	0	-	0	-	3	6.45161	34.182	n.d.	n.d.	93.5484	3431.28	598.724	7421.25	67.7419	555.102	n.d.	1461.42
			Scoparone		C11 H10 O4		0.69	206.058	0.827963	7.859	+	Y	232	2	74.2	0	-	2	n.d.	n.d.	n.d.	n.d.	96.7742	8774.17	1568.17	16998.8	96.7742	3778.23	792.355	7248.89
			Scoparone		C11 H10 O4		0.72	206.058	0.82797	8.035	+	Y	232	2	71.6	0	-	2	48.3871	250.919	n.d.	673.546	83.871	2444.29	n.d.	5069.22	96.7742	1550.96	556.674	2306.04
			2,2-Dimethylpropane-1,3-diyl phthalate		C13 H14 O4		0.89	234.089	0.82803	8.765	+	Y	264	6	79.2	0	-	2	96.7742	1206.16	513.29	1749	9.67742	38.6282	n.d.	n.d.	96.7742	2046.28	837.148	3074.23
			2-(Benzoyloxy)ethyl methacrylate		C13 H14 O4		1.1	234.089	0.828078	8.29	+	Y	264	0	-	0	-	3	25.8065	266.137	n.d.	997.565	61.2903	969.193	n.d.	1775.44	80.6452	1091.28	n.d.	1669.34
	48	CH2	Triethylene glycol diacetate	Surfactants	C10 H18 O6		0.83	234.111	0.849122	5.773	+	Y	72	0	-	0	-	3	90.3226	591.272	253.79	1234.54	87.0968	2354.34	n.d.	3983.57	41.9355	312.5	n.d.	797.521
			2-(2-(2-(2-Hydroxyethoxy)ethoxy)ethoxy)ethyl acrylate	(Alcohol ethoxylates)	C11 H20 O6		0.87	248.126	0.849144	6.754	+	Y	67	0	-	0	-	3	3.22581	1.70284	n.d.	n.d.	100	14205.7	4277.23	25145.5	100	4041.98	540.527	5867.3
			3-{[2-(carboxymethoxy)ethoxy]methyl}heptanoic acid		C12 H22 O6		1.01	262.142	0.849193	7.228	+	Y	58	0	-	0	-	3	93.5484	4390.38	1168.83	7322.7	77.4194	3307.7	n.d.	5185.77	96.7742	3665.71	1377.57	4661.29
			3-{[2-(carboxymethoxy)ethoxy]methyl}heptanoic acid		C12 H22 O6		0.82	262.142	0.849143	7.472	+	Y	104	0	-	0	-	3	12.9032	17.0483	n.d.	76.6716	96.7742	4041.68	1145.49	10344.5	64.5161	273.979	n.d.	555.25
			Nonanedioic acid, bis(2-hydroxyethyl) ester		C13 H24 O6		0.9	276.158	0.849175	8.106	+	Y	59	0	-	0	-	3	41.9355	373.329	n.d.	759.65	100	18679.1	4530.81	50066.2	100	1958.43	1190.4	2819.63
			Nonanedioic acid, bis(2-hydroxyethyl) ester		C13 H24 O6		1.28	276.158	0.84928	7.647	+	N	16	0	-	0	-	4	45.1613	215.234	n.d.	657.388	58.0645	514.775	n.d.	1170.47	41.9355	92.1501	n.d.	185.005
			Nonanedioic acid, bis(2-hydroxyethyl) ester		C13 H24 O6		0.91	276.158	0.84918	7.461	+	N	68	0	-	0	-	4	45.1613	157.774	n.d.	497.878	61.2903	514.848	n.d.	1414.29	32.2581	127.881	n.d.	363.426
			SORBITAN CAPRYLATE		C14 H26 O6		0.77	290.173	0.849152	7.428	+	Y	58	0	-	0	-	3	9.67742	57.7082	n.d.	n.d.	93.5484	4024.02	690.849	6271.93	67.7419	564.06	n.d.	2224.42
			2,2-Dimethylpropane-1,3-diyl bis(3-hydroxypivalate)		C15 H28 O6		0.74	304.189	0.849153	8.641	+	Y	42	0	-	0	-	3	77.4194	954.424	n.d.	1763.22	38.7097	1871.42	n.d.	4481.82	100	1846.98	412.958	3057.7
	49	CH2	3-{[2-(2-hydroxyethoxy)ethoxy]methyl}heptanoic acid	Surfactants	C12 H24 O5		0.96	248.163	0.88551	6.834	+	Y	54	0	-	0	-	3	100	7780.34	5065.33	10039.1	100	10173.3	4669.84	14114.7	100	9153.76	6733.47	11157.5
			3-Hydroxy-2,2-bis(hydroxymethyl)propyl octanoate	(Alcohol ethoxylates)	C13 H26 O5		0.75	262.178	0.885468	8.693	+	Y	27	0	-	0	-	3	70.9677	449.218	n.d.	837.083	45.1613	628.771	n.d.	1947.66	74.1935	808.63	n.d.	1491.42
			3-Hydroxy-2,2-bis(hydroxymethyl)propyl octanoate		C13 H26 O5		0.94	262.178	0.885518	9.061	+	Y	70	0	-	0	-	3	45.1613	201.79	n.d.	272.441	32.2581	127.518	n.d.	513.558	80.6452	385.737	n.d.	489.141
			3-Hydroxy-2,2-bis(hydroxymethyl)propyl octanoate		C13 H26 O5		0.69	262.178	0.885454	8.005	+	Y	27	0	-	0	-	3	22.5806	27.7191	n.d.	130.468	90.3226	1226.15	348.425	2250.92	67.7419	215.787	n.d.	465.126
			Aleuritic Acid		C16 H32 O5		1.04	304.225	0.885587	10.442	+	Y	1	0	-	0	-	3	58.0645	469.84	n.d.	1146.28	29.0323	1235.42	n.d.	1023.7	74.1935	934.533	n.d.	1435.68
			2-hexyl-1,4,7,10,13-pentaoxacyclopentadecane		C16 H32 O5		0.73	304.225	0.885493	9.683	+	Y	20	0	-	0	-	3	74.1935	548.221	n.d.	1132.45	32.2581	516.163	n.d.	1755.9	70.9677	545.923	n.d.	1529.1
			2-(2-(2-Hydroxyethoxy)ethoxy)ethyl laurate		C18 H36 O5		0.71	332.257	0.885509	9.087	+	Y	12	0	-	0	-	3	96.7742	2548.03	327.25	3450.4	74.1935	1031.44	n.d.	2222.41	90.3226	1470.93	86.1092	2394.83
			3-hydroxy-2,2-bis(hydroxymethyl)propyl myristate		C19 H38 O5		0.69	346.272	0.885512	11.126	+	Y	7	0	-	0	-	3	87.0968	182966	n.d.	468970	48.3871	65773.4	n.d.	190521	58.0645	68225.8	n.d.	191550
			3-hydroxy-2,2-bis(hydroxymethyl)propyl myristate		C19 H38 O5		1.02	346.272	0.885624	9.62	+	Y	7	0	-	0	-	3	35.4839	259.656	n.d.	500.67	90.3226	15652.3	338.123	25422.6	67.7419	606.379	n.d.	2095.03
			3-hydroxy-2,2-bis(hydroxymethyl)propyl myristate		C19 H38 O5		0.55	346.272	0.885462	9.23	+	Y	5	0	-	0	-	3	51.6129	314.958	n.d.	613.018	48.3871	509.533	n.d.	1308.83	45.1613	236.98	n.d.	447.472
			Octadecanoic acid, 12-hydroxy-, 2,3-dihydroxypropyl ester		C21 H42 O5		0.87	374.304	0.885597	11.713	+	Y	16	0	-	0	-	3	58.0645	8410.36	n.d.	22316.2	29.0323	5691.48	n.d.	19732.4	77.4194	10459.1	n.d.	24881.9
			Octadecanoic acid, 12-hydroxy-, 2,3-dihydroxypropyl ester		C21 H42 O5		0.71	374.303	0.885536	10.753	+	Y	16	0	-	0	-	3	80.6452	618.534	n.d.	1319.43	48.3871	661.399	n.d.	2085.82	90.3226	6895.68	1010.24	13259.4
			2-(2-(2-Hydroxyethoxy)ethoxy)ethyl palmitate		C22 H44 O5		0.61	388.319	0.885511	11.087	+	Y	7	0	-	0	-	3	100	7221.23	1663.22	14637.8	64.5161	4228.67	n.d.	12388.8	100	6021.42	1570.26	10682.1
	50	CH2	10-Phenyldecanoic acid	Natural products	C16 H24 O2		0.77	248.178	0.900703	9.459	+	Y	181	0	-	0	-	3	93.5484	15154.4	5633.06	24723.1	87.0968	34256.6	n.d.	63291.8	96.7742	19139.7	6981.28	28396.3
			Stearidonic Acid	(Fatty acids)	C18 H28 O2		0.92	276.209	0.900766	10.701	+	Y	153	3	75.5	0	-	2	96.7742	35050	9031.75	59644.1	45.1613	27897.8	n.d.	33724.3	90.3226	42069.3	5842.44	70107.6
			Kinoprene		C18 H28 O2		0.91	276.209	0.900762	10.605	+	Y	153	3	75.5	0	-	2	100	31918.7	6636.64	86632.3	29.0323	21710.5	n.d.	36447.8	100	30882	7761.25	65724.6
			Stearidonic Acid		C18 H28 O2		0.85	276.209	0.900745	10.427	+	Y	153	3	80.3	0	-	2	41.9355	11894.4	n.d.	44985.5	29.0323	17567.2	n.d.	44071.3	83.871	38579.4	n.d.	97458
			Stearidonic Acid		C18 H28 O2		0.85	276.209	0.900746	11.029	+	Y	153	4	74.8	0	-	2	77.4194	28676.3	n.d.	68506.2	74.1935	46268.5	n.d.	89615.5	9.67742	1304.52	n.d.	n.d.
			Arachidonic acid methyl ester		C21 H34 O2		0.53	318.256	0.900679	12.072	+	Y	89	2	93.3	0	-	2	19.3548	103.821	n.d.	147.517	96.7742	38763.7	6028.06	85017.3	87.0968	12299.8	n.d.	23235.9
			Arachidonic acid methyl ester		C21 H34 O2		0.74	318.256	0.900748	12.759	+	Y	89	2	83.8	0	-	2	9.67742	27.1631	n.d.	n.d.	90.3226	1927.14	124.974	3341.92	93.5484	1512.38	302.202	2417.69
			Adrenic acid		C22 H36 O2		0.62	332.272	0.900717	11.666	+	Y	57	3	87.8	0	-	2	87.0968	3834.53	n.d.	5872.02	83.871	36724	n.d.	73228.9	70.9677	5702	n.d.	11040.9
			CP 47,497-C9-homolog		C23 H38 O2		0.55	346.287	0.900701	11.805	+	Y	55	0	-	0	-	3	100	23558.3	9323.52	35119.3	100	72577.4	43145.7	109902	74.1935	47327.2	n.d.	76242.5
			CP 47,497-C9-homolog		C23 H38 O2		0.01	346.287	0.900516	10.657	+	Y	55	0	-	0	-	3	51.6129	388.664	n.d.	1226.06	38.7097	460.236	n.d.	1201.07	61.2903	486.07	n.d.	1052.21
			Benzoic acid, octadecyl ester		C25 H42 O2		0.65	374.319	0.900754	12.563	+	Y	28	0	-	0	-	3	6.45161	10.8961	n.d.	n.d.	54.8387	6677.4	n.d.	25851.8	83.871	3954.82	n.d.	9371
			5-Methyl-2-(1-methylethyl)phenyl palmitate		C26 H44 O2		0.61	388.334	0.900749	12.783	+	Y	32	0	-	0	-	3	29.0323	73.1583	n.d.	268.88	87.0968	16072.5	n.d.	39143.1	90.3226	10039.2	1864.9	22220.9
			D-delta-Tocopherol		C27 H46 O2		0.35	402.35	0.900651	12.45	+	Y	53	0	-	0	-	3	90.3226	4877.83	941.918	9952.15	93.5484	93666.5	17325	175874	96.7742	94173.2	27158.3	176365
			Tocopherols		C28 H48 O2		0.71	416.366	0.900807	12.656	+	Y	20	0	-	0	-	3	48.3871	576.892	n.d.	1908.37	90.3226	27172.6	2916.66	48440.3	87.0968	27023.6	n.d.	47179.2
			tocopherol		C29 H50 O2		0.4	430.381	0.900684	12.878	+	Y	31	0	-	0	-	3	96.7742	3716.87	1434.16	6921.41	96.7742	120161	31281.9	187348	96.7742	128495	53417.6	219915
			D-α-Tocopherol		C29 H50 O2		0.47	430.381	0.900712	11.247	+	Y	31	1	73.3	0	-	2	64.5161	569.159	n.d.	1761.08	22.5806	397.148	n.d.	1569.68	74.1935	6225.8	n.d.	18802.6
			Dammarenediol-I		C30 H52 O2		0.46	444.397	0.900716	12.585	+	Y	21	0	-	0	-	3	90.3226	1821.52	407.961	3148.69	70.9677	12400.3	n.d.	25477.4	80.6452	92705.7	n.d.	176939
			Dammarenediol-I		C30 H52 O2		0.63	444.397	0.90079	12.346	+	Y	21	0	-	0	-	3	58.0645	433.282	n.d.	1042.48	51.6129	10880.6	n.d.	24532.8	77.4194	20529.3	n.d.	41256.9
	51	CH2	Triethyleneglycol dimethyl ether	Surfactants	C8 H18 O4		0.74	178.121	0.921748	5.467	+	Y	33	4	98.6	2	85.4	2	83.871	3793.23	n.d.	5269.64	54.8387	2047.86	n.d.	4290.34	96.7742	4634.76	2521.34	5817.65
			[2-(2-butoxyethoxy)ethoxy]methanol	(Alcohol ethoxylates)	C9 H20 O4		0.58	192.136	0.921729	6.032	+	Y	39	0	-	0	-	3	96.7742	11807.4	6460.33	15686.6	100	10932	5253.38	17696.9	100	14697.3	7045.69	19067.9
			Poly THF n3		C12 H26 O4		0.8	234.183	0.921805	8.592	+	Y	25	2	82.8	0	-	2	100	3663.74	717.352	8818.14	100	9653.56	1059.06	20830.6	100	4575.78	753	11204.4
			Poly THF n3		C12 H26 O4		0.84	234.183	0.921814	8.448	+	Y	25	1	75.6	0	-	2	90.3226	1028.84	115.639	2550.04	93.5484	3098.34	275.901	6403.34	96.7742	1311.21	243.847	3310.74
			Poly THF n3		C12 H26 O4		0.91	234.183	0.92183	7.238	+	Y	36	1	95.8	0	-	2	96.7742	770.588	246.108	1469.94	100	2295.82	661.483	4549.28	100	848.542	286.828	1807.42
			Peroxide, (1-methylpropylidene)bis[(1,1-dimethylpropyl)		C14 H30 O4		1.07	262.215	0.921898	9.984	+	Y	14	0	-	0	-	3	70.9677	1064.23	n.d.	2835.89	96.7742	4302.38	530.387	8423.91	77.4194	1247.65	n.d.	3312.31
			2,5-Dimethyl-2,5-di-(tert-butylperoxy)hexane		C16 H34 O4		0.97	290.246	0.921899	9.782	+	Y	9	0	-	0	-	3	70.9677	1246.51	n.d.	3467.43	83.871	3643.07	n.d.	7846.51	83.871	1674.2	n.d.	3773.71
			2,5-Dimethyl-2,5-di-(tert-butylperoxy)hexane		C16 H34 O4		0.84	290.246	0.921859	10.407	+	Y	9	0	-	0	-	3	64.5161	267.962	n.d.	482.532	77.4194	694.589	n.d.	1431.04	77.4194	306.389	n.d.	502.859
			Triethylene glycol monododecyl ether		C18 H38 O4		0.58	318.277	0.921803	11.302	+	Y	11	0	-	0	-	3	100	111401	34895.9	158694	100	290087	57281.4	614679	100	136635	33838.6	335952
			Triethylene glycol monododecyl ether		C18 H38 O4		0.75	318.277	0.921855	11.152	+	Y	11	0	-	0	-	3	64.5161	18722.5	n.d.	37275.7	41.9355	24958.1	n.d.	65654.7	41.9355	10085.3	n.d.	28014.2
			2-[2-[2-(tridecyloxy)ethoxy]ethoxy]ethanol		C19 H40 O4		0.45	332.293	0.921766	11.247	+	Y	2	0	-	0	-	3	54.8387	633548	n.d.	2.19334e+06	45.1613	1.03144e+06	n.d.	3.80585e+06	51.6129	695468	n.d.	2.75823e+06
			2-[2-[2-(tridecyloxy)ethoxy]ethoxy]ethanol		C19 H40 O4		0.56	332.293	0.921805	11.371	+	Y	2	0	-	0	-	3	64.5161	164251	n.d.	395618	64.5161	426803	n.d.	1.25636e+06	54.8387	176419	n.d.	483876
			Ethanol, 2-(2-(2-(tetradecyloxy)ethoxy)ethoxy)-		C20 H42 O4		0.47	346.308	0.921779	11.577	+	Y	6	0	-	0	-	3	90.3226	176561	21089.3	141864	96.7742	481790	67135.1	527731	87.0968	254702	n.d.	232165
			Ethanol, 2-(2-(2-(tetradecyloxy)ethoxy)ethoxy)-		C20 H42 O4		0.56	346.309	0.921812	11.73	+	Y	6	0	-	0	-	3	70.9677	36184.1	n.d.	80452.8	80.6452	262367	n.d.	431486	87.0968	123468	n.d.	225043
			2-(2-(2-(pentadecyloxy)ethoxy)ethoxy)ethanol		C21 H44 O4		0.31	360.324	0.921729	11.787	+	Y	5	0	-	0	-	3	100	285784	31593.2	289289	100	867157	139562	1.1406e+06	100	491214	70309.3	579594
			2-(2-(2-(pentadecyloxy)ethoxy)ethoxy)ethanol		C21 H44 O4		0.42	360.324	0.921769	10.951	+	Y	5	0	-	0	-	3	67.7419	801.971	n.d.	1643.88	83.871	1584.6	n.d.	2984.35	87.0968	993.082	n.d.	1979.47
			3,6,9-Trioxapentacosan-1-ol		C22 H46 O4		0.43	374.34	0.921777	12.013	+	Y	6	0	-	0	-	3	93.5484	151822	16627.2	273181	93.5484	814715	80657	1.54357e+06	93.5484	379269	25601.2	598671
			C17 Alcohol, predominately linear, 3 EO		C23 H48 O4		0.41	388.355	0.921776	12.254	+	Y	1	0	-	0	-	3	80.6452	40884.1	n.d.	38849.9	93.5484	455179	26464.4	572797	87.0968	223322	n.d.	250206
			C17 Alcohol, predominately linear, 3 EO		C23 H48 O4		0.55	388.355	0.921832	12.124	+	Y	1	0	-	0	-	3	48.3871	11347.3	n.d.	35812.5	58.0645	127747	n.d.	306875	54.8387	62073	n.d.	135162
			2-{2-[2-(octadecyloxy)ethoxy]ethoxy}ethan-1-ol		C24 H50 O4		0.55	402.371	0.92184	12.522	+	Y	1	0	-	0	-	3	90.3226	10591.1	385.94	20434.5	100	329349	32417.5	576404	100	124018	11943.7	226766
			2-{2-[2-(octadecyloxy)ethoxy]ethoxy}ethan-1-ol		C24 H50 O4		0.65	402.371	0.921877	12.73	+	Y	1	0	-	0	-	3	51.6129	947.617	n.d.	2759.69	93.5484	67507	5295.2	109646	74.1935	33442	n.d.	78853.3
	52	CH2	(1a,5a,6ß)-bicyclo[3.1.0]hex-2-ene-6-carbaldehyde	Industrial chemicals	C7 H8 O		0.21	108.058	0.936879	7.913	+	Y	87	0	-	0	-	3	29.0323	256.03	n.d.	873.481	93.5484	3864.85	1463.8	5435.95	90.3226	1119.72	710.32	1751.38
			3-methylenenorbornan-2-one	(Alkyl phenols)	C8 H10 O		0.58	122.073	0.936927	6.43	+	Y	157	0	-	0	-	3	22.5806	282.498	n.d.	1218.69	93.5484	3886.22	1808.23	6123.96	45.1613	584.845	n.d.	1545.88
			1-phenylpropan-2-ol		C9 H12 O		0.9	136.089	0.936979	9.543	+	Y	319	0	-	0	-	3	100	2712.09	2221.95	3365.38	100	69328.2	15308.7	113415	9.67742	178.275	n.d.	n.d.
			1-phenylpropan-2-ol		C9 H12 O		0.96	136.089	0.936987	8.577	+	Y	319	0	-	0	-	3	100	3074.57	2420.25	3702.65	93.5484	17073.5	3032.72	32812.8	100	6266.37	4521.52	8466.2
			13-oxabicyclo[10.1.0]trideca-4,8-diene		C12 H18 O		0.8	178.136	0.937	10.325	+	Y	445	0	-	0	-	3	n.d.	n.d.	n.d.	n.d.	93.5484	6761.52	3052.73	10809.9	51.6129	1245.5	n.d.	2865.39
			13-oxabicyclo[10.1.0]trideca-4,8-diene		C12 H18 O		0.91	178.136	0.937018	10.603	+	Y	445	0	-	0	-	3	83.871	2538.21	n.d.	7011.51	19.3548	1419.05	n.d.	4057.42	58.0645	2613.15	n.d.	7088.95
			6,7,8,8a-tetrahydro-2,5,5,8a-tetramethyl-5H-1-benzopyran		C13 H20 O		0.87	192.152	0.937024	9.629	+	Y	421	0	-	0	-	3	100	64486.8	42109.3	106840	96.7742	73034	38366.2	132185	100	71363.2	32928.4	103716
			6,7,8,8a-tetrahydro-2,5,5,8a-tetramethyl-5H-1-benzopyran		C13 H20 O		0.92	192.152	0.937033	7.802	+	Y	421	0	-	0	-	3	100	2046.93	1251.7	2801.32	96.7742	3969.03	1721.69	7082.3	90.3226	1489.88	625.194	2239.62
			4-(2,2,3-trimethyl-6-methylenecyclohexyl)-3-buten-2-one		C14 H22 O		0.77	206.167	0.937016	10.316	+	Y	419	0	-	0	-	3	70.9677	4210.78	n.d.	6725.03	29.0323	4773.58	n.d.	12933.1	96.7742	6561.4	3501.26	8387.15
			2-(1-methylnonyl)phenol		C16 H26 O		0.84	234.199	0.937052	11.16	+	Y	175	0	-	0	-	3	100	11366.2	5149.24	20716.9	83.871	21951.6	n.d.	40253	93.5484	13509.7	6594.02	21079.9
			2,6-di-tert-butyl-4-isopropylphenol		C17 H28 O		1.07	248.214	0.937121	10.255	+	Y	47	0	-	0	-	3	100	9707.5	3386.27	20932.4	87.0968	7790.65	n.d.	16846	100	11702.5	4051.7	21239.4
			Tributylphenol		C18 H30 O		1.09	262.23	0.937141	10.774	+	Y	73	2	97.5	0	-	2	96.7742	14764.6	5289.99	22203.3	12.9032	6439.34	n.d.	956.793	45.1613	11083.4	n.d.	17138.3
			2,4,6-triisobutylphenol		C18 H30 O		0.73	262.23	0.937047	12.178	+	Y	72	2	97	0	-	2	n.d.	n.d.	n.d.	n.d.	80.6452	17638.1	n.d.	28659.6	77.4194	4534.9	n.d.	8543.18
			a,a-dicyclopropylcyclohexylmethanol		C19 H32 O		0.72	276.246	0.937056	11.657	+	Y	44	0	-	0	-	3	3.22581	8.99267	n.d.	n.d.	80.6452	8746.43	n.d.	13176	74.1935	3743.45	n.d.	8413.86
			Poly(oxy-1,2-ethanediyl), .alpha.-(3-pentadecylphenyl)-.omega.-hydroxy-		C21 H36 O		0.57	304.277	0.937031	11.393	+	Y	13	0	-	0	-	3	87.0968	1793.99	n.d.	4391.26	54.8387	1301.93	n.d.	3120.14	87.0968	6550.53	n.d.	16202.7
			Tetra-sec-butylphenol		C22 H38 O		0.52	318.292	0.937021	11.152	+	Y	41	0	-	0	-	3	90.3226	23147.1	141.29	44395.7	3.22581	1199.93	n.d.	n.d.	100	51283.2	4277.59	24111
			Poly(oxy-1,2-ethanediyl), .alpha.-(4-hexadecylphenyl)-.omega.-methoxy-		C23 H40 O		-0.09	332.308	0.936827	12.329	+	N	7	0	-	0	-	4	41.9355	149.374	n.d.	479.012	64.5161	2705.74	n.d.	6648.83	77.4194	2147.05	n.d.	3813.99
			Poly(oxy-1,2-ethanediyl), .alpha.-(dinonylphenyl)-.omega.-hydroxy-		C24 H42 O		0.51	346.324	0.937033	12.655	+	Y	14	0	-	0	-	3	n.d.	n.d.	n.d.	n.d.	83.871	7827.28	n.d.	21818.9	74.1935	6403.01	n.d.	14011.6
	53	CH2	Mono(2-ethylhexyl) phthalate (MEHP)	Plastic additives	C16 H22 O4		0.54	278.152	0.841372	11.976	+	Y	216	10	96	21	91	2	n.d.	n.d.	n.d.	n.d.	96.7742	43457.4	27002.2	64659.9	100	30036.3	21627.4	38821.3
			Dipentyl phthalate	(Phthalates)	C18 H26 O4		0.68	306.183	0.841428	12.879	+	Y	125	6	94.6	3	79.5	2	6.45161	26.4568	n.d.	n.d.	100	5485.66	1752.29	6791.33	100	6077.13	2830.04	7881.54
			3 beta,7 alpha,15 alpha-Trihydroxy-5-androsten-17-one		C19 H28 O4		0.58	320.199	0.841407	9.754	+	Y	103	0	-	0	-	3	22.5806	82.1796	n.d.	430.121	77.4194	18057.6	n.d.	41870	51.6129	2049	n.d.	4363.87
			Phthalic Acid,Bis-N-Heptyl Ester		C22 H34 O4		0.56	362.246	0.841425	9.766	+	Y	65	0	-	0	-	3	70.9677	18165.9	n.d.	43175	48.3871	58701.5	n.d.	127362	58.0645	12219.6	n.d.	32978.1
			Phthalic Acid,Bis-N-Heptyl Ester		C22 H34 O4		0.55	362.246	0.841419	9.088	+	Y	65	0	-	0	-	3	45.1613	5285.49	n.d.	10886.8	67.7419	24522.8	n.d.	42907.5	41.9355	3143.75	n.d.	6851.06
			Phthalic Acid,Bis-N-Heptyl Ester		C22 H34 O4		0.72	362.246	0.841482	10.751	+	Y	65	0	-	0	-	3	61.2903	1459.6	n.d.	3872.65	61.2903	6417.89	n.d.	18041.9	80.6452	3588.78	n.d.	7262.34
			(5ß)-3ß,14-dihydroxycardanolide		C23 H36 O4		0.12	376.261	0.841266	11.763	+	Y	46	0	-	0	-	3	64.5161	382.536	n.d.	868.282	70.9677	2906.33	n.d.	6190.97	51.6129	1534.59	n.d.	3764.33
			Isooctyl nonyl phthalate		C25 H40 O4		0.37	404.293	0.841369	12.138	+	Y	40	0	-	0	-	3	64.5161	890.381	n.d.	1732.66	83.871	14693.7	n.d.	25319.9	90.3226	10936.3	6719.53	15236.3
			Bis(3,5,5-trimethylhexyl) phthalate Level2b		C26 H42 O4		0.52	418.309	0.841437	12.374	+	Y	61	5	96.8	0	-	2	93.5484	142604	104960	201244	100	1.09958e+06	640551	1.44077e+06	77.4194	669893	n.d.	1.13808e+06
			Isodecyl isononyl phthalate		C27 H44 O4		0.47	432.324	0.841425	12.516	+	Y	40	0	-	0	-	3	48.3871	3215.06	n.d.	6948.25	100	193142	72437.7	252553	100	134710	99228.7	179553
[truncated: 140 more rows]

## Sheet: Table S7
Table S7. Concentrations (ng/g) of top 100 most frequently detected contaminants in sludge samples extracted using MeOH/CA.
[truncated: 102 more rows]

[truncated: 2 more sheets: Table S8, Table S9]
